# Supplementary material for: Evolutionary and Comparative Analysis of Bacterial Nonhomologous End Joining Repair
Source: Genome Biol Evol. 2020 Oct 20;12(12):2450–66. doi: 10.1093/gbe/evaa223 (PMC7719229; doi:10.1093/gbe/evaa223)
Supplement: evaa223_Supplementary_Data [file evaa223_supplementary_data.zip]

Archive with 3 entries (3 files):
- Evolutionary_analysis_of_bacterial_NHEJ_Supplementary_tables_1_to_6_and_10.xls
- Supplementary_figures_w_legends.pdf
- Supplementary_files_7_8_9.pdf
