# Supplementary material for: Evolutionary and Comparative Analysis of Bacterial Nonhomologous End Joining Repair
Source: Genome Biol Evol. 2020 Oct 20;12(12):2450–66. doi: 10.1093/gbe/evaa223 (PMC7719229; doi:10.1093/gbe/evaa223)
Supplement: evaa223_Supplementary_Data [file evaa223_supplementary_data.zip › Evolutionary_analysis_of_bacterial_NHEJ_Supplementary_tables_1_to_6_and_10.xls]

## Sheet: Evolutionary_analysis_of_bacterial_NHEJ_Supplementary_table_1
GCF_ID	Ku_IDs	LigD_IDs	Plasmid_IDs	Chromosome_IDs	Plasmid_number	Chromosome_number	Ku_plasmid_IDs	Ku_chromosome_IDs	Ku_absent_status	LigD_plasmid_IDs	LigD_chromosome_IDs	LigD_absent_status	NHEJ_status_verbose	NHEJ_status_ordinal	NCBI_Taxon_ID	Tax_ID2	Bacteria_name	Phylum_name	Phylum_subphylum_name	Genome_size	rRNA_copy_number	GC_content	Conv_non-conv_ligd_status
GCF_000466075.2_ASM46607v2	NA-Ku	WP_002851175.1,lig:106-229	NC_022354.1	NC_022353.2	1	1	-	-	NA-Ku	-	WP_002851175.1	-	Lig-only	2	1383068	197	Campylobacter jejuni subsp. jejuni 00-2544 plasmid	Proteobacteria	Proteobacteria-Epsilonproteobacteria	1719532	3	30.51	LigD-only-lig-no-pol
GCF_000520015.2_ASM52001v2	NA-Ku	NA-LigD	NA-plasmid	NZ_CP007044.2	0	1	-	-	NA-Ku	-	-	NA-Lig	No-NHEJ	0	1441930	1639108	Chania multitudinisentens RB-25	Proteobacteria	Proteobacteria-Gammaproteobacteria	5488183	7	50.8788	No-LigD-domains
GCF_000444995.1_ASM44499v1	NA-Ku	WP_020952532.1,lig:221-458	NC_022042.1@NC_022049.1@NC_022043.1@NC_022044.1@NC_022050.1	NC_022041.1	5	1	-	-	NA-Ku	WP_020952532.1	-	-	Lig-only	2	1367847	34003	Paracoccus aminophilus JCM 7686 plasmid pAMI8	Proteobacteria	Proteobacteria-Alphaproteobacteria	3613807	4	63.3854	LigD-only-lig-no-pol
GCF_001687745.1_ASM168774v1	WP_007610913.1:9-175	WP_032874681.1,lig:10-225|pol:326-562	NA-plasmid	NZ_CP015911.1	0	1	-	WP_007610913.1	-	-	WP_032874681.1	-	Yes-NHEJ	3	492670	492670	Bacillus velezensis strain LS69	Firmicutes	Firmicutes-Bacilli	3917761	7	46.4826	Yes-NHEJ-lig-pol-same_prot
GCF_000012765.1_ASM1276v1	NA-Ku	NA-LigD	NA-plasmid	NC_007633.1	0	1	-	-	NA-Ku	-	-	NA-Lig	No-NHEJ	0	340047	2095	Mycoplasma capricolum subsp. capricolum ATCC 27343	Tenericutes	Tenericutes-Mollicutes	1010023	2	23.7704	No-LigD-domains
GCF_001045995.2_ASM104599v2	NA-Ku	NA-LigD	NZ_CP007677.1@NZ_CP007678.1@NZ_CP007679.1	NZ_CP007676.1	3	1	-	-	NA-Ku	-	-	NA-Lig	No-NHEJ	0	1280	1280	Staphylococcus aureus strain HUV05 plasmid pHUV05-03	Firmicutes	Firmicutes-Bacilli	2842022	6	32.8031	No-LigD-domains
GCF_001677475.1_ASM167747v1	NA-Ku	NA-LigD	NZ_CP012498.1	NZ_CP015229.1	1	1	-	-	NA-Ku	-	-	NA-Lig	No-NHEJ	0	562	562	Escherichia coli strain 06-00048 plasmid pCFSAN004178P_02	Proteobacteria	Proteobacteria-Gammaproteobacteria	5498453	7	50.6033	No-LigD-domains
GCF_001704355.1_ASM170435v1	WP_033454509.1:10-195	WP_068926112.1,pe:7-162|lig:203-507|pol:537-770	NA-plasmid	NZ_CP016431.1	0	1	-	WP_033454509.1	-	-	WP_068926112.1	-	Yes-NHEJ	3	518	518	Bordetella bronchiseptica strain I328	Proteobacteria	Proteobacteria-Betaproteobacteria	5077489	3	68.351	Yes-NHEJ-all-same-prot
GCF_000224575.1_ASM22457v1	NA-Ku	NA-LigD	NC_017380.1	NC_017376.1	1	1	-	-	NA-Ku	-	-	NA-Lig	No-NHEJ	0	1055530	210	Helicobacter pylori SNT49 plasmid pHPSNT	Proteobacteria	Proteobacteria-Epsilonproteobacteria	1607577	2	38.9986	No-LigD-domains
GCF_000214805.1_ASM21480v1	NA-Ku	NA-LigD	NA-plasmid	NC_017573.1	0	1	-	-	NA-Ku	-	-	NA-Lig	No-NHEJ	0	768493	768493	Serratia sp. AS13	Proteobacteria	Proteobacteria-Gammaproteobacteria	5442549	7	55.9606	No-LigD-domains
GCF_001635895.1_ASM163589v1	NA-Ku	NA-LigD	NA-plasmid	NZ_CP013838.1	0	1	-	-	NA-Ku	-	-	NA-Lig	No-NHEJ	0	1314	1314	Streptococcus pyogenes strain MGAS11027	Firmicutes	Firmicutes-Bacilli	1786874	5	38.5513	No-LigD-domains
GCF_000800355.1_ASM80035v1	NA-Ku	NA-LigD	NA-plasmid	NZ_CP009421.1	0	1	-	-	NA-Ku	-	-	NA-Lig	No-NHEJ	0	487	487	Neisseria meningitidis strain NM3683	Proteobacteria	Proteobacteria-Betaproteobacteria	2199215	5	51.6387	No-LigD-domains
GCF_000014185.1_ASM1418v1	NA-Ku	NA-LigD	NA-plasmid	NC_008148.1	0	1	-	-	NA-Ku	-	-	NA-Lig	No-NHEJ	0	266117	49319	Rubrobacter xylanophilus DSM 9941	Actinobacteria	Actinobacteria-Rubrobacteria	3225748	1	70.4766	No-LigD-domains
GCF_000952935.1_CAAB7	NA-Ku	NA-LigD	NA-plasmid	NZ_LN554882.1	0	1	-	-	NA-Ku	-	-	NA-Lig	No-NHEJ	0	83555	83555	Chlamydophila abortus genome assembly CAAB7	Chlamydiae	Chlamydiae-Chlamydiales	1144467	1	39.8632	No-LigD-domains
GCF_000731295.1_RG1141_Ch_pA_pB	WP_038545654.1:15-183;WP_038545660.1:13-179	WP_038545657.1,pe:5-162|lig:238-537|pol:557-799;WP_038540884.1,lig:221-472	NZ_HG938356.1@NZ_HG938357.1	NZ_HG938355.1	2	1	-	WP_038545654.1;WP_038545660.1	-	-	WP_038540884.1;WP_038545657.1	-	Yes-NHEJ	3	1028801	399	Neorhizobium galegae plasmid pHAMBI1141b	Proteobacteria	Proteobacteria-Alphaproteobacteria	10837071	3	61.502	Yes-NHEJ-all-same-prot
GCF_000959505.1_ASM95950v1	WP_035975907.1:10-196	WP_035975904.1,pe:8-180|lig:230-543|pol:625-867	NA-plasmid	NZ_CP009795.1@NZ_CP009793.1@NZ_CP009794.1	0	3	-	WP_035975907.1	-	-	WP_035975904.1	-	Yes-NHEJ	3	350701	152500	Burkholderia dolosa AU0158 chromosome 3	Proteobacteria	Proteobacteria-Betaproteobacteria	11983766	5	67.0145	Yes-NHEJ-all-same-prot
GCF_001029645.1_ASM102964v1	NA-Ku	NA-LigD	NA-plasmid	NZ_CP011798.1	0	1	-	-	NA-Ku	-	-	NA-Lig	No-NHEJ	0	550	550	Enterobacter cloacae strain UW5	Proteobacteria	Proteobacteria-Gammaproteobacteria	4904981	8	54.4619	No-LigD-domains
GCF_001298485.1_ASM129848v1	NA-Ku	NA-LigD	NA-plasmid	NZ_CP012522.1	0	1	-	-	NA-Ku	-	-	NA-Lig	No-NHEJ	0	1352	1352	Enterococcus faecium strain 64/3	Firmicutes	Firmicutes-Bacilli	2572333	6	38.1647	No-LigD-domains
GCF_000764555.1_ASM76455v1	NA-Ku	NA-LigD	NA-plasmid	NZ_CP009574.1	0	1	-	-	NA-Ku	-	-	NA-Lig	No-NHEJ	0	1547445	1547445	Francisella sp. FSC1006	Proteobacteria	Proteobacteria-Gammaproteobacteria	2015987	3	32.4158	No-LigD-domains
GCF_001022055.1_ASM102205v1	NA-Ku	NA-LigD	NZ_CP011583.1@NZ_CP011582.1	NZ_CP011584.1	2	1	-	-	NA-Ku	-	-	NA-Lig	No-NHEJ	0	550	550	Enterobacter cloacae strain CAV1668 plasmid pKPC_CAV1668	Proteobacteria	Proteobacteria-Gammaproteobacteria	4876110	8	55.3781	No-LigD-domains
GCF_000193595.2_ASM19359v3	NA-Ku	NA-LigD	NA-plasmid	NZ_CP009751.1	0	1	-	-	NA-Ku	-	-	NA-Lig	No-NHEJ	0	743277	520	Bordetella pertussis B1917	Proteobacteria	Proteobacteria-Betaproteobacteria	4102186	3	67.7104	No-LigD-domains
GCF_001700965.1_ASM170096v1	WP_062172023.1:10-196	WP_062166285.1,lig:80-225;WP_062165881.1,pe:5-157|lig:231-526|pol:561-798;WP_062167727.1,lig:227-463	NA-plasmid	NZ_CP016756.1	0	1	-	WP_062172023.1	-	-	WP_062165881.1;WP_062166285.1;WP_062167727.1	-	Yes-NHEJ	3	83617	83617	Stenotrophomonas nitritireducens strain 2001	Proteobacteria	Proteobacteria-Gammaproteobacteria	4541729	4	63.8342	Yes-NHEJ-all-same-prot
GCF_000756615.1_ASM75661v1	WP_042205493.1:9-192	WP_042205491.1,pol:16-253;WP_042205492.1,lig:15-298	NZ_CP009289.1	NZ_CP009288.1	1	1	-	WP_042205493.1	-	-	WP_042205491.1;WP_042205492.1	-	Yes-NHEJ	3	44251	44251	Paenibacillus durus strain DSM 1735 plasmid	Firmicutes	Firmicutes-Bacilli	6038347	9	50.8141	Yes-NHEJ-lig-pol-diff-prot
GCF_000498675.1_ASM49867v1	NA-Ku	NA-LigD	NA-plasmid	NC_022909.1	0	1	-	-	NA-Ku	-	-	NA-Lig	No-NHEJ	0	1408186	33959	Lactobacillus johnsonii N6.2	Firmicutes	Firmicutes-Bacilli	1887251	4	34.4833	No-LigD-domains
GCF_001902195.1_ASM190219v1	NA-Ku	NA-LigD	NZ_CP018431.1@NZ_CP018429.1@NZ_CP018432.1@NZ_CP018430.1	NZ_CP018428.1	4	1	-	-	NA-Ku	-	-	NA-Lig	No-NHEJ	0	573	573	Klebsiella pneumoniae strain MNCRE78 plasmid pMNCRE78_4	Proteobacteria	Proteobacteria-Gammaproteobacteria	5454003	8	57.17	No-LigD-domains
GCF_000784945.1_ASM78494v1	NA-Ku	NA-LigD	NZ_CP009864.1@NZ_CP009865.1	NZ_CP009863.1	2	1	-	-	NA-Ku	-	-	NA-Lig	No-NHEJ	0	72407	573	Klebsiella pneumoniae subsp. pneumoniae strain KPNIH29 plasmid pKPN-80a	Proteobacteria	Proteobacteria-Gammaproteobacteria	5298647	8	57.4267	No-LigD-domains
GCF_001579965.1_ASM157996v1	NA-Ku	NA-LigD	NZ_CP012141.1@NZ_CP012142.1@NZ_CP012143.1	NZ_CP012140.1	3	1	-	-	NA-Ku	-	-	NA-Lig	No-NHEJ	0	1617964	623	Shigella flexneri 4c strain 1205 plasmid 1205p3	Proteobacteria	Proteobacteria-Gammaproteobacteria	4683636	7	50.8427	No-LigD-domains
GCF_000512955.1_ASM51295v1	NA-Ku	NA-LigD	NA-plasmid	NZ_CP000574.1	0	1	-	-	NA-Ku	-	-	NA-Lig	No-NHEJ	0	427140	1245	Leuconostoc mesenteroides KFRI-MG	Firmicutes	Firmicutes-Bacilli	1896413	4	37.6647	No-LigD-domains
GCF_001652565.1_ASM165256v1	WP_064333692.1:13-176;WP_064334386.1:12-179;WP_064333694.1:16-178;WP_064334387.1:13-175	WP_064334390.1,pe:7-164|lig:249-544|pol:583-826;WP_064329429.1,lig:223-472;WP_064334388.1,lig:44-337;WP_064333693.1,pe:8-160|lig:241-541|pol:564-807	NZ_CP015737.1@NZ_CP015738.1@NZ_CP015739.1@NZ_CP015740.1@NZ_CP015741.1@NZ_CP015742.1@NZ_CP015743.1@NZ_CP015744.1@NZ_CP015745.1@NZ_CP015746.1@NZ_CP015747.1@NZ_CP015748.1	NZ_CP015736.1	12	1	WP_064333692.1;WP_064333694.1;WP_064334386.1;WP_064334387.1	-	-	WP_064333693.1;WP_064334388.1;WP_064334390.1	WP_064329429.1	-	Yes-NHEJ	3	879274	879274	Shinella sp. HZN7 plasmid pShin-12	Proteobacteria	Proteobacteria-Alphaproteobacteria	4678597	3	65.2382	Yes-NHEJ-all-same-prot
GCF_000833085.1_ASM83308v1	WP_000557715.1:10-194	NA-LigD	NZ_CP010087.1	NZ_CP010088.1	1	1	-	WP_000557715.1	-	-	-	NA-Lig	Ku-only	1	1428	1428	Bacillus thuringiensis strain 97-27 plasmid	Firmicutes	Firmicutes-Bacilli	5235838	14	35.3998	No-LigD-domains
GCF_000417225.2_ASM41722v2	NA-Ku	NA-LigD	NZ_CP011979.1@NZ_CP011977.1@NZ_CP011978.1	NZ_CP011976.1	3	1	-	-	NA-Ku	-	-	NA-Lig	No-NHEJ	0	1284798	573	Klebsiella pneumoniae DMC1097 plasmid pDMC1097-77.775kb	Proteobacteria	Proteobacteria-Gammaproteobacteria	5393855	8	57.3575	No-LigD-domains
GCF_001308265.1_ASM130826v1	NA-Ku	NA-LigD	NA-plasmid	NZ_CP012023.1	0	1	-	-	NA-Ku	-	-	NA-Lig	No-NHEJ	0	1397108	1397108	Celeribacter marinus strain IMCC 12053	Proteobacteria	Proteobacteria-Alphaproteobacteria	3096705	2	56.2405	No-LigD-domains
GCF_000961415.1_ASM96141v1	WP_003489964.1:10-196	WP_011051566.1,pe:5-157|lig:229-526|pol:586-824;WP_011050856.1,lig:227-473	NZ_CP009026.1@NZ_CP009027.1	NZ_CP009028.1	2	1	-	WP_003489964.1	-	-	WP_011050856.1;WP_011051566.1	-	Yes-NHEJ	3	611301	346	Xanthomonas citri subsp. citri strain 5208 plasmid pXAC64	Proteobacteria	Proteobacteria-Gammaproteobacteria	5175552	2	64.772	Yes-NHEJ-all-same-prot
GCF_000011705.1_ASM1170v1	NA-Ku	NA-LigD	NA-plasmid	NC_006348.1@NC_006349.2	0	2	-	-	NA-Ku	-	-	NA-Lig	No-NHEJ	0	243160	13373	Burkholderia mallei ATCC 23344 chromosome 2	Proteobacteria	Proteobacteria-Betaproteobacteria	9345675	4	68.3611	No-LigD-domains
GCF_000013285.1_ASM1328v1	NA-Ku	NA-LigD	NA-plasmid	NC_008261.1	0	1	-	-	NA-Ku	-	-	NA-Lig	No-NHEJ	0	195103	1502	Clostridium perfringens ATCC 13124	Firmicutes	Firmicutes-Clostridia	3256683	8	28.3792	No-LigD-domains
GCF_001651945.1_ASM165194v1	NA-Ku	NA-LigD	NA-plasmid	NZ_CP015842.1	0	1	-	-	NA-Ku	-	-	NA-Lig	No-NHEJ	0	83334	562	Escherichia coli O157:H7 strain FRIK2533	Proteobacteria	Proteobacteria-Gammaproteobacteria	5645219	7	50.549	No-LigD-domains
GCF_000755085.1_ASM75508v1	NA-Ku	NA-LigD	NA-plasmid	NZ_CP009096.1@NZ_CP009097.1	0	2	-	-	NA-Ku	-	-	NA-Lig	No-NHEJ	0	29461	29461	Brucella suis strain ZW046 chromosome 2	Proteobacteria	Proteobacteria-Alphaproteobacteria	5674701	2	57.3086	No-LigD-domains
GCF_000452385.2_ASM45238v2	NA-Ku	NA-LigD	NA-plasmid	NZ_CP012409.1	0	1	-	-	NA-Ku	-	-	NA-Lig	No-NHEJ	0	1381115	1280	Staphylococcus aureus subsp. aureus Tager 104	Firmicutes	Firmicutes-Bacilli	2820837	7	32.9294	No-LigD-domains
GCF_000010445.1_ASM1044v1	NA-Ku	NA-LigD	NA-plasmid	NC_009782.1	0	1	-	-	NA-Ku	-	-	NA-Lig	No-NHEJ	0	418127	1280	Staphylococcus aureus subsp. aureus Mu3 DNA	Firmicutes	Firmicutes-Bacilli	2880168	5	32.8777	No-LigD-domains
GCF_000970665.2_ASM97066v2	NA-Ku	NA-LigD	NA-plasmid	NZ_CP017295.1	0	1	-	-	NA-Ku	-	-	NA-Lig	No-NHEJ	0	1302	1302	Streptococcus gordonii strain IE35	Firmicutes	Firmicutes-Bacilli	2190105	2	40.4926	No-LigD-domains
GCF_001648215.1_ASM164821v1	NA-Ku	NA-LigD	NZ_CP014758.1@NZ_CP014756.1@NZ_CP014757.1	NZ_CP014755.1	3	1	-	-	NA-Ku	-	-	NA-Lig	No-NHEJ	0	573	573	Klebsiella pneumoniae strain AATZP plasmid pNDM-1fa	Proteobacteria	Proteobacteria-Gammaproteobacteria	5353110	8	57.4317	No-LigD-domains
GCF_000833315.1_ASM83331v1	NA-Ku	NA-LigD	NZ_CP009446.1@NZ_CP009445.1	NZ_CP009444.1	2	1	-	-	NA-Ku	-	-	NA-Lig	No-NHEJ	0	28110	28110	Francisella philomiragia strain GA01-2801 plasmid pFPK_2	Proteobacteria	Proteobacteria-Gammaproteobacteria	2022507	3	32.5279	No-LigD-domains
GCF_001042595.1_ASM104259v1	NA-Ku	NA-LigD	NA-plasmid	NZ_AP012326.1	0	1	-	-	NA-Ku	-	-	NA-Lig	No-NHEJ	0	1150423	1689	Bifidobacterium dentium JCM 1195 = DSM 20436 DNA	Actinobacteria	Actinobacteria-Bifidobacteriales	2635669	4	58.5379	No-LigD-domains
GCF_000455605.1_GPTSA100-9	NA-Ku	NA-LigD	NA-plasmid	NC_017025.1	0	1	-	-	NA-Ku	-	-	NA-Lig	No-NHEJ	0	1094466	312277	Flavobacterium indicum GPTSA100-9 complete genome	Bacteroidetes	Bacteroidetes-Flavobacteriia	2993089	4	31.3836	No-LigD-domains
GCF_000025465.1_ASM2546v1	NA-Ku	NA-LigD	NA-plasmid	NC_013850.1	0	1	-	-	NA-Ku	-	-	NA-Lig	No-NHEJ	0	640131	244366	Klebsiella variicola At-22	Proteobacteria	Proteobacteria-Gammaproteobacteria	5458505	8	57.5781	No-LigD-domains
GCF_000014045.1_ASM1404v1	NA-Ku	WP_011568052.1,lig:221-459	NC_008386.1@NC_008387.1@NC_008388.1@NC_008389.1	NC_008209.1	4	1	-	-	NA-Ku	-	WP_011568052.1	-	Lig-only	2	375451	2434	Roseobacter denitrificans OCh 114 plasmid pTB4	Proteobacteria	Proteobacteria-Alphaproteobacteria	4133097	1	58.9687	LigD-only-lig-no-pol
GCF_001870205.1_ASM187020v1	NA-Ku	NA-LigD	NZ_CP017268.1	NZ_CP017267.1	1	1	-	-	NA-Ku	-	-	NA-Lig	No-NHEJ	0	519472	519472	Vagococcus teuberi strain DSM21459T plasmid pTB1 sequence	Firmicutes	Firmicutes-Bacilli	2169060	6	34.1257	No-LigD-domains
GCF_000520875.1_ASM52087v1	WP_025418418.1:13-178;WP_003570402.1:19-179;WP_003570404.1:13-186;WP_025418419.1:13-177	WP_025418861.1,pe:8-165|lig:251-546|pol:587-830;WP_025418952.1,pol:12-254;WP_025417204.1,lig:52-342;WP_025415638.1,lig:224-473;WP_025418875.1,lig:45-338;WP_025416039.1,lig:46-339;WP_025418387.1,lig:23-310	NZ_CP007068.1@NZ_CP007069.1@NZ_CP007070.1	NZ_CP007067.1	3	1	WP_025418418.1;WP_025418419.1	WP_003570404.1;WP_003570402.1	-	WP_025418387.1;WP_025418861.1;WP_025418875.1;WP_025418952.1	WP_025415638.1;WP_025416039.1;WP_025417204.1	-	Yes-NHEJ	3	1033991	384	Rhizobium leguminosarum bv. trifolii CB782 plasmid	Proteobacteria	Proteobacteria-Alphaproteobacteria	4378440	3	61.3992	Yes-NHEJ-all-same-prot
GCF_000069225.1_ASM6922v1	WP_012298555.1:9-189	NA-LigD	NC_010399.1@NC_010408.1	NC_010407.1	2	1	-	WP_012298555.1	-	-	-	NA-Lig	Ku-only	1	31964	28447	Clavibacter michiganensis subsp. sepedonicus plasmid pCSL1	Actinobacteria	Actinobacteria-Micrococcales	3258645	2	72.5562	No-LigD-domains
GCF_000445995.2_ASM44599v2	NA-Ku	NA-LigD	NC_022092.1	NC_022080.4	1	1	-	-	NA-Ku	-	-	NA-Lig	No-NHEJ	0	1921421	1921421	Geobacillus genomosp. 3 strain JF8 plasmid pBt40	Firmicutes	Firmicutes-Bacilli	3446630	10	52.8708	No-LigD-domains
GCF_000063605.1_ASM6360v1	NA-Ku	NA-LigD	NA-plasmid	NC_009497.1	0	1	-	-	NA-Ku	-	-	NA-Lig	No-NHEJ	0	347257	2110	Mycoplasma agalactiae PG2 chromosome	Tenericutes	Tenericutes-Mollicutes	877438	2	29.7071	No-LigD-domains
GCF_000017485.1_ASM1748v1	NA-Ku	WP_011990958.1,lig:106-229	NA-plasmid	NC_009707.1	0	1	-	-	NA-Ku	-	WP_011990958.1	-	Lig-only	2	360109	197	Campylobacter jejuni subsp. doylei 269.97	Proteobacteria	Proteobacteria-Epsilonproteobacteria	1845106	3	30.5733	LigD-only-lig-no-pol
GCF_000212395.1_ASM21239v1	NA-Ku	WP_052296034.1,lig:246-531	NA-plasmid	NC_015499.1	0	1	-	-	NA-Ku	-	WP_052296034.1	-	Lig-only	2	747365	184064	Thermodesulfobium narugense DSM 14796	Firmicutes	Firmicutes-Clostridia	1898865	2	33.8662	LigD-only-lig-no-pol
GCF_000010725.1_ASM1072v1	NA-Ku	WP_042443378.1,lig:219-459	NC_013855.1@NC_013856.1@NC_013857.1@NC_013858.1@NC_013859.1@NC_013860.1	NC_013854.1	6	1	-	-	NA-Ku	-	WP_042443378.1	-	Lig-only	2	137722	193	Azospirillum sp. B510 plasmid pAB510f DNA	Proteobacteria	Proteobacteria-Alphaproteobacteria	3311395	9	67.7602	LigD-only-lig-no-pol
GCF_000959625.1_ASM95962v1	NA-Ku	NA-LigD	NA-plasmid	NZ_CP010065.1@NZ_CP010066.1	0	2	-	-	NA-Ku	-	-	NA-Lig	No-NHEJ	0	13373	13373	Burkholderia mallei strain 2002721276 chromosome 2	Proteobacteria	Proteobacteria-Betaproteobacteria	9323375	4	68.375	No-LigD-domains
GCF_001697245.1_ASM169724v1	WP_065820827.1:9-191	WP_015485024.1,pol:7-245;WP_015359275.1,lig:17-301	NA-plasmid	NZ_CP014672.1	0	1	-	WP_065820827.1	-	-	WP_015485024.1;WP_015359275.1	-	Yes-NHEJ	3	1121336	1510	[Clostridium] stercorarium subsp. thermolacticum DSM 2910	Firmicutes	Firmicutes-Clostridia	3035622	3	42.2391	Yes-NHEJ-lig-pol-diff-prot
GCF_000277775.2_ASM27777v2	WP_005116198.1:10-189	WP_005063087.1,lig:11-259;WP_005071478.1,pol:9-252;WP_014850313.1,pe:314-462|lig:495-778|pol:26-275;WP_005063089.1,pol:15-264	NA-plasmid	NC_018150.2	0	1	-	WP_005116198.1	-	-	WP_005071478.1;WP_014850313.1;WP_005063089.1;WP_005063087.1	-	Yes-NHEJ	3	1198627	36809	Mycobacterium massiliense str. GO 06	Actinobacteria	Actinobacteria-Corynebacteriales	4687873	1	64.3237	Yes-NHEJ-all-same-prot
GCF_001506745.1_ASM150674v1	NA-Ku	WP_002869692.1,lig:106-229	NA-plasmid	NZ_CP010503.1	0	1	-	-	NA-Ku	-	WP_002869692.1	-	Lig-only	2	197	197	Campylobacter jejuni strain CJ677CC039	Proteobacteria	Proteobacteria-Epsilonproteobacteria	1635627	1	30.3744	LigD-only-lig-no-pol
GCF_001559215.1_ASM155921v1	NA-Ku	NA-LigD	NA-plasmid	NZ_CP014029.1	0	1	-	-	NA-Ku	-	-	NA-Lig	No-NHEJ	0	548	548	Enterobacter aerogenes strain FDAARGOS_152	Proteobacteria	Proteobacteria-Gammaproteobacteria	5317047	8	54.9998	No-LigD-domains
GCF_001506445.1_ASM150644v1	NA-Ku	WP_002869692.1,lig:106-229	NA-plasmid	NZ_CP010488.1	0	1	-	-	NA-Ku	-	WP_002869692.1	-	Lig-only	2	197	197	Campylobacter jejuni strain CJ677CC092	Proteobacteria	Proteobacteria-Epsilonproteobacteria	1632718	1	30.385	LigD-only-lig-no-pol
GCF_001886935.1_ASM188693v1	NA-Ku	NA-LigD	NA-plasmid	NZ_CP016628.1	0	1	-	-	NA-Ku	-	-	NA-Lig	No-NHEJ	0	562	562	Escherichia coli strain FORC_041	Proteobacteria	Proteobacteria-Gammaproteobacteria	4867152	7	50.7469	No-LigD-domains
GCF_000024505.1_ASM2450v1	NA-Ku	NA-LigD	NA-plasmid	NC_013532.1	0	1	-	-	NA-Ku	-	-	NA-Lig	No-NHEJ	0	574556	769	Anaplasma centrale str. Israel	Proteobacteria	Proteobacteria-Alphaproteobacteria	1206806	1	49.9849	No-LigD-domains
GCF_000015105.1_ASM1510v1	NA-Ku	NA-LigD	NA-plasmid	NC_008610.1	0	1	-	-	NA-Ku	-	-	NA-Lig	No-NHEJ	0	413404	386487	Candidatus Ruthia magnifica str. Cm (Calyptogena magnifica)	Proteobacteria	Proteobacteria-Gammaproteobacteria	1160782	1	34.0334	No-LigD-domains
GCF_001636235.1_ASM163623v1	NA-Ku	NA-LigD	NZ_CP015365.1@NZ_CP015366.1	NZ_CP015364.1	2	1	-	-	NA-Ku	-	-	NA-Lig	No-NHEJ	0	470	470	Acinetobacter baumannii strain 3207 plasmid pAba3207b	Proteobacteria	Proteobacteria-Gammaproteobacteria	3998012	6	39.1007	No-LigD-domains
GCF_000754375.1_ASM75437v1	NA-Ku	NA-LigD	NZ_CP008927.1	NZ_CP008928.1	1	1	-	-	NA-Ku	-	-	NA-Lig	No-NHEJ	0	149539	28901	Salmonella enterica subsp. enterica serovar Enteritidis strain SEJ plasmid	Proteobacteria	Proteobacteria-Gammaproteobacteria	4678927	7	52.1726	No-LigD-domains
GCF_000330885.1_ASM33088v1	WP_015343876.1:13-175;WP_015343874.1:12-194	WP_051043396.1,pol:14-257;WP_028755184.1,lig:22-103;WP_004120011.1,lig:45-338;WP_015343875.1,pe:5-161|lig:250-548|pol:570-811;WP_041677286.1,lig:224-473	NC_020060.1@NC_020061.1@NC_020062.1	NC_020059.1	3	1	WP_015343874.1;WP_015343876.1	-	-	WP_004120011.1;WP_028755184.1;WP_051043396.1;WP_015343875.1	WP_041677286.1	-	Yes-NHEJ	3	698761	398	Rhizobium tropici CIAT 899 plasmid pRtrCIAT899c	Proteobacteria	Proteobacteria-Alphaproteobacteria	3837060	3	59.8787	Yes-NHEJ-all-same-prot
GCF_000010825.1_ASM1082v1	NA-Ku	NA-LigD	NC_013210.1@NC_013211.1@NC_013212.1@NC_013213.1@NC_013214.1@NC_013215.1	NC_013209.1	6	1	-	-	NA-Ku	-	-	NA-Lig	No-NHEJ	0	634452	438	Acetobacter pasteurianus IFO 3283-01 plasmid pAPA01-060 DNA	Proteobacteria	Proteobacteria-Alphaproteobacteria	2907495	5	53.0368	No-LigD-domains
GCF_000801275.2_ASM80127v1	NA-Ku	WP_022550665.1,lig:113-220	NA-plasmid	NC_022528.1@NC_022543.1	0	2	-	-	NA-Ku	-	WP_022550665.1	-	Lig-only	2	28173	28173	Vibrio nigripulchritudo str. SFn1 chromosome	Proteobacteria	Proteobacteria-Gammaproteobacteria	10431895	8	45.7949	LigD-only-lig-no-pol
GCF_000770175.1_ASM77017v1	WP_005116198.1:10-189	WP_005063087.1,lig:11-259;WP_005071478.1,pol:9-252;WP_014850313.1,pe:314-462|lig:495-778|pol:26-275;WP_005063089.1,pol:15-264	NA-plasmid	NZ_CP009615.1	0	1	-	WP_005116198.1	-	-	WP_005071478.1;WP_014850313.1;WP_005063089.1;WP_005063087.1	-	Yes-NHEJ	3	1185650	36809	Mycobacterium abscessus strain DJO-44274	Actinobacteria	Actinobacteria-Corynebacteriales	4686331	1	64.327	Yes-NHEJ-all-same-prot
GCF_001013565.1_BPD420	NA-Ku	NA-LigD	NA-plasmid	NZ_LN849008.1	0	1	-	-	NA-Ku	-	-	NA-Lig	No-NHEJ	0	520	520	Bordetella pertussis genome assembly BPD420	Proteobacteria	Proteobacteria-Betaproteobacteria	4106389	3	67.7066	No-LigD-domains
GCF_000252975.1_ASM25297v1	NA-Ku	NA-LigD	NA-plasmid	NC_016011.1	0	1	-	-	NA-Ku	-	-	NA-Lig	No-NHEJ	0	881621	1638	Listeria ivanovii subsp. ivanovii PAM 55	Firmicutes	Firmicutes-Bacilli	2928879	6	37.132	No-LigD-domains
GCF_001889505.1_ASM188950v1	NA-Ku	WP_072572277.1,lig:223-466	NA-plasmid	NZ_CP018191.1	0	1	-	-	NA-Ku	-	WP_072572277.1	-	Lig-only	2	364410	364410	Granulibacter bethesdensis strain NIH9.1	Proteobacteria	Proteobacteria-Alphaproteobacteria	2738876	3	59.1736	LigD-only-lig-no-pol
GCF_001697165.1_ASM169716v1	NA-Ku	NA-LigD	NA-plasmid	NZ_CP012393.1	0	1	-	-	NA-Ku	-	-	NA-Lig	No-NHEJ	0	487	487	Neisseria meningitidis strain DE8555	Proteobacteria	Proteobacteria-Betaproteobacteria	2207932	4	51.8117	No-LigD-domains
GCF_000013345.1_ASM1334v1	WP_011438179.1:9-182	NA-LigD	NA-plasmid	NC_007777.1	0	1	-	WP_011438179.1	-	-	-	NA-Lig	Ku-only	1	106370	106370	Frankia sp. CcI3	Actinobacteria	Actinobacteria-Frankiales	5433628	2	70.0788	No-LigD-domains
GCF_000214195.1_ASM21419v1	NA-Ku	NA-LigD	NA-plasmid	NC_015566.1	0	1	-	-	NA-Ku	-	-	NA-Lig	No-NHEJ	0	768490	768490	Serratia sp. AS12	Proteobacteria	Proteobacteria-Gammaproteobacteria	5443009	7	55.9614	No-LigD-domains
GCF_001719185.1_ASM171918v1	WP_003245346.1:9-176	WP_010886495.1,lig:9-225|pol:326-562	NA-plasmid	NZ_CP017070.1	0	1	-	WP_003245346.1	-	-	WP_010886495.1	-	Yes-NHEJ	3	79881	79881	Bacillus gibsonii strain FJAT-10019	Firmicutes	Firmicutes-Bacilli	4100094	10	43.8463	Yes-NHEJ-lig-pol-same_prot
GCF_000010845.1_ASM1084v1	NA-Ku	NA-LigD	NC_017101.1@NC_017118.1@NC_017119.1@NC_017142.1@NC_017120.1@NC_017109.1	NC_017100.1	6	1	-	-	NA-Ku	-	-	NA-Lig	No-NHEJ	0	634453	438	Acetobacter pasteurianus IFO 3283-03 plasmid pAPA03-060 DNA	Proteobacteria	Proteobacteria-Alphaproteobacteria	2907287	5	53.0376	No-LigD-domains
GCF_000987865.1_ASM98786v1	NA-Ku	NA-LigD	NA-plasmid	NZ_CP011309.1	0	1	-	-	NA-Ku	-	-	NA-Lig	No-NHEJ	0	92706	92706	[Brevibacterium] flavum strain ATCC 15168	Actinobacteria	Actinobacteria-Corynebacteriales	3338699	6	54.1371	No-LigD-domains
GCF_001886515.1_ASM188651v1	WP_071949356.1:9-192	WP_071947999.1,pol:8-256;WP_071949358.1,pe:301-442|lig:464-760|pol:16-261;WP_071950254.1,pol:15-263;WP_071946630.1,lig:204-446;WP_071948786.1,lig:11-261	NA-plasmid	NZ_CP018043.1	0	1	-	WP_071949356.1	-	-	WP_071946630.1;WP_071947999.1;WP_071948786.1;WP_071950254.1;WP_071949358.1	-	Yes-NHEJ	3	1920667	1920667	Mycobacterium sp. WY10	Actinobacteria	Actinobacteria-Corynebacteriales	6041408	2	66.4704	Yes-NHEJ-all-same-prot
GCF_000833535.1_ASM83353v1	NA-Ku	NA-LigD	NA-plasmid	NZ_CP010290.1	0	1	-	-	NA-Ku	-	-	NA-Lig	No-NHEJ	0	177416	263	Francisella tularensis subsp. tularensis SCHU S4	Proteobacteria	Proteobacteria-Gammaproteobacteria	1892789	3	32.2594	No-LigD-domains
GCF_001901315.1_ASM190131v1	NA-Ku	NA-LigD	NZ_CP010227.1	NZ_CP010226.1	1	1	-	-	NA-Ku	-	-	NA-Lig	No-NHEJ	0	562	562	Escherichia coli strain S1 plasmid A	Proteobacteria	Proteobacteria-Gammaproteobacteria	4702107	7	50.8402	No-LigD-domains
GCF_001307725.1_ASM130772v1	NA-Ku	NA-LigD	NA-plasmid	NZ_CP011447.1	0	1	-	-	NA-Ku	-	-	NA-Lig	No-NHEJ	0	520	520	Bordetella pertussis strain B3913	Proteobacteria	Proteobacteria-Betaproteobacteria	4109548	3	67.7037	No-LigD-domains
GCF_001890305.1_ASM189030v1	NA-Ku	NA-LigD	NZ_CP018248.1	NZ_CP018247.1	1	1	-	-	NA-Ku	-	-	NA-Lig	No-NHEJ	0	562	562	Escherichia coli strain 7784 plasmid pO157	Proteobacteria	Proteobacteria-Gammaproteobacteria	5370710	7	50.5124	No-LigD-domains
GCF_000006965.1_ASM696v1	NP_437773.1:14-179;NP_437933.1:12-175;NP_435471.1:13-178;NP_437774.1:14-178	NP_435468.1,lig:1-37|pol:108-233;NP_435470.1,lig:41-333;NP_437156.1,lig:65-352|pol:385-607;NP_437750.1,lig:24-313;NP_386849.1,pe:10-165|lig:243-539|pol:577-821;NP_436551.1,lig:41-343;NP_435467.1,pe:10-164|lig:249-508;NP_437932.1,pe:8-160|lig:238-513|pol:536-776;NP_387014.1,lig:220-466	NC_003037.1@NC_003078.1	NC_003047.1	2	1	NP_435471.1;NP_437773.1;NP_437774.1;NP_437933.1	-	-	NP_435467.1;NP_435468.1;NP_435470.1;NP_436551.1;NP_437156.1;NP_437750.1;NP_437932.1	NP_386849.1;NP_387014.1	-	Yes-NHEJ	3	266834	382	Sinorhizobium meliloti 1021 plasmid pSymB	Proteobacteria	Proteobacteria-Alphaproteobacteria	3654135	3	62.7289	Yes-NHEJ-all-same-prot
GCF_000019065.1_ASM1906v1	WP_009052809.1:9-188	WP_009052810.1,lig:10-293	NA-plasmid	NC_010320.1	0	1	-	WP_009052809.1	-	-	WP_009052810.1	-	Yes-NHEJ	3	399726	399726	Thermoanaerobacter sp. X514	Firmicutes	Firmicutes-Clostridia	2457259	4	34.5187	Yes-NHEJ-lig-no-pol
GCF_000623615.2_ASM62361v2	NA-Ku	NA-LigD	NA-plasmid	NZ_CP007280.2	0	1	-	-	NA-Ku	-	-	NA-Lig	No-NHEJ	0	1412487	28901	Salmonella enterica subsp. enterica serovar Enteritidis str. SA19960848	Proteobacteria	Proteobacteria-Gammaproteobacteria	4685848	7	52.1657	No-LigD-domains
GCF_000412695.1_ASM41269v1	NA-Ku	NA-LigD	NC_021506.1	NC_021499.1	1	1	-	-	NA-Ku	-	-	NA-Lig	No-NHEJ	0	1245471	53412	Pseudomonas resinovorans NBRC 106553 plasmid pCAR1.3 DNA	Proteobacteria	Proteobacteria-Gammaproteobacteria	6285863	5	65.5545	No-LigD-domains
GCF_001628715.1_ASM162871v1	NA-Ku	NA-LigD	NZ_CP011121.1@NZ_CP011122.1@NZ_CP011123.1	NZ_CP011120.1	3	1	-	-	NA-Ku	-	-	NA-Lig	No-NHEJ	0	1633874	1633874	Acetobacter sp. SLV-7 plasmid unnamed3	Proteobacteria	Proteobacteria-Alphaproteobacteria	2799488	5	52.3645	No-LigD-domains
GCF_001900265.1_ASM190026v1	WP_003100825.1:10-195	WP_009876372.1,pe:9-162|lig:219-521|pol:549-792	NA-plasmid	NZ_CP013479.1	0	1	-	WP_003100825.1	-	-	WP_009876372.1	-	Yes-NHEJ	3	287	287	Pseudomonas aeruginosa strain NHmuc	Proteobacteria	Proteobacteria-Gammaproteobacteria	6213276	4	66.5671	Yes-NHEJ-all-same-prot
GCF_000954135.1_ASM95413v2	WP_045786069.1:10-196	WP_045786068.1,pe:7-170|lig:235-539|pol:580-825;WP_045219292.1,lig:231-483	NZ_CP010801.1	NZ_CP010799.1@NZ_CP010800.1	1	2	-	WP_045786069.1	-	-	WP_045786068.1;WP_045219292.1	-	Yes-NHEJ	3	105219	105219	Ralstonia mannitolilytica strain SN82F48 plasmid pRMAN01	Proteobacteria	Proteobacteria-Betaproteobacteria	8385658	2	65.5342	Yes-NHEJ-all-same-prot
GCF_001623725.1_ASM162372v1	NA-Ku	NA-LigD	NZ_CP014970.1	NZ_CP014969.1	1	1	-	-	NA-Ku	-	-	NA-Lig	No-NHEJ	0	1454630	28901	Salmonella enterica subsp. enterica serovar Typhimurium str. USDA-ARS-USMARC-1808 plasmid pSTY1-1808	Proteobacteria	Proteobacteria-Gammaproteobacteria	4936894	7	52.1179	No-LigD-domains
GCF_000009525.1_ASM952v1	NA-Ku	NA-LigD	NA-plasmid	NC_011274.1	0	1	-	-	NA-Ku	-	-	NA-Lig	No-NHEJ	0	550538	28901	Salmonella enterica subsp. enterica serovar Gallinarum str. 287/91 complete genome	Proteobacteria	Proteobacteria-Gammaproteobacteria	4658697	7	52.2046	No-LigD-domains
GCF_001643975.1_ASM164397v1	NA-Ku	WP_063997830.1,lig:88-230	NA-plasmid	NZ_CP015576.1	0	1	-	-	NA-Ku	-	WP_063997830.1	-	Lig-only	2	91353	198	Campylobacter hyointestinalis subsp. lawsonii strain LMG 15993	Proteobacteria	Proteobacteria-Epsilonproteobacteria	1753277	3	33.5485	LigD-only-lig-no-pol
GCF_001886795.1_ASM188679v1	NA-Ku	NA-LigD	NA-plasmid	NZ_CP017457.1	0	1	-	-	NA-Ku	-	-	NA-Lig	No-NHEJ	0	91892	446	Legionella pneumophila subsp. fraseri strain Detroit-1	Proteobacteria	Proteobacteria-Gammaproteobacteria	3515377	3	38.3987	No-LigD-domains
GCF_000948075.1_ASM94807v1	NA-Ku	WP_044756921.1,lig:227-473	NA-plasmid	NZ_CP007166.1	0	1	-	-	NA-Ku	-	WP_044756921.1	-	Lig-only	2	1458476	347	Xanthomonas oryzae pv. oryzae PXO86	Proteobacteria	Proteobacteria-Gammaproteobacteria	5016623	2	63.7224	LigD-only-lig-no-pol
GCF_000758725.1_ASM75872v1	WP_038568938.1:9-191	WP_038568937.1,lig:15-299;WP_036676536.1,pol:17-253	NA-plasmid	NZ_CP009428.1	0	1	-	WP_038568938.1	-	-	WP_036676536.1;WP_038568937.1	-	Yes-NHEJ	3	189426	189426	Paenibacillus odorifer strain DSM 15391	Firmicutes	Firmicutes-Bacilli	6812473	10	44.2149	Yes-NHEJ-lig-pol-diff-prot
GCF_000832885.1_ASM83288v1	NA-Ku	NA-LigD	NZ_CP009650.1@NZ_CP009649.1@NZ_CP009648.1@NZ_CP009647.1@NZ_CP009645.1@NZ_CP009646.1	NZ_CP009651.1	6	1	-	-	NA-Ku	-	-	NA-Lig	No-NHEJ	0	412694	1428	Bacillus thuringiensis strain Al Hakam plasmid pBTZ_6	Firmicutes	Firmicutes-Bacilli	5229095	14	35.809	No-LigD-domains
GCF_000010925.1_ASM1092v1	NA-Ku	NA-LigD	NC_017134.1@NC_017149.1@NC_017135.1@NC_017102.1@NC_017103.1@NC_017112.1	NC_017111.1	6	1	-	-	NA-Ku	-	-	NA-Lig	No-NHEJ	0	634457	438	Acetobacter pasteurianus IFO 3283-32 plasmid pAPA32-060 DNA	Proteobacteria	Proteobacteria-Alphaproteobacteria	2904642	5	53.0342	No-LigD-domains
GCF_000219705.1_ASM21970v1	WP_013972637.1:10-195	WP_013973943.1,lig:230-421;WP_013972632.1,pe:6-160|lig:217-517|pol:544-784	NA-plasmid	NC_015733.1	0	1	-	WP_013972637.1	-	-	WP_013972632.1;WP_013973943.1	-	Yes-NHEJ	3	1042876	303	Pseudomonas putida S16	Proteobacteria	Proteobacteria-Gammaproteobacteria	5984790	6	62.3224	Yes-NHEJ-all-same-prot
GCF_001697265.1_ASM169726v1	WP_003245346.1:9-176	WP_010886495.1,lig:9-225|pol:326-562;WP_004399261.1,lig:17-197	NA-plasmid	NZ_CP015375.1	0	1	-	WP_003245346.1	-	-	WP_004399261.1;WP_010886495.1	-	Yes-NHEJ	3	135461	1423	Bacillus subtilis subsp. subtilis strain KCTC 3135	Firmicutes	Firmicutes-Bacilli	4211343	10	43.5075	Yes-NHEJ-lig-pol-same_prot
GCF_000191425.1_ASM19142v1	NA-Ku	NA-LigD	NA-plasmid	NC_017513.1	0	1	-	-	NA-Ku	-	-	NA-Lig	No-NHEJ	0	935599	487	Neisseria meningitidis G2136	Proteobacteria	Proteobacteria-Betaproteobacteria	2184862	4	51.6821	No-LigD-domains
GCF_000294715.1_ASM29471v1	NA-Ku	NA-LigD	NA-plasmid	NC_018533.1	0	1	-	-	NA-Ku	-	-	NA-Lig	No-NHEJ	0	1225179	803	Bartonella quintana RM-11	Proteobacteria	Proteobacteria-Alphaproteobacteria	1587646	2	38.7568	No-LigD-domains
GCF_000582555.1_ASM58255v1	NA-Ku	WP_015486195.1,lig:133-248	NA-plasmid	NZ_CP006829.1	0	1	-	-	NA-Ku	-	WP_015486195.1	-	Lig-only	2	1208320	187493	Thalassolituus oleivorans R6-15	Proteobacteria	Proteobacteria-Gammaproteobacteria	3764053	4	46.5973	LigD-only-lig-no-pol
GCF_000262715.1_ASM26271v1	NA-Ku	NA-LigD	NC_017925.1	NC_017924.1	1	1	-	-	NA-Ku	-	-	NA-Lig	No-NHEJ	0	1186051	1186051	Blattabacterium sp. (Blaberus giganteus) plasmid pBGIBA	Bacteroidetes	Bacteroidetes-Flavobacteriia	629165	1	25.6724	No-LigD-domains
GCF_000967425.1_ASM96742v1	WP_052639537.1:18-182;WP_052639539.1:13-176	WP_052642497.1,lig:46-343;WP_052637684.1,lig:46-336;WP_052641306.1,lig:46-338;WP_052639538.1,pe:5-157|lig:237-536|pol:558-800;WP_052637426.1,lig:230-477;WP_052638831.1,lig:46-338	NZ_FO082821.1@NZ_FO082822.1	NZ_FO082820.1	2	1	-	WP_052639537.1;WP_052639539.1	-	WP_052642497.1	WP_052637426.1;WP_052637684.1;WP_052638831.1;WP_052639538.1;WP_052641306.1	-	Yes-NHEJ	3	1125847	1125847	Rhizobium sp. NT-26 plasmid NT26_p2	Proteobacteria	Proteobacteria-Alphaproteobacteria	4239731	3	61.9734	Yes-NHEJ-all-same-prot
GCF_000021005.1_ASM2100v1	WP_015921021.1:13-177;WP_041669644.1:12-176	WP_012643920.1,lig:220-465;WP_041669376.1,pe:11-167|lig:216-508|pol:576-819	NC_011962.1@NC_011960.1	NC_011963.1@NC_011958.1	2	2	-	WP_015921021.1;WP_041669644.1	-	-	WP_012643920.1;WP_041669376.1	-	Yes-NHEJ	3	557760	1063	Rhodobacter sphaeroides KD131 plasmid pRSKD131B	Proteobacteria	Proteobacteria-Alphaproteobacteria	7603231	4	69.096	Yes-NHEJ-all-same-prot
GCF_001186445.1_ASM118644v1	NA-Ku	NA-LigD	NA-plasmid	NZ_CP012136.1	0	1	-	-	NA-Ku	-	-	NA-Lig	No-NHEJ	0	1719	1719	Corynebacterium pseudotuberculosis strain E19	Actinobacteria	Actinobacteria-Corynebacteriales	2367956	4	52.0971	No-LigD-domains
GCF_000463385.1_ASM46338v1	NA-Ku	NA-LigD	NA-plasmid	NC_022237.1	0	1	-	-	NA-Ku	-	-	NA-Lig	No-NHEJ	0	862966	1338	Streptococcus intermedius C270	Firmicutes	Firmicutes-Bacilli	1960728	4	37.6489	No-LigD-domains
GCF_000022605.2_ASM2260v1	NA-Ku	NA-LigD	NC_015679.1	NC_013454.1	1	1	-	-	NA-Ku	-	-	NA-Lig	No-NHEJ	0	331104	624186	Blattabacterium sp. (Blattella germanica) str. Bge plasmid pBge	Bacteroidetes	Bacteroidetes-Flavobacteriia	636850	1	27.1417	No-LigD-domains
GCF_000025065.1_ASM2506v1	NA-Ku	NA-LigD	NA-plasmid	NC_013592.1	0	1	-	-	NA-Ku	-	-	NA-Lig	No-NHEJ	0	590409	204042	Dickeya dadantii Ech586	Proteobacteria	Proteobacteria-Gammaproteobacteria	4818394	7	53.6391	No-LigD-domains
GCF_000210315.1_ASM21031v1	NA-Ku	NA-LigD	NA-plasmid	NC_017337.1	0	1	-	-	NA-Ku	-	-	NA-Lig	No-NHEJ	0	685039	1280	Staphylococcus aureus subsp. aureus ED133	Firmicutes	Firmicutes-Bacilli	2832478	5	32.9163	No-LigD-domains
GCF_000812665.2_ASM81266v2	NA-Ku	NA-LigD	NZ_CP014328.1	NZ_CP014327.1	1	1	-	-	NA-Ku	-	-	NA-Lig	No-NHEJ	0	1579316	1579316	Halocynthiibacter arcticus strain PAMC 20958 plasmid	Proteobacteria	Proteobacteria-Alphaproteobacteria	4329554	3	53.2108	No-LigD-domains
GCF_001278075.1_ASM127807v1	WP_005320206.1:10-177;WP_005311961.1:9-184	WP_053557735.1,lig:5-220;WP_005309108.1,lig:11-330;WP_053556723.1,pol:14-258;WP_005311964.1,pol:14-254;WP_037773272.1,lig:209-454;WP_053557649.1,pol:16-261;WP_005308475.1,pe:9-171	NA-plasmid	NZ_CP011340.1	0	1	-	WP_005311961.1;WP_005320206.1	-	-	WP_005308475.1;WP_053556723.1;WP_005309108.1;WP_037773272.1;WP_005311964.1;WP_053557735.1;WP_053557649.1	-	Yes-NHEJ	3	38300	38300	Streptomyces pristinaespiralis strain HCCB 10218	Actinobacteria	Actinobacteria-Streptomycetales	8532592	6	71.5414	Yes-NHEJ-all-diff-prot
GCF_000196395.1_ASM19639v1	NA-Ku	NA-LigD	NC_009349.1@NC_009350.1@NC_004923.1@NC_004925.1@NC_004924.1	NC_009348.1	5	1	-	-	NA-Ku	-	-	NA-Lig	No-NHEJ	0	382245	645	Aeromonas salmonicida subsp. salmonicida strain A449 plasmid pAsa3	Proteobacteria	Proteobacteria-Gammaproteobacteria	4702402	9	58.5112	No-LigD-domains
GCF_000816085.1_ASM81608v1	NA-Ku	WP_039647594.1,lig:151-377	NA-plasmid	NZ_CP008747.1	0	1	-	-	NA-Ku	-	WP_039647594.1	-	Lig-only	2	1284	1284	Staphylococcus hyicus strain ATCC 11249	Firmicutes	Firmicutes-Bacilli	2472129	6	35.5779	LigD-only-lig-no-pol
GCF_900088705.1_26872B01	NA-Ku	NA-LigD	NZ_LT594096.1	NZ_LT594095.1	1	1	-	-	NA-Ku	-	-	NA-Lig	No-NHEJ	0	470	470	Acinetobacter baumannii strain 3027STDY5784958 genome assembly	Proteobacteria	Proteobacteria-Gammaproteobacteria	4042750	6	39.083	No-LigD-domains
GCF_000189775.2_ASM18977v3	WP_013787382.1:9-191	WP_013787381.1,lig:21-295	NA-plasmid	NC_015555.1	0	1	-	WP_013787382.1	-	-	WP_013787381.1	-	Yes-NHEJ	3	858215	29329	Thermoanaerobacterium xylanolyticum LX-11	Firmicutes	Firmicutes-Clostridia	2534358	5	34.9758	Yes-NHEJ-lig-no-pol
GCF_000422125.1_ASM42212v1	WP_003404795.1:9-192	WP_003401386.1,pol:18-264;WP_003899657.1,pol:15-263;WP_003898655.1,pe:299-435|lig:471-756|pol:9-255;WP_003420435.1,lig:11-264;WP_003415991.1,lig:203-445	NA-plasmid	NC_021740.1	0	1	-	WP_003404795.1	-	-	WP_003401386.1;WP_003898655.1;WP_003415991.1;WP_003899657.1;WP_003420435.1	-	Yes-NHEJ	3	1306414	1773	Mycobacterium tuberculosis EAI5	Actinobacteria	Actinobacteria-Corynebacteriales	4391174	1	65.6209	Yes-NHEJ-all-same-prot
GCF_001277175.1_ASM127717v1	NA-Ku	NA-LigD	NZ_CP012258.1	NZ_CP012257.1	1	1	-	-	NA-Ku	-	-	NA-Lig	No-NHEJ	0	1074000	535744	Cronobacter universalis NCTC 9529 plasmid pCUNV1	Proteobacteria	Proteobacteria-Gammaproteobacteria	4307096	7	57.8504	No-LigD-domains
GCF_000828795.1_ASM82879v1	NA-Ku	NA-LigD	NA-plasmid	NZ_AP013357.1	0	1	-	-	NA-Ku	-	-	NA-Lig	No-NHEJ	0	1401639	470	Acinetobacter baumannii NCGM 237 DNA	Proteobacteria	Proteobacteria-Gammaproteobacteria	4021920	6	39.1075	No-LigD-domains
GCF_001447115.1_ASM144711v1	NA-Ku	NA-LigD	NZ_CP013221.1@NZ_CP013223.1	NZ_CP013222.1	2	1	-	-	NA-Ku	-	-	NA-Lig	No-NHEJ	0	58712	28901	Salmonella enterica subsp. enterica serovar Anatum strain GT-01 plasmid PDM03	Proteobacteria	Proteobacteria-Gammaproteobacteria	4879815	8	52.3153	No-LigD-domains
GCF_000521585.1_ASM52158v1	NA-Ku	NA-LigD	NZ_CP002704.1	NZ_CP002703.1	1	1	-	-	NA-Ku	-	-	NA-Lig	No-NHEJ	0	1009859	9	Buchnera aphidicola str. F009 (Myzus persicae) plasmid pLeu	Proteobacteria	Proteobacteria-Gammaproteobacteria	643510	1	25.4386	No-LigD-domains
GCF_001483845.1_ASM148384v1	NA-Ku	WP_002779410.1,lig:77-230	NZ_CP013736.1@NZ_CP013735.1@NZ_CP013734.1	NZ_CP013733.1	3	1	-	-	NA-Ku	-	WP_002779410.1	-	Lig-only	2	195	195	Campylobacter coli strain OR12 plasmid pOR12Vir	Proteobacteria	Proteobacteria-Epsilonproteobacteria	2033903	3	30.8294	LigD-only-lig-no-pol
GCF_000758305.1_ASM75830v1	NA-Ku	NA-LigD	NA-plasmid	NZ_CP009458.1	0	1	-	-	NA-Ku	-	-	NA-Lig	No-NHEJ	0	158822	158822	Cedecea neteri strain M006	Proteobacteria	Proteobacteria-Gammaproteobacteria	4965436	7	54.4084	No-LigD-domains
GCF_001483945.1_ASM148394v1	WP_058895709.1:10-196	WP_058895708.1,pe:8-165|lig:221-525|pol:570-813	NA-plasmid	NZ_CP013737.1	0	1	-	WP_058895709.1	-	-	WP_058895708.1	-	Yes-NHEJ	3	1078773	80842	Herbaspirillum rubrisubalbicans M1	Proteobacteria	Proteobacteria-Betaproteobacteria	5611261	3	61.5274	Yes-NHEJ-all-same-prot
GCF_001623825.1_ASM162382v1	NA-Ku	NA-LigD	NZ_CP014980.1	NZ_CP014979.1	1	1	-	-	NA-Ku	-	-	NA-Lig	No-NHEJ	0	1454640	28901	Salmonella enterica subsp. enterica serovar Typhimurium str. CDC H2662 plasmid pSTY1-H2662	Proteobacteria	Proteobacteria-Gammaproteobacteria	4891681	7	52.1174	No-LigD-domains
GCF_000422085.1_ASM42208v1	NA-Ku	NA-LigD	NC_021742.1	NC_021741.1	1	1	-	-	NA-Ku	-	-	NA-Lig	No-NHEJ	0	1346614	614	Serratia liquefaciens ATCC 27592 plasmid	Proteobacteria	Proteobacteria-Gammaproteobacteria	5238612	7	55.3524	No-LigD-domains
GCF_001610635.1_ASM161063v1	WP_005066336.1:10-189	WP_005109719.1,pe:314-466|lig:495-778|pol:26-275;WP_005071478.1,pol:9-252;WP_005063089.1,pol:15-264;WP_005136533.1,lig:11-259	NA-plasmid	NZ_CP014959.1	0	1	-	WP_005066336.1	-	-	WP_005136533.1;WP_005063089.1;WP_005109719.1;WP_005071478.1	-	Yes-NHEJ	3	36809	36809	Mycobacterium abscessus strain FLAC048	Actinobacteria	Actinobacteria-Corynebacteriales	4939234	1	64.1582	Yes-NHEJ-all-same-prot
GCF_000019925.1_ASM1992v1	WP_012372657.1:11-197	WP_012372656.1,pe:7-177|lig:264-577|pol:660-902	NC_010553.1	NC_010551.1@NC_010552.1@NC_010557.1	1	3	-	WP_012372657.1	-	-	WP_012372656.1	-	Yes-NHEJ	3	398577	152480	Burkholderia ambifaria MC40-6 plasmid pBMC401	Proteobacteria	Proteobacteria-Betaproteobacteria	13553941	6	66.667	Yes-NHEJ-all-same-prot
GCF_000277245.1_ASM27724v1	NA-Ku	NA-LigD	NA-plasmid	NC_017048.1	0	1	-	-	NA-Ku	-	-	NA-Lig	No-NHEJ	0	1105098	782	Rickettsia prowazekii str. GvV257	Proteobacteria	Proteobacteria-Alphaproteobacteria	1111969	1	28.987	No-LigD-domains
GCF_000452705.1_ASM45270v3	WP_024645509.1:10-195	WP_025389088.1,lig:343-457;WP_025390185.1,pe:7-163|lig:236-535|pol:574-815	NZ_CP007015.1	NZ_CP007014.1	1	1	-	WP_024645509.1	-	-	WP_025389088.1;WP_025390185.1	-	Yes-NHEJ	3	1357279	317	Pseudomonas syringae CC1557 plasmid pCC1557	Proteobacteria	Proteobacteria-Gammaproteobacteria	5758024	5	58.5569	Yes-NHEJ-all-same-prot
GCF_000418345.1_ASM41834v1	NA-Ku	NA-LigD	NC_021657.1	NC_021670.1	1	1	-	-	NA-Ku	-	-	NA-Lig	No-NHEJ	0	1321369	1280	Staphylococcus aureus Bmb9393 plasmid pBmb9393	Firmicutes	Firmicutes-Bacilli	2980548	5	32.915	No-LigD-domains
GCF_001691455.1_ASM169145v1	WP_037093041.1:12-176;WP_037093010.1:13-178;WP_034497990.1:13-178;WP_037092577.1:13-196	WP_037093009.1,lig:42-335;WP_037093003.1,pe:8-165|lig:253-548|pol:603-831;WP_004440496.1,lig:223-473;WP_037094570.1,lig:43-343;WP_037094714.1,lig:46-343;WP_052114249.1,pol:11-254	NA-plasmid	NZ_CP016320.1@NZ_CP016433.1	0	2	-	WP_037092577.1;WP_034497990.1;WP_037093010.1;WP_037093041.1	-	-	WP_004440496.1;WP_037094570.1;WP_037094714.1;WP_052114249.1;WP_037093003.1;WP_037093009.1	-	Yes-NHEJ	3	1869170	1869170	Rhizobium sp. S41 chromosome 2	Proteobacteria	Proteobacteria-Alphaproteobacteria	8479290	6	59.2736	Yes-NHEJ-all-same-prot
GCF_000349765.1_ASM34976v1	NA-Ku	NA-LigD	NA-plasmid	NC_020833.1	0	1	-	-	NA-Ku	-	-	NA-Lig	No-NHEJ	0	1249531	75985	Mannheimia haemolytica USDA-ARS-USMARC-183	Proteobacteria	Proteobacteria-Gammaproteobacteria	2658332	6	41.0102	No-LigD-domains
GCF_000016145.1_ASM1614v1	WP_003404795.1:9-192	WP_003401386.1,pol:18-264;WP_003912069.1,lig:203-445;WP_003899657.1,pol:15-263;WP_003917239.1,lig:11-264;WP_003911307.1,pe:299-435|lig:471-756|pol:9-255	NA-plasmid	NC_009525.1	0	1	-	WP_003404795.1	-	-	WP_003401386.1;WP_003911307.1;WP_003912069.1;WP_003899657.1;WP_003917239.1	-	Yes-NHEJ	3	419947	1773	Mycobacterium tuberculosis H37Ra	Actinobacteria	Actinobacteria-Corynebacteriales	4419977	1	65.6125	Yes-NHEJ-all-same-prot
GCF_001548175.1_ASM154817v1	WP_000557738.1:10-193	NA-LigD	NZ_AP014865.1@NZ_AP014866.1@NZ_AP014867.1@NZ_AP014868.1@NZ_AP014869.1@NZ_AP014870.1@NZ_AP014871.1@NZ_AP014872.1	NZ_AP014864.1	8	1	-	WP_000557738.1	-	-	-	NA-Lig	Ku-only	1	1442	1428	Bacillus thuringiensis serovar tolworthi plasmid pKK8 DNA	Firmicutes	Firmicutes-Bacilli	5896839	12	35.3623	No-LigD-domains
GCF_000023905.1_ASM2390v1	NA-Ku	NA-LigD	NA-plasmid	NC_013192.1	0	1	-	-	NA-Ku	-	-	NA-Lig	No-NHEJ	0	523794	40542	Leptotrichia buccalis DSM 1135	Fusobacteria	Fusobacteria-Fusobacteriales	2465610	5	29.6457	No-LigD-domains
GCF_000191145.1_ASM19114v1	NA-Ku	NA-LigD	NA-plasmid	NC_016603.1	0	1	-	-	NA-Ku	-	-	NA-Lig	No-NHEJ	0	871585	48296	Acinetobacter calcoaceticus PHEA-2 chromosome	Proteobacteria	Proteobacteria-Gammaproteobacteria	3862530	2	38.824	No-LigD-domains
GCF_001747445.1_ASM174744v1	WP_014479613.1:9-176	WP_069837465.1,lig:9-225|pol:326-562	NZ_CP015223.1	NZ_CP015222.1	1	1	-	WP_014479613.1	-	-	WP_069837465.1	-	Yes-NHEJ	3	1423	1423	Bacillus subtilis strain HRBS-10TDI13 plasmid unnamed	Firmicutes	Firmicutes-Bacilli	4186269	10	43.3227	Yes-NHEJ-lig-pol-same_prot
GCF_000015985.1_ASM1598v1	WP_011841495.1:13-176;WP_011841496.1:12-176	WP_009562443.1,lig:220-465;WP_011840955.1,pe:11-167|lig:216-508|pol:574-817	NC_009040.1	NC_009049.1@NC_009050.1	1	2	-	WP_011841495.1;WP_011841496.1	-	-	WP_009562443.1;WP_011840955.1	-	Yes-NHEJ	3	349101	1063	Rhodobacter sphaeroides ATCC 17029 plasmid pRSPH01	Proteobacteria	Proteobacteria-Alphaproteobacteria	7514495	4	69.0174	Yes-NHEJ-all-same-prot
GCF_001753125.1_ASM175312v1	NA-Ku	NA-LigD	NA-plasmid	NZ_CP015945.1	0	1	-	-	NA-Ku	-	-	NA-Lig	No-NHEJ	0	446	446	Legionella pneumophila strain C11_O	Proteobacteria	Proteobacteria-Gammaproteobacteria	3416875	3	38.2936	No-LigD-domains
GCF_001305595.1_ASM130559v1	NA-Ku	WP_045582560.1,lig:225-466	NA-plasmid	NZ_CP012401.1@NZ_CP012402.1@NZ_CP012403.1@NZ_CP012404.1@NZ_CP012405.1@NZ_CP012406.1@NZ_CP012407.1@NZ_CP012408.1	0	8	-	-	NA-Ku	-	WP_045582560.1	-	Lig-only	2	528244	528244	Azospirillum thiophilum strain BV-S chromosome 8	Proteobacteria	Proteobacteria-Alphaproteobacteria	15135890	9	68.1855	LigD-only-lig-no-pol
GCF_000010465.1_ASM1046v1	NA-Ku	NA-LigD	NA-plasmid	NC_009641.1	0	1	-	-	NA-Ku	-	-	NA-Lig	No-NHEJ	0	426430	1280	Staphylococcus aureus subsp. aureus str. Newman DNA	Firmicutes	Firmicutes-Bacilli	2878897	5	32.8883	No-LigD-domains
GCF_001021065.1_ASM102106v1	NA-Ku	NA-LigD	NA-plasmid	NZ_CP011546.1	0	1	-	-	NA-Ku	-	-	NA-Lig	No-NHEJ	0	1072256	1072256	Corynebacterium uterequi strain DSM 45634	Actinobacteria	Actinobacteria-Corynebacteriales	2419437	5	65.4979	No-LigD-domains
GCF_000623375.1_ASM62337v1	NA-Ku	NA-LigD	NA-plasmid	NZ_CP007262.1	0	1	-	-	NA-Ku	-	-	NA-Lig	No-NHEJ	0	1243621	28901	Salmonella enterica subsp. enterica serovar Enteritidis str. EC20110356	Proteobacteria	Proteobacteria-Gammaproteobacteria	4682805	7	52.1765	No-LigD-domains
GCF_000024765.1_ASM2476v1	NA-Ku	NA-LigD	NA-plasmid	NC_013422.1	0	1	-	-	NA-Ku	-	-	NA-Lig	No-NHEJ	0	555778	927	Halothiobacillus neapolitanus c2	Proteobacteria	Proteobacteria-Gammaproteobacteria	2582886	2	54.7136	No-LigD-domains
GCF_001027105.1_ASM102710v1	NA-Ku	NA-LigD	NZ_CP011527.1	NZ_CP011526.1	1	1	-	-	NA-Ku	-	-	NA-Lig	No-NHEJ	0	1241616	1280	Staphylococcus aureus subsp. aureus DSM 20231 plasmid	Firmicutes	Firmicutes-Bacilli	2755072	6	32.8594	No-LigD-domains
GCF_000330485.2_ASM33048v2	NA-Ku	NA-LigD	NZ_CP012348.1	NZ_CP012347.1	1	1	-	-	NA-Ku	-	-	NA-Lig	No-NHEJ	0	1029979	28901	Salmonella enterica subsp. enterica serovar Pullorum str. ATCC 9120 plasmid pCFSAN000725_01	Proteobacteria	Proteobacteria-Gammaproteobacteria	4694842	7	52.195	No-LigD-domains
GCF_000504105.1_ASM50410v1	NA-Ku	NA-LigD	NA-plasmid	NC_022795.1	0	1	-	-	NA-Ku	-	-	NA-Lig	No-NHEJ	0	1123384	57487	Pseudothermotoga hypogea DSM 11164 = NBRC 106472 DNA	Thermotogae	Thermotogae-Thermotogales	2165165	1	49.4685	No-LigD-domains
GCF_001548195.1_ASM154819v1	NA-Ku	NA-LigD	NA-plasmid	NZ_AP014926.1@NZ_AP014925.1	0	2	-	-	NA-Ku	-	-	NA-Lig	No-NHEJ	0	28131	28131	Prevotella intermedia DNA	Bacteroidetes	Bacteroidetes-Bacteroidia	3343500	4	43.668	No-LigD-domains
GCF_001444445.1_ASM144444v1	NA-Ku	NA-LigD	NA-plasmid	NZ_CP013195.1	0	1	-	-	NA-Ku	-	-	NA-Lig	No-NHEJ	0	76123	76123	Prevotella enoeca strain F0113	Bacteroidetes	Bacteroidetes-Bacteroidia	2861432	3	46.4709	No-LigD-domains
GCF_000973665.1_ASM97366v1	NA-Ku	NA-LigD	NA-plasmid	NZ_CP007540.1	0	1	-	-	NA-Ku	-	-	NA-Lig	No-NHEJ	0	1454606	28901	Salmonella enterica subsp. enterica serovar Montevideo str. USDA-ARS-USMARC-1921	Proteobacteria	Proteobacteria-Gammaproteobacteria	4488371	7	52.3572	No-LigD-domains
GCF_001687585.2_ASM168758v2	NA-Ku	NA-LigD	NA-plasmid	NZ_CP016537.2	0	1	-	-	NA-Ku	-	-	NA-Lig	No-NHEJ	0	1215089	1215089	Planococcus halocryophilus strain DSM 24743	Firmicutes	Firmicutes-Bacilli	3424893	10	40.0511	No-LigD-domains
GCF_001535505.1_ASM153550v1	NA-Ku	NA-LigD	NA-plasmid	NZ_CP014138.1	0	1	-	-	NA-Ku	-	-	NA-Lig	No-NHEJ	0	1314	1314	Streptococcus pyogenes strain MEW427	Firmicutes	Firmicutes-Bacilli	1814455	5	38.509	No-LigD-domains
GCF_000833255.1_ASM83325v1	NA-Ku	NA-LigD	NZ_CP009441.1	NZ_CP009440.1	1	1	-	-	NA-Ku	-	-	NA-Lig	No-NHEJ	0	28110	28110	Francisella philomiragia strain GA01-2794 plasmid	Proteobacteria	Proteobacteria-Gammaproteobacteria	2148038	3	32.4096	No-LigD-domains
GCF_001412295.1_ASM141229v1	NA-Ku	WP_002866837.1,lig:106-229	NA-plasmid	NZ_CP012149.1	0	1	-	-	NA-Ku	-	WP_002866837.1	-	Lig-only	2	197	197	Campylobacter jejuni strain CJM1cam	Proteobacteria	Proteobacteria-Epsilonproteobacteria	1616662	3	30.6014	LigD-only-lig-no-pol
GCF_000020625.1_ASM2062v1	NA-Ku	NA-LigD	NC_011061.1	NC_011059.1	1	1	-	-	NA-Ku	-	-	NA-Lig	No-NHEJ	0	290512	1102	Prosthecochloris aestuarii DSM 271 plasmid pPAES01	Chlorobi	Chlorobi-Chlorobia	2512923	1	50.0951	No-LigD-domains
GCF_000685725.1_ASM68572v1	WP_007610913.1:9-175	WP_038457791.1,lig:9-225|pol:326-562;WP_038458642.1,lig:17-197	NA-plasmid	NZ_CP006890.1	0	1	-	WP_007610913.1	-	-	WP_038457791.1;WP_038458642.1	-	Yes-NHEJ	3	1423138	492670	Bacillus velezensis SQR9	Firmicutes	Firmicutes-Bacilli	4117023	7	46.0986	Yes-NHEJ-lig-pol-same_prot
GCF_000009265.1_ASM926v1	WP_011654860.1:14-179;WP_011651743.1:14-179;WP_011651742.1:13-177;WP_011654859.1:13-177	WP_011649007.1,pe:8-165|lig:252-547|pol:601-829;WP_041936902.1,pol:11-251;WP_011654869.1,lig:44-338;WP_011651013.1,lig:225-473;WP_041936288.1,lig:8-141;WP_011650580.1,lig:97-255;WP_011648992.1,lig:44-338	NC_008381.1@NC_008384.1@NC_008378.1@NC_008382.1@NC_008383.1@NC_008379.1	NC_008380.1	6	1	WP_011654859.1;WP_011654860.1	WP_011651742.1;WP_011651743.1	-	WP_011654869.1;WP_041936902.1;WP_011648992.1;WP_011649007.1	WP_011650580.1;WP_011651013.1;WP_041936288.1	-	Yes-NHEJ	3	216596	384	Rhizobium leguminosarum bv. viciae plasmid pRL9 complete genome	Proteobacteria	Proteobacteria-Alphaproteobacteria	5057142	3	61.0904	Yes-NHEJ-all-same-prot
GCF_000250655.1_ASM25065v1	WP_014371317.1:9-192;WP_013920995.1:9-191	WP_014372482.1,pol:27-265;WP_014371527.1,lig:23-293;WP_014369638.1,lig:242-280;WP_014372481.1,lig:15-308	NA-plasmid	NC_016935.1	0	1	-	WP_014371317.1;WP_013920995.1	-	-	WP_014369638.1;WP_014371527.1;WP_014372481.1;WP_014372482.1	-	Yes-NHEJ	3	1116391	61624	Paenibacillus mucilaginosus 3016	Firmicutes	Firmicutes-Bacilli	8739048	14	58.3095	Yes-NHEJ-lig-pol-diff-prot
GCF_000024845.1_ASM2484v1	NA-Ku	NA-LigD	NC_013502.1	NC_013501.1	1	1	-	-	NA-Ku	-	-	NA-Lig	No-NHEJ	0	518766	29549	Rhodothermus marinus DSM 4252 plasmid pRMAR01	Bacteroidetes	Bacteroidetes-Bacteroidetes Order II. Incertae sedis	3261604	1	64.5371	No-LigD-domains
GCF_000757015.2_ASM75701v2	WP_038764116.1:10-196	WP_038764117.1,pe:65-207|lig:650-734|pol:876-1118	NA-plasmid	NZ_CP009585.1@NZ_CP009586.1	0	2	-	WP_038764116.1	-	-	WP_038764117.1	-	Yes-NHEJ	3	28450	28450	Burkholderia pseudomallei strain PHLS 112 chromosome II	Proteobacteria	Proteobacteria-Betaproteobacteria	11179161	4	68.1075	Yes-NHEJ-all-same-prot
GCF_000010545.1_ASM1054v1	WP_012217889.1:11-197	WP_012217890.1,pe:7-173|lig:263-576|pol:638-880;WP_012211059.1,lig:28-328	NC_010802.1	NC_010804.1@NC_010805.1@NC_010801.1	1	3	-	WP_012217889.1	-	WP_012211059.1	WP_012217890.1	-	Yes-NHEJ	3	395019	87883	Burkholderia multivorans ATCC 17616 plasmid pTGL1 DNA	Proteobacteria	Proteobacteria-Betaproteobacteria	12762971	5	66.8924	Yes-NHEJ-all-same-prot
GCF_000006825.1_ASM682v1	NA-Ku	NA-LigD	NA-plasmid	NC_002663.1	0	1	-	-	NA-Ku	-	-	NA-Lig	No-NHEJ	0	272843	747	Pasteurella multocida subsp. multocida str. Pm70	Proteobacteria	Proteobacteria-Gammaproteobacteria	2257487	6	40.4049	No-LigD-domains
GCF_000763475.1_ASM76347v1	NA-Ku	NA-LigD	NA-plasmid	NZ_CP009575.1	0	1	-	-	NA-Ku	-	-	NA-Lig	No-NHEJ	0	202752	1638	Listeria ivanovii subsp. londoniensis strain WSLC 30167	Firmicutes	Firmicutes-Bacilli	2993492	6	37.037	No-LigD-domains
GCF_001047635.1_ASM104763v1	NA-Ku	WP_001015831.1,lig:331-411;WP_000773760.1,pe:374-414	NZ_CP011933.1	NZ_CP011931.1@NZ_CP011932.1	1	2	-	-	NA-Ku	-	WP_001015831.1;WP_000773760.1	-	Lig-only	2	214675	173	Leptospira interrogans serovar Manilae strain UP-MMC-NIID LP plasmid pLIMLP1	Spirochaetes	Spirochaetes-Leptospirales	8836322	2	35.0002	LigD-only-lig-no-pol
GCF_000973685.1_ASM97368v1	NA-Ku	NA-LigD	NA-plasmid	NZ_CP007559.1	0	1	-	-	NA-Ku	-	-	NA-Lig	No-NHEJ	0	1454627	28901	Salmonella enterica subsp. enterica serovar Newport str. CDC 2010K-2159	Proteobacteria	Proteobacteria-Gammaproteobacteria	4790387	7	52.2611	No-LigD-domains
GCF_001878735.1_ASM187873v1	NA-Ku	NA-LigD	NA-plasmid	NZ_CP018004.1	0	1	-	-	NA-Ku	-	-	NA-Lig	No-NHEJ	0	1351	1351	Enterococcus faecalis strain L9	Firmicutes	Firmicutes-Bacilli	2693039	4	37.7282	No-LigD-domains
GCF_000833275.1_ASM83327v1	WP_000557719.1:10-194	NA-LigD	NZ_CP009314.1@NZ_CP009316.1	NZ_CP009315.1	2	1	-	WP_000557719.1	-	-	-	NA-Lig	Ku-only	1	1452727	1392	Bacillus anthracis str. Turkey32 plasmid	Firmicutes	Firmicutes-Bacilli	5228731	11	35.3772	No-LigD-domains
GCF_001806265.1_ASM180626v1	NA-Ku	NA-LigD	NZ_CP017250.1	NZ_CP017249.1	1	1	-	-	NA-Ku	-	-	NA-Lig	No-NHEJ	0	562	562	Escherichia coli strain NADC 5570/86-24/6565 plasmid pO157	Proteobacteria	Proteobacteria-Gammaproteobacteria	5467107	7	50.4796	No-LigD-domains
GCF_000175255.2_ASM17525v2	NA-Ku	NA-LigD	NC_017180.1@NC_017183.1@NC_017181.1@NC_017184.1@NC_017182.1@NC_017185.1	NC_017262.1	6	1	-	-	NA-Ku	-	-	NA-Lig	No-NHEJ	0	555217	542	Zymomonas mobilis subsp. mobilis ATCC 10988 plasmid pZMOBP6	Proteobacteria	Proteobacteria-Alphaproteobacteria	2021773	2	46.2207	No-LigD-domains
GCF_001900775.1_ASM190077v1	NA-Ku	NA-LigD	NZ_CP010161.1@NZ_CP010162.1	NZ_CP010160.1	2	1	-	-	NA-Ku	-	-	NA-Lig	No-NHEJ	0	562	562	Escherichia coli strain H1 plasmid B	Proteobacteria	Proteobacteria-Gammaproteobacteria	4818512	7	50.8956	No-LigD-domains
GCF_000818015.1_ASM81801v1	WP_043220157.1:10-195	WP_052264537.1,pol:16-258;WP_043219348.1,lig:341-505;WP_043220122.1,pe:4-160|lig:231-531|pol:553-796	NA-plasmid	NZ_CP007511.1	0	1	-	WP_043220157.1	-	-	WP_043219348.1;WP_043220122.1;WP_052264537.1	-	Yes-NHEJ	3	1123016	74829	Pseudomonas balearica DSM 6083	Proteobacteria	Proteobacteria-Gammaproteobacteria	4383480	4	64.6554	Yes-NHEJ-all-same-prot
GCF_001721645.1_ASM172164v1	WP_069380430.1:9-181	WP_069382615.1,pe:4-165|lig:260-567|pol:630-872;WP_069380429.1,pe:5-165|lig:240-545|pol:587-828;WP_069380644.1,lig:222-484;WP_069381680.1,pe:5-165|lig:275-580|pol:630-873	NA-plasmid	NZ_CP017141.1	0	1	-	WP_069380430.1	-	-	WP_069380429.1;WP_069380644.1;WP_069382615.1;WP_069381680.1	-	Yes-NHEJ	3	430522	430522	Pedobacter steynii strain DX4	Bacteroidetes	Bacteroidetes-Sphingobacteriia	6581659	4	41.3121	Yes-NHEJ-all-same-prot
GCF_000730205.1_ASM73020v1	NA-Ku	NA-LigD	NA-plasmid	NZ_CP008885.1	0	1	-	-	NA-Ku	-	-	NA-Lig	No-NHEJ	0	216816	216816	Bifidobacterium longum strain BXY01	Actinobacteria	Actinobacteria-Bifidobacteriales	2480603	3	59.82	No-LigD-domains
GCF_000299115.1_ASM29911v1	NA-Ku	NA-LigD	NA-plasmid	NC_018644.1	0	1	-	-	NA-Ku	-	-	NA-Lig	No-NHEJ	0	744985	744985	Alpha proteobacterium HIMB59	Proteobacteria	Proteobacteria-Alphaproteobacteria	1410127	1	32.2633	No-LigD-domains
GCF_000015185.1_ASM1518v1	NA-Ku	NA-LigD	NA-plasmid	NC_008750.1	0	1	-	-	NA-Ku	-	-	NA-Lig	No-NHEJ	0	351745	351745	Shewanella sp. W3-18-1	Proteobacteria	Proteobacteria-Gammaproteobacteria	4708380	8	44.6333	No-LigD-domains
GCF_000012645.1_ASM1264v1	NA-Ku	WP_011377314.1,lig:154-406;WP_011376288.1,lig:229-482	NA-plasmid	NC_007577.1	0	1	-	-	NA-Ku	-	WP_011376288.1;WP_011377314.1	-	Lig-only	2	74546	1219	Prochlorococcus marinus str. MIT 9312	Cyanobacteria	Cyanobacteria-Synechococcales	1709204	1	31.2105	LigD-only-lig-no-pol
GCF_001318245.1_ASM131824v1	WP_060547560.1:10-196	WP_060547559.1,pe:65-207|lig:650-734|pol:876-1118	NA-plasmid	NZ_CP012041.1@NZ_CP012042.1	0	2	-	WP_060547560.1	-	-	WP_060547559.1	-	Yes-NHEJ	3	28450	28450	Burkholderia pseudomallei strain Bp1651 chromosome 2	Proteobacteria	Proteobacteria-Betaproteobacteria	11372234	4	67.9472	Yes-NHEJ-all-same-prot
GCF_000831065.1_ASM83106v1	WP_000557745.1:10-193	NA-LigD	NZ_CP007513.1	NZ_CP007512.1	1	1	-	WP_000557745.1	-	-	-	NA-Lig	Ku-only	1	1330043	658666	Bacillus bombysepticus plasmid pBb	Firmicutes	Firmicutes-Bacilli	5295783	13	35.2525	No-LigD-domains
GCF_000235545.1_ASM23554v1	NA-Ku	NA-LigD	NA-plasmid	NC_016831.1	0	1	-	-	NA-Ku	-	-	NA-Lig	No-NHEJ	0	1081093	28901	Salmonella enterica subsp. enterica serovar Gallinarum/pullorum str. RKS5078	Proteobacteria	Proteobacteria-Gammaproteobacteria	4637962	7	52.2092	No-LigD-domains
GCF_001465795.2_ASM146579v2	NA-Ku	NA-LigD	NA-plasmid	NZ_CP013659.2	0	1	-	-	NA-Ku	-	-	NA-Lig	No-NHEJ	0	200991	200991	Planococcus rifietoensis strain M8	Firmicutes	Firmicutes-Bacilli	3505011	9	48.4542	No-LigD-domains
GCF_001900735.1_ASM190073v1	NA-Ku	NA-LigD	NZ_CP010158.1@NZ_CP010159.1	NZ_CP010157.1	2	1	-	-	NA-Ku	-	-	NA-Lig	No-NHEJ	0	562	562	Escherichia coli strain D10 plasmid B	Proteobacteria	Proteobacteria-Gammaproteobacteria	5112249	7	50.7619	No-LigD-domains
GCF_001719085.1_ASM171908v1	NA-Ku	NA-LigD	NA-plasmid	NZ_CP013673.1	0	1	-	-	NA-Ku	-	-	NA-Lig	No-NHEJ	0	216816	216816	Bifidobacterium longum strain 35624	Actinobacteria	Actinobacteria-Bifidobacteriales	2264056	4	60.004	No-LigD-domains
GCF_000331735.1_ASM33173v1	WP_015352078.1:10-172	WP_015346230.1,lig:227-307	NA-plasmid	NC_020126.1	0	1	-	WP_015352078.1	-	-	WP_015346230.1	-	Yes-NHEJ	3	1278073	83455	Myxococcus stipitatus DSM 14675	Proteobacteria	Proteobacteria-Deltaproteobacteria	10350586	3	69.1922	Yes-NHEJ-lig-no-pol
GCF_001277915.1_ASM127791v1	WP_053565176.1:10-193	NA-LigD	NZ_CP012485.1@NZ_CP012484.1@NZ_CP012486.1	NZ_CP012483.1	3	1	-	WP_053565176.1	-	-	-	NA-Lig	Ku-only	1	1396	1396	Bacillus cereus strain NJ-W plasmid plasmid-37	Firmicutes	Firmicutes-Bacilli	5370032	10	35.2236	No-LigD-domains
GCF_001888925.1_ASM188892v1	NA-Ku	NA-LigD	NA-plasmid	NZ_CP018218.1	0	1	-	-	NA-Ku	-	-	NA-Lig	No-NHEJ	0	1217420	1584	Lactobacillus delbrueckii subsp. jakobsenii ZN7a-9 = DSM 26046	Firmicutes	Firmicutes-Bacilli	1891796	10	50.0951	No-LigD-domains
GCF_000007205.1_ASM720v1	NA-Ku	NA-LigD	NA-plasmid	NC_005043.1	0	1	-	-	NA-Ku	-	-	NA-Lig	No-NHEJ	0	182082	83558	Chlamydophila pneumoniae TW-183	Chlamydiae	Chlamydiae-Chlamydiales	1225935	1	40.5762	No-LigD-domains
GCF_001293145.1_ASM129314v1	NA-Ku	NA-LigD	NZ_CP010454.1	NZ_CP010453.1	1	1	-	-	NA-Ku	-	-	NA-Lig	No-NHEJ	0	216816	216816	Bifidobacterium longum strain BG7 plasmid pRY68	Actinobacteria	Actinobacteria-Bifidobacteriales	2453124	3	60.0036	No-LigD-domains
GCF_001617585.1_ASM161758v1	NA-Ku	NA-LigD	NZ_CP014577.1	NZ_CP012985.1	1	1	-	-	NA-Ku	-	-	NA-Lig	No-NHEJ	0	90371	28901	Salmonella enterica subsp. enterica serovar Typhimurium strain RM9437 plasmid pRM9437	Proteobacteria	Proteobacteria-Gammaproteobacteria	4958254	6	52.0888	No-LigD-domains
GCF_001617565.1_ASM161756v1	NA-Ku	NA-LigD	NZ_CP015140.1@NZ_CP015141.1@NZ_CP015142.1@NZ_CP015143.1@NZ_CP015144.1@NZ_CP015139.1	NZ_CP015138.1	6	1	-	-	NA-Ku	-	-	NA-Lig	No-NHEJ	0	562	562	Escherichia coli strain Ecol_732 plasmid pEC732_IMP14	Proteobacteria	Proteobacteria-Gammaproteobacteria	5009900	7	50.7507	No-LigD-domains
GCF_000412675.1_ASM41267v1	WP_016500129.1:10-195	WP_016500124.1,pe:6-160|lig:213-513|pol:536-776;WP_016498230.1,lig:231-420	NA-plasmid	NC_021505.1	0	1	-	WP_016500129.1	-	-	WP_016498230.1;WP_016500124.1	-	Yes-NHEJ	3	1211579	303	Pseudomonas putida NBRC 14164 DNA	Proteobacteria	Proteobacteria-Gammaproteobacteria	6156701	7	62.3308	Yes-NHEJ-all-same-prot
GCF_001304795.1_ASM130479v1	WP_010235229.1:11-175	WP_010235227.1,pe:10-164|lig:230-531|pol:546-790;WP_010239473.1,lig:217-469	NA-plasmid	NZ_CP011344.1	0	1	-	WP_010235229.1	-	-	WP_010239473.1;WP_010235227.1	-	Yes-NHEJ	3	1634516	1634516	Citromicrobium sp. JL477	Proteobacteria	Proteobacteria-Alphaproteobacteria	3258499	1	65.0342	Yes-NHEJ-all-same-prot
GCF_000255215.1_ASM25521v1	NA-Ku	NA-LigD	NA-plasmid	NC_016785.1	0	1	-	-	NA-Ku	-	-	NA-Lig	No-NHEJ	0	698965	1717	Corynebacterium diphtheriae CDCE 8392	Actinobacteria	Actinobacteria-Corynebacteriales	2433326	5	53.5927	No-LigD-domains
GCF_000210835.1_ASM21083v1	NA-Ku	NA-LigD	NA-plasmid	NC_016776.1	0	1	-	-	NA-Ku	-	-	NA-Lig	No-NHEJ	0	862962	817	Bacteroides fragilis 638R genome	Bacteroidetes	Bacteroidetes-Bacteroidia	5373121	6	43.415	No-LigD-domains
GCF_000597965.1_ASM59796v1	NA-Ku	NA-LigD	NZ_CP007455.1	NZ_CP007454.1	1	1	-	-	NA-Ku	-	-	NA-Lig	No-NHEJ	0	1280	1280	Staphylococcus aureus strain 502A plasmid	Firmicutes	Firmicutes-Bacilli	2764699	6	32.9187	No-LigD-domains
GCF_000959285.1_ASM95928v1	WP_004536971.1:10-196	WP_011205745.1,pe:49-195|lig:644-728|pol:870-1112	NA-plasmid	NZ_CP009538.1@NZ_CP009537.1	0	2	-	WP_004536971.1	-	-	WP_011205745.1	-	Yes-NHEJ	3	272560	28450	Burkholderia pseudomallei K96243 chromosome II	Proteobacteria	Proteobacteria-Betaproteobacteria	11322161	4	67.9369	Yes-NHEJ-all-same-prot
GCF_001596115.1_ASM159611v1	NA-Ku	NA-LigD	NA-plasmid	NZ_CP014768.1	0	1	-	-	NA-Ku	-	-	NA-Lig	No-NHEJ	0	1813821	1813821	Shigella sp. PAMC 28760	Proteobacteria	Proteobacteria-Gammaproteobacteria	4558287	7	50.8352	No-LigD-domains
GCF_000875695.1_ASM87569v1	NA-Ku	NA-LigD	NA-plasmid	NZ_CP010850.1@NZ_CP010851.1	0	2	-	-	NA-Ku	-	-	NA-Lig	No-NHEJ	0	29461	29461	Brucella suis strain Human/AR/US/1981 chromosome II	Proteobacteria	Proteobacteria-Alphaproteobacteria	5422931	3	57.2372	No-LigD-domains
GCF_001721885.1_ASM172188v1	NA-Ku	NA-LigD	NA-plasmid	NZ_CP014618.1	0	1	-	-	NA-Ku	-	-	NA-Lig	No-NHEJ	0	747	747	Pasteurella multocida strain Pm-3	Proteobacteria	Proteobacteria-Gammaproteobacteria	2415558	6	40.314	No-LigD-domains
GCF_000513615.1_ASM51361v1	NA-Ku	NA-LigD	NA-plasmid	NZ_CP006874.1	0	1	-	-	NA-Ku	-	-	NA-Lig	No-NHEJ	0	1196161	1639	Listeria monocytogenes serotype 4b str. 81-0861	Firmicutes	Firmicutes-Bacilli	2974403	5	37.9573	No-LigD-domains
GCF_000463505.1_ASM46350v1	NA-Ku	NA-LigD	NA-plasmid	NC_022239.1	0	1	-	-	NA-Ku	-	-	NA-Lig	No-NHEJ	0	862971	1328	Streptococcus anginosus C238	Firmicutes	Firmicutes-Bacilli	2233640	4	38.2344	No-LigD-domains
GCF_000478825.2_ASM47882v2	NA-Ku	NA-LigD	NZ_CP007543.1@NZ_CP007544.1@NZ_CP007545.1	NZ_CP007542.1	3	1	-	-	NA-Ku	-	-	NA-Lig	No-NHEJ	0	1147	1147	Synechocystis sp. PCC 6714 plasmid pSYLC	Cyanobacteria	Cyanobacteria-Synechococcales	3485441	2	47.8084	No-LigD-domains
GCF_000223195.1_ASM22319v1	NA-Ku	NA-LigD	NA-plasmid	NC_017251.1@NC_017250.1	0	2	-	-	NA-Ku	-	-	NA-Lig	No-NHEJ	0	204722	29461	Brucella suis 1330 chromosome II	Proteobacteria	Proteobacteria-Alphaproteobacteria	5422946	3	57.2368	No-LigD-domains
GCF_001879605.1_ASM187960v1	NA-Ku	NA-LigD	NA-plasmid	NZ_CP013246.1	0	1	-	-	NA-Ku	-	-	NA-Lig	No-NHEJ	0	1491	1491	Clostridium botulinum strain CDC_69094	Firmicutes	Firmicutes-Clostridia	4089027	9	28.1428	No-LigD-domains
GCF_000012605.1_ASM1260v1	NA-Ku	WP_011371093.1,lig:69-214	NA-plasmid	NC_007520.2	0	1	-	-	NA-Ku	-	WP_011371093.1	-	Lig-only	2	317025	39765	Thiomicrospira crunogena XCL-2	Proteobacteria	Proteobacteria-Gammaproteobacteria	2427734	3	43.13	LigD-only-lig-no-pol
GCF_001708265.1_ASM170826v1	WP_003404795.1:9-192	WP_003401386.1,pol:18-264;WP_003899657.1,pol:15-263;WP_003898655.1,pe:299-435|lig:471-756|pol:9-255;WP_003420435.1,lig:11-264;WP_003415991.1,lig:203-445	NA-plasmid	NZ_CP016888.1	0	1	-	WP_003404795.1	-	-	WP_003401386.1;WP_003898655.1;WP_003415991.1;WP_003899657.1;WP_003420435.1	-	Yes-NHEJ	3	1773	1773	Mycobacterium tuberculosis strain SCAID 252.0	Actinobacteria	Actinobacteria-Corynebacteriales	4439387	1	65.646	Yes-NHEJ-all-same-prot
GCF_001190755.1_ASM119075v1	NA-Ku	NA-LigD	NA-plasmid	NZ_CP012195.1	0	1	-	-	NA-Ku	-	-	NA-Lig	No-NHEJ	0	1032069	827	Campylobacter ureolyticus RIGS 9880	Proteobacteria	Proteobacteria-Epsilonproteobacteria	1641887	3	29.2315	No-LigD-domains
GCF_000160335.2_ASM16033v2	NA-Ku	NA-LigD	NC_022126.1	NC_022113.1	1	1	-	-	NA-Ku	-	-	NA-Lig	No-NHEJ	0	585143	1280	Staphylococcus aureus subsp. aureus 55/2053	Firmicutes	Firmicutes-Bacilli	2756919	4	32.8087	No-LigD-domains
GCF_001587155.1_ASM158715v1	NA-Ku	NA-LigD	NZ_CP012944.1	NZ_CP012943.1	1	1	-	-	NA-Ku	-	-	NA-Lig	No-NHEJ	0	305	305	Ralstonia solanacearum strain IBSBF1503 plasmid	Proteobacteria	Proteobacteria-Betaproteobacteria	3460461	3	66.6879	No-LigD-domains
GCF_001592425.1_ASM159242v1	NA-Ku	NA-LigD	NA-plasmid	NZ_CP010875.1	0	1	-	-	NA-Ku	-	-	NA-Lig	No-NHEJ	0	1311	1311	Streptococcus agalactiae strain CU_GBS_98	Firmicutes	Firmicutes-Bacilli	2029669	5	35.3805	No-LigD-domains
GCF_000236605.1_ASM23660v1	NA-Ku	NA-LigD	NA-plasmid	NC_016593.1	0	1	-	-	NA-Ku	-	-	NA-Lig	No-NHEJ	0	1111068	33941	Geobacillus thermoleovorans CCB_US3_UF5	Firmicutes	Firmicutes-Bacilli	3596620	9	52.2752	No-LigD-domains
GCF_000742735.1_ASM74273v1	NA-Ku	NA-LigD	NZ_CP007725.1	NZ_CP007724.1	1	1	-	-	NA-Ku	-	-	NA-Lig	No-NHEJ	0	1718	1718	Corynebacterium glutamicum strain AR1 plasmid unnamed	Actinobacteria	Actinobacteria-Corynebacteriales	3145677	6	54.1471	No-LigD-domains
GCF_000959145.1_ASM95914v1	WP_004523345.1:10-196	WP_004537981.1,pe:69-209|lig:649-733|pol:877-1119	NA-plasmid	NZ_CP009298.1@NZ_CP009297.1	0	2	-	WP_004523345.1	-	-	WP_004537981.1	-	Yes-NHEJ	3	360118	28450	Burkholderia pseudomallei 406e chromosome 2	Proteobacteria	Proteobacteria-Betaproteobacteria	11326566	4	67.9913	Yes-NHEJ-all-same-prot
GCF_000009245.1_ASM924v1	NA-Ku	NA-LigD	NA-plasmid	NC_007880.1	0	1	-	-	NA-Ku	-	-	NA-Lig	No-NHEJ	0	376619	263	Francisella tularensis subsp. holarctica LVS complete genome	Proteobacteria	Proteobacteria-Gammaproteobacteria	1895994	3	32.1526	No-LigD-domains
GCF_001596075.2_ASM159607v2	NA-Ku	NA-LigD	NZ_CP014697.2@NZ_CP014698.2	NZ_CP014696.2	2	1	-	-	NA-Ku	-	-	NA-Lig	No-NHEJ	0	1463165	1463165	Klebsiella quasipneumoniae strain ATCC 700603 plasmid pKQPS2	Proteobacteria	Proteobacteria-Gammaproteobacteria	5284734	8	57.9689	No-LigD-domains
GCF_000176915.2_ASM17691v2	NA-Ku	NA-LigD	NA-plasmid	NC_014844.1	0	1	-	-	NA-Ku	-	-	NA-Lig	No-NHEJ	0	643562	182210	Desulfovibrio aespoeensis Aspo-2	Proteobacteria	Proteobacteria-Deltaproteobacteria	3629109	2	62.562	No-LigD-domains
GCF_000007085.1_ASM708v1	NA-Ku	NA-LigD	NA-plasmid	NC_003869.1	0	1	-	-	NA-Ku	-	-	NA-Lig	No-NHEJ	0	273068	911092	Thermoanaerobacter tengcongensis MB4	Firmicutes	Firmicutes-Clostridia	2689445	4	37.5709	No-LigD-domains
GCF_001860505.1_ASM186050v1	NA-Ku	NA-LigD	NA-plasmid	NZ_CP013483.1	0	1	-	-	NA-Ku	-	-	NA-Lig	No-NHEJ	0	562	562	Escherichia coli strain Y5	Proteobacteria	Proteobacteria-Gammaproteobacteria	4839266	7	50.8117	No-LigD-domains
GCF_001664425.1_ASM166442v1	WP_064832140.1:12-178;WP_064832141.1:13-177;WP_016734805.1:19-195;WP_016734807.1:13-186	WP_064832143.1,pe:8-165|lig:252-547|pol:600-829;WP_064821617.1,lig:222-473;WP_064832281.1,lig:46-344;WP_004669652.1,pol:11-249;WP_064830571.1,pe:5-157|lig:235-535|pol:551-795;WP_064831848.1,lig:44-339;WP_064832142.1,lig:45-338	NZ_CP013558.1@NZ_CP013559.1@NZ_CP013560.1@NZ_CP013561.1@NZ_CP013562.1	NZ_CP013557.1	5	1	WP_064832140.1;WP_064832141.1	WP_016734807.1;WP_016734805.1	-	WP_064831848.1;WP_004669652.1;WP_064832142.1;WP_064832143.1;WP_064832281.1	WP_064830571.1;WP_064821617.1	-	Yes-NHEJ	3	396	396	Rhizobium phaseoli strain N841 plasmid pRphaN841e	Proteobacteria	Proteobacteria-Alphaproteobacteria	4384120	3	61.6377	Yes-NHEJ-all-same-prot
GCF_000010185.1_ASM1018v1	NA-Ku	NA-LigD	NC_010371.1	NC_010376.1	1	1	-	-	NA-Ku	-	-	NA-Lig	No-NHEJ	0	334413	1260	Finegoldia magna ATCC 29328 plasmid pFMC DNA	Firmicutes	Firmicutes-Tissierellia	1797577	4	32.3128	No-LigD-domains
GCF_000164695.2_ASM16469v2	NA-Ku	NA-LigD	NA-plasmid	NC_014643.1	0	1	-	-	NA-Ku	-	-	NA-Lig	No-NHEJ	0	762948	2047	Rothia dentocariosa ATCC 17931	Actinobacteria	Actinobacteria-Micrococcales	2506025	3	53.6877	No-LigD-domains
GCF_000230975.2_ASM23097v3	WP_015598172.1:14-180	WP_041321075.1,pe:8-165|pol:266-509;WP_015598171.1,lig:47-346;WP_015599029.1,lig:344-591	NA-plasmid	NC_021172.1	0	1	-	WP_015598172.1	-	-	WP_041321075.1;WP_015598171.1;WP_015599029.1	-	Yes-NHEJ	3	670307	53399	Hyphomicrobium denitrificans 1NES1	Proteobacteria	Proteobacteria-Alphaproteobacteria	3808687	1	59.7008	Yes-NHEJ-all-diff-prot
GCF_000272715.3_ASM27271v3	NA-Ku	NA-LigD	NA-plasmid	NZ_CP010283.1	0	1	-	-	NA-Ku	-	-	NA-Lig	No-NHEJ	0	796733	28901	Salmonella enterica subsp. enterica serovar Newport str. CVM 21550	Proteobacteria	Proteobacteria-Gammaproteobacteria	4858179	7	52.2174	No-LigD-domains
GCF_000026205.1_ASM2620v1	NA-Ku	NA-LigD	NA-plasmid	NC_011047.1	0	1	-	-	NA-Ku	-	-	NA-Lig	No-NHEJ	0	37692	37692	Candidatus Phytoplasma mali strain AT complete chromosome	Tenericutes	Tenericutes-Mollicutes	601943	2	21.3937	No-LigD-domains
GCF_000211375.1_ASM21137v1	NA-Ku	NA-LigD	NC_015420.1@NC_015429.1@NC_015421.1	NC_015428.1	3	1	-	-	NA-Ku	-	-	NA-Lig	No-NHEJ	0	511437	1581	Lactobacillus buchneri NRRL B-30929 plasmid pLBUC03	Firmicutes	Firmicutes-Bacilli	2506301	5	44.4157	No-LigD-domains
GCF_000015545.1_ASM1554v1	WP_011805723.1:35-221	WP_011803775.1,lig:234-445;WP_011805722.1,pe:10-161|lig:225-524|pol:547-789	NC_008765.1@NC_008766.1	NC_008782.1	2	1	-	WP_011805723.1	-	-	WP_011803775.1;WP_011805722.1	-	Yes-NHEJ	3	232721	232721	Acidovorax sp. JS42 plasmid pAOVO02	Proteobacteria	Proteobacteria-Betaproteobacteria	4448856	3	66.1725	Yes-NHEJ-all-same-prot
GCF_000807295.1_ASM80729v1	NA-Ku	NA-LigD	NA-plasmid	NZ_CP010308.1	0	1	-	-	NA-Ku	-	-	NA-Lig	No-NHEJ	0	47466	47466	Borrelia miyamotoi strain CT14D4	Spirochaetes	Spirochaetes-Spirochaetales	907293	1	28.7189	No-LigD-domains
GCF_000060345.1_ASM6034v1	WP_011708223.1:9-189	WP_011711363.1,lig:221-469;WP_011708224.1,pe:5-157|lig:194-484|pol:512-757	NA-plasmid	NC_008571.1	0	1	-	WP_011708223.1	-	-	WP_011708224.1;WP_011711363.1	-	Yes-NHEJ	3	411154	411153	Gramella forsetii KT0803 complete circular genome	Bacteroidetes	Bacteroidetes-Flavobacteriia	3798465	3	36.6108	Yes-NHEJ-all-same-prot
GCF_000316605.1_ASM31660v1	NA-Ku	NA-LigD	NA-plasmid	NC_019683.1	0	1	-	-	NA-Ku	-	-	NA-Lig	No-NHEJ	0	111781	111781	Leptolyngbya sp. PCC 7376	Cyanobacteria	Cyanobacteria-Synechococcales	5125950	2	43.8674	No-LigD-domains
GCF_000769555.1_ASM76955v1	WP_007610913.1:9-175	WP_038461398.1,lig:9-225|pol:326-562	NZ_CP009680.1	NZ_CP009679.1	1	1	-	WP_007610913.1	-	-	WP_038461398.1	-	Yes-NHEJ	3	492670	492670	Bacillus methylotrophicus strain JS25R plasmid pBMJS25R	Firmicutes	Firmicutes-Bacilli	4006002	7	46.4037	Yes-NHEJ-lig-pol-same_prot
GCF_000168775.2_ASM16877v2	NA-Ku	NA-LigD	NA-plasmid	NC_019551.1	0	1	-	-	NA-Ku	-	-	NA-Lig	No-NHEJ	0	351581	263	Francisella tularensis subsp. holarctica FSC200	Proteobacteria	Proteobacteria-Gammaproteobacteria	1894157	3	32.1549	No-LigD-domains
GCF_000092285.1_ASM9228v1	WP_013080200.1:14-176	WP_013081145.1,lig:222-472;WP_013080202.1,pe:8-166|lig:266-559|pol:593-835	NA-plasmid	NC_014100.1	0	1	-	WP_013080200.1	-	-	WP_013080202.1;WP_013081145.1	-	Yes-NHEJ	3	509190	88688	Caulobacter segnis ATCC 21756	Proteobacteria	Proteobacteria-Alphaproteobacteria	4655622	2	67.6669	Yes-NHEJ-all-same-prot
GCF_001430865.1_ASM143086v1	NA-Ku	WP_060523305.1,lig:221-475	NA-plasmid	NZ_CP011373.1	0	1	-	-	NA-Ku	-	WP_060523305.1	-	Lig-only	2	1476901	1476901	Nonlabens sp. MIC269	Bacteroidetes	Bacteroidetes-Flavobacteriia	2884293	3	35.4514	LigD-only-lig-no-pol
GCF_000832725.1_ASM83272v1	WP_000557719.1:10-194	NA-LigD	NZ_CP009699.1@NZ_CP009698.1	NZ_CP009700.1	2	1	-	WP_000557719.1	-	-	-	NA-Lig	Ku-only	1	1392	1392	Bacillus anthracis strain BA1035 plasmid pXO2	Firmicutes	Firmicutes-Bacilli	5210596	10	35.3637	No-LigD-domains
GCF_000300455.3_ASM30045v4	NA-Ku	NA-LigD	NA-plasmid	NZ_CP007215.2	0	1	-	-	NA-Ku	-	-	NA-Lig	No-NHEJ	0	1235834	1158459	Enterobacter sacchari SP1	Proteobacteria	Proteobacteria-Gammaproteobacteria	4902027	7	53.7442	No-LigD-domains
GCF_000831285.1_ASM83128v1	WP_009975180.1:9-192	WP_038430362.1,pe:313-449|lig:475-763|pol:17-271;WP_011723509.1,pol:14-261;WP_011725290.1,lig:26-327;WP_011726317.1,pol:18-271;WP_033722265.1,lig:11-260	NA-plasmid	NZ_CP009482.1	0	1	-	WP_009975180.1	-	-	WP_033722265.1;WP_011723509.1;WP_038430362.1;WP_011725290.1;WP_011726317.1	-	Yes-NHEJ	3	1299329	1764	Mycobacterium avium subsp. avium 2285 (S)	Actinobacteria	Actinobacteria-Corynebacteriales	5197664	1	69.1543	Yes-NHEJ-all-same-prot
GCF_000623315.1_ASM62331v1	NA-Ku	NA-LigD	NA-plasmid	NZ_CP007259.1	0	1	-	-	NA-Ku	-	-	NA-Lig	No-NHEJ	0	1244113	28901	Salmonella enterica subsp. enterica serovar Enteritidis str. EC20110359	Proteobacteria	Proteobacteria-Gammaproteobacteria	4711474	7	52.1567	No-LigD-domains
GCF_000008545.1_ASM854v1	NA-Ku	NA-LigD	NA-plasmid	NC_000853.1	0	1	-	-	NA-Ku	-	-	NA-Lig	No-NHEJ	0	243274	2336	Thermotoga maritima MSB8 chromosome	Thermotogae	Thermotogae-Thermotogales	1860725	1	46.2477	No-LigD-domains
GCF_000277265.1_ASM27726v1	NA-Ku	NA-LigD	NA-plasmid	NC_017057.1	0	1	-	-	NA-Ku	-	-	NA-Lig	No-NHEJ	0	1105099	782	Rickettsia prowazekii str. RpGvF24	Proteobacteria	Proteobacteria-Alphaproteobacteria	1112101	1	28.9896	No-LigD-domains
GCF_000283575.1_ASM28357v1	NA-Ku	NA-LigD	NC_016046.1	NC_016048.1	1	1	-	-	NA-Ku	-	-	NA-Lig	No-NHEJ	0	693746	351091	Oscillibacter valericigenes Sjm18-20 plasmid pOBV01 DNA	Firmicutes	Firmicutes-Clostridia	4410036	3	53.3212	No-LigD-domains
GCF_000798935.2_ASM79893v2	NA-Ku	NA-LigD	NA-plasmid	NZ_CP018057.1	0	1	-	-	NA-Ku	-	-	NA-Lig	No-NHEJ	0	1224749	1224749	Exiguobacterium sp. ZWU0009	Firmicutes	Firmicutes-Bacilli	3250203	10	47.0558	No-LigD-domains
GCF_001605095.1_ASM160509v1	NA-Ku	NA-LigD	NA-plasmid	NZ_CP010841.1	0	1	-	-	NA-Ku	-	-	NA-Lig	No-NHEJ	0	520	520	Bordetella pertussis strain H380	Proteobacteria	Proteobacteria-Betaproteobacteria	4104286	3	67.7083	No-LigD-domains
GCF_000144625.1_ASM14462v1	WP_013274226.1:9-186	WP_013272109.1,lig:19-303;WP_013274227.1,lig:24-304	NA-plasmid	NC_014376.1	0	1	-	WP_013274226.1	-	-	WP_013272109.1;WP_013274227.1	-	Yes-NHEJ	3	610130	84030	Clostridium saccharolyticum WM1	Firmicutes	Firmicutes-Clostridia	4662871	6	45.0047	Yes-NHEJ-lig-no-pol
GCF_001548235.1_ASM154823v1	NA-Ku	NA-LigD	NA-plasmid	NZ_AP014938.1	0	1	-	-	NA-Ku	-	-	NA-Lig	No-NHEJ	0	43675	43675	Rothia mucilaginosa DNA	Actinobacteria	Actinobacteria-Micrococcales	2292716	3	59.561	No-LigD-domains
GCF_000255275.1_ASM25527v1	NA-Ku	NA-LigD	NA-plasmid	NC_016789.1	0	1	-	-	NA-Ku	-	-	NA-Lig	No-NHEJ	0	698964	1717	Corynebacterium diphtheriae PW8	Actinobacteria	Actinobacteria-Corynebacteriales	2530683	5	53.705	No-LigD-domains
GCF_000218875.1_ASM21887v1	NA-Ku	NA-LigD	NC_015715.1@NC_015716.1	NC_015709.1	2	1	-	-	NA-Ku	-	-	NA-Lig	No-NHEJ	0	579138	542	Zymomonas mobilis subsp. pomaceae ATCC 29192 plasmid pZYMOP02	Proteobacteria	Proteobacteria-Alphaproteobacteria	1989865	3	44.0945	No-LigD-domains
GCF_900070355.1_S2_rcS3_S1_rcS3	NA-Ku	NA-LigD	NA-plasmid	NZ_LN849456.1	0	1	-	-	NA-Ku	-	-	NA-Lig	No-NHEJ	0	472569	472569	Devriesea agamarum genome assembly S2_rcS3_S1_rcS3	Actinobacteria	Actinobacteria-Micrococcales	2958880	2	60.1359	No-LigD-domains
GCF_001702135.1_ASM170213v1	NA-Ku	NA-LigD	NZ_CP014908.1@NZ_CP014909.1@NZ_CP014910.1@NZ_CP014911.1	NZ_CP014907.1	4	1	-	-	NA-Ku	-	-	NA-Lig	No-NHEJ	0	53444	53444	Lactobacillus lindneri strain TMW 1.481 plasmid pL1481-4 sequence	Firmicutes	Firmicutes-Bacilli	1416623	7	34.2585	No-LigD-domains
GCF_000765415.1_ASM76541v1	NA-Ku	WP_000908473.1,lig:113-229	NZ_CP007636.1	NZ_CP007634.1@NZ_CP007635.1	1	2	-	-	NA-Ku	-	WP_000908473.1	-	Lig-only	2	666	666	Vibrio cholerae strain 2012EL-2176 plasmid	Proteobacteria	Proteobacteria-Gammaproteobacteria	7133895	9	47.64	LigD-only-lig-no-pol
GCF_000963515.1_ASM96351v1	WP_020963627.1:9-182;WP_016571007.1:9-178	WP_016576345.1,pol:14-254;WP_016578711.1,lig:294-331;WP_020929786.1,lig:33-321;WP_020930697.1,pol:10-254;WP_016579227.1,pe:9-169;WP_020931235.1,lig:203-499	NA-plasmid	NZ_CP006871.1	0	1	-	WP_016571007.1;WP_020963627.1	-	-	WP_016579227.1;WP_020931235.1;WP_020929786.1;WP_016576345.1;WP_016578711.1;WP_020930697.1	-	Yes-NHEJ	3	1434306	68570	Streptomyces albulus ZPM	Actinobacteria	Actinobacteria-Streptomycetales	9784577	6	72.1307	Yes-NHEJ-all-diff-prot
GCF_000283775.1_ASM28377v1	NA-Ku	NA-LigD	NA-plasmid	NC_016908.1	0	1	-	-	NA-Ku	-	-	NA-Lig	No-NHEJ	0	1105102	783	Rickettsia rickettsii str. Colombia	Proteobacteria	Proteobacteria-Alphaproteobacteria	1270083	1	32.4575	No-LigD-domains
GCF_001267475.1_ASM126747v1	NA-Ku	NA-LigD	NA-plasmid	NZ_CP012372.1	0	1	-	-	NA-Ku	-	-	NA-Lig	No-NHEJ	0	543737	263	Francisella tularensis subsp. tularensis MA00-2987	Proteobacteria	Proteobacteria-Gammaproteobacteria	1892645	3	32.2589	No-LigD-domains
GCF_001518895.1_ASM151889v1	NA-Ku	WP_044756921.1,lig:227-473	NA-plasmid	NZ_CP012947.1	0	1	-	-	NA-Ku	-	WP_044756921.1	-	Lig-only	2	64187	347	Xanthomonas oryzae pv. oryzae strain PXO83	Proteobacteria	Proteobacteria-Gammaproteobacteria	5025428	2	63.7233	LigD-only-lig-no-pol
GCF_000240035.1_ASM24003v1	NA-Ku	NA-LigD	NA-plasmid	NC_016512.1	0	1	-	-	NA-Ku	-	-	NA-Lig	No-NHEJ	0	1114967	1747	Propionibacterium acnes TypeIA2 P.acn17	Actinobacteria	Actinobacteria-Propionibacteriales	2522885	3	60.0732	No-LigD-domains
GCF_001634265.1_ASM163426v1	NA-Ku	NA-LigD	NA-plasmid	NZ_CP015435.1	0	1	-	-	NA-Ku	-	-	NA-Lig	No-NHEJ	0	1490052	1490052	Anoxybacillus sp. B2M1	Firmicutes	Firmicutes-Bacilli	3819480	9	42.5077	No-LigD-domains
GCF_000828995.1_ASM82899v1	WP_003404795.1:9-192	WP_003401386.1,pol:18-264;WP_003912069.1,lig:203-445;WP_003899657.1,pol:15-263;WP_003917239.1,lig:11-264;WP_003911307.1,pe:299-435|lig:471-756|pol:9-255	NA-plasmid	NZ_AP014573.1	0	1	-	WP_003404795.1	-	-	WP_003401386.1;WP_003911307.1;WP_003912069.1;WP_003899657.1;WP_003917239.1	-	Yes-NHEJ	3	1445606	1773	Mycobacterium tuberculosis str. Kurono DNA	Actinobacteria	Actinobacteria-Corynebacteriales	4415078	1	65.5959	Yes-NHEJ-all-same-prot
GCF_000317935.1_ASM31793v1	NA-Ku	NA-LigD	NC_018830.1	NC_018828.1	1	1	-	-	NA-Ku	-	-	NA-Lig	No-NHEJ	0	1208660	519	Bordetella parapertussis Bpp5 plasmid BPP5P1	Proteobacteria	Proteobacteria-Betaproteobacteria	4887379	1	67.8287	No-LigD-domains
GCF_000013685.1_ASM1368v1	WP_011500587.1:13-196;WP_011503881.1:14-192	WP_011501218.1,lig:293-552;WP_011502578.1,lig:26-310;WP_041806056.1,pe:9-162|lig:283-581|pol:638-879	NA-plasmid	NC_007958.1	0	1	-	WP_011500587.1;WP_011503881.1	-	-	WP_011501218.1;WP_011502578.1;WP_041806056.1	-	Yes-NHEJ	3	316057	1076	Rhodopseudomonas palustris BisB5	Proteobacteria	Proteobacteria-Alphaproteobacteria	4892717	2	64.8078	Yes-NHEJ-all-same-prot
GCF_000832905.1_ASM83290v1	WP_035180876.1:9-190	WP_029142264.1,lig:13-220|pol:322-561	NA-plasmid	NZ_CP009709.1	0	1	-	WP_035180876.1	-	-	WP_029142264.1	-	Yes-NHEJ	3	1121088	1398	Bacillus coagulans DSM 1 = ATCC 7050	Firmicutes	Firmicutes-Bacilli	3366995	10	46.8972	Yes-NHEJ-lig-pol-same_prot
GCF_000016445.1_ASM1644v1	NA-Ku	WP_011901835.1,lig:153-355	NC_009377.1@NC_009378.1	NC_009381.1	2	1	-	-	NA-Ku	WP_011901835.1	-	-	Lig-only	2	386656	632	Yersinia pestis Pestoides F plasmid MT	Proteobacteria	Proteobacteria-Gammaproteobacteria	4517345	7	47.6439	LigD-only-lig-no-pol
GCF_000203195.1_ASM20319v1	NA-Ku	NA-LigD	NC_015219.1	NC_015215.1	1	1	-	-	NA-Ku	-	-	NA-Lig	No-NHEJ	0	990317	315405	Streptococcus gallolyticus subsp. gallolyticus ATCC BAA-2069 plasmid pSGG1 complete sequence	Firmicutes	Firmicutes-Bacilli	2356444	7	37.6479	No-LigD-domains
GCF_001647635.1_ASM164763v1	WP_064109359.1:9-179	WP_064109362.1,pe:312-461|lig:492-800|pol:17-263;WP_064110001.1,lig:202-469;WP_064111364.1,pol:2-245;WP_064111912.1,pol:18-262;WP_064112157.1,lig:27-338	NA-plasmid	NZ_CP014761.1	0	1	-	WP_064109359.1	-	-	WP_064109362.1;WP_064110001.1;WP_064111912.1;WP_064111364.1;WP_064112157.1	-	Yes-NHEJ	3	1575	1575	Leifsonia xyli strain SE134	Actinobacteria	Actinobacteria-Micrococcales	3596761	1	70.22	Yes-NHEJ-all-same-prot
GCF_001753465.1_ASM175346v1	NA-Ku	NA-LigD	NZ_CP017437.1	NZ_CP017436.1	1	1	-	-	NA-Ku	-	-	NA-Lig	No-NHEJ	0	83334	562	Escherichia coli O157:H7 strain 2149 plasmid pO157	Proteobacteria	Proteobacteria-Gammaproteobacteria	5408208	7	50.5197	No-LigD-domains
GCF_000801165.1_ASM80116v1	NA-Ku	NA-LigD	NZ_CP009105.1	NZ_CP009104.1	1	1	-	-	NA-Ku	-	-	NA-Lig	No-NHEJ	0	562	562	Escherichia coli strain RM9387 plasmid pO104_H7	Proteobacteria	Proteobacteria-Gammaproteobacteria	4827630	7	50.7583	No-LigD-domains
GCF_000023825.1_ASM2382v1	WP_015807537.1:9-182	WP_015807527.1,pe:4-165|lig:219-526|pol:586-828;WP_015808378.1,lig:222-484	NA-plasmid	NC_013061.1	0	1	-	WP_015807537.1	-	-	WP_015807527.1;WP_015808378.1	-	Yes-NHEJ	3	485917	984	Pedobacter heparinus DSM 2366	Bacteroidetes	Bacteroidetes-Sphingobacteriia	5167383	3	42.0489	Yes-NHEJ-all-same-prot
GCF_000439415.1_ASM43941v1	NA-Ku	NA-LigD	NC_021817.1	NC_021844.1	1	1	-	-	NA-Ku	-	-	NA-Lig	No-NHEJ	0	1173427	28901	Salmonella enterica subsp. enterica serovar Bareilly str. CFSAN000189 plasmid unnamed	Proteobacteria	Proteobacteria-Gammaproteobacteria	4730612	8	52.2493	No-LigD-domains
GCF_000196735.1_ASM19673v1	WP_013352014.1:9-175	WP_013351547.1,lig:17-197;WP_013352013.1,lig:9-225|pol:326-563	NA-plasmid	NC_014551.1	0	1	-	WP_013352014.1	-	-	WP_013351547.1;WP_013352013.1	-	Yes-NHEJ	3	692420	1390	Bacillus amyloliquefaciens DSM7 complete genome	Firmicutes	Firmicutes-Bacilli	3980199	10	46.0823	Yes-NHEJ-lig-pol-same_prot
GCF_001262055.1_ASM126205v1	NA-Ku	NA-LigD	NA-plasmid	NZ_CP012072.1	0	1	-	-	NA-Ku	-	-	NA-Lig	No-NHEJ	0	52773	52773	Actinomyces meyeri strain W712	Actinobacteria	Actinobacteria-Actinomycetales	2049088	3	65.51	No-LigD-domains
GCF_000412775.1_ASM41277v1	NA-Ku	NA-LigD	NC_021552.1	NC_021554.1	1	1	-	-	NA-Ku	-	-	NA-Lig	No-NHEJ	0	1323661	1280	Staphylococcus aureus CA-347 plasmid	Firmicutes	Firmicutes-Bacilli	2850503	5	32.9531	No-LigD-domains
GCF_000772045.1_ASM77204v1	WP_061440676.1:10-173;WP_061446896.1:9-183	WP_061446354.1,pe:11-173;WP_061446026.1,lig:203-449;WP_061442555.1,pol:12-253;WP_061446350.1,lig:15-312;WP_061441552.1,lig:9-219;WP_061441264.1,lig:11-332;WP_061446766.1,pol:30-257;WP_061441262.1,pol:14-259	NA-plasmid	NZ_CP009754.1	0	1	-	WP_061440676.1;WP_061446896.1	-	-	WP_061441262.1;WP_061441264.1;WP_061446766.1;WP_061441552.1;WP_061442555.1;WP_061446026.1;WP_061446350.1;WP_061446354.1	-	Yes-NHEJ	3	1561022	1561022	Streptomyces sp. CCM_MD2014	Actinobacteria	Actinobacteria-Streptomycetales	8274043	6	72.1252	Yes-NHEJ-all-diff-prot
GCF_001686585.1_ASM168658v1	NA-Ku	NA-LigD	NA-plasmid	NZ_CP015769.1	0	1	-	-	NA-Ku	-	-	NA-Lig	No-NHEJ	0	520	520	Bordetella pertussis strain VA-145	Proteobacteria	Proteobacteria-Betaproteobacteria	4116920	3	67.7063	No-LigD-domains
GCF_001558495.1_ASM155849v1	NA-Ku	WP_029845658.1,lig:110-231	NA-plasmid	NZ_CP014046.1@NZ_CP014047.1	0	2	-	-	NA-Ku	-	WP_029845658.1	-	Lig-only	2	670	670	Vibrio parahaemolyticus strain ATCC 17802 chromosome 2	Proteobacteria	Proteobacteria-Gammaproteobacteria	8439217	14	45.3549	LigD-only-lig-no-pol
GCF_000191905.1_ASM19190v1	NA-Ku	NA-LigD	NC_017296.1	NC_017295.1	1	1	-	-	NA-Ku	-	-	NA-Lig	No-NHEJ	0	863638	1488	Clostridium acetobutylicum EA 2018 plasmid EA2018plasmid	Firmicutes	Firmicutes-Clostridia	3940230	11	30.9262	No-LigD-domains
GCF_001188915.1_ASM118891v1	NA-Ku	NA-LigD	NA-plasmid	NZ_CP010309.1	0	1	-	-	NA-Ku	-	-	NA-Lig	No-NHEJ	0	1295	1295	Staphylococcus schleiferi strain 2317-03	Firmicutes	Firmicutes-Bacilli	2582931	6	35.8448	No-LigD-domains
GCF_000801145.1_ASM80114v1	NA-Ku	NA-LigD	NA-plasmid	NZ_CP007715.1	0	1	-	-	NA-Ku	-	-	NA-Lig	No-NHEJ	0	202947	718	Actinobacillus equuli subsp. equuli strain 19392	Proteobacteria	Proteobacteria-Gammaproteobacteria	2431533	6	40.2646	No-LigD-domains
GCF_001895805.1_ASM189580v1	WP_003404795.1:9-192	WP_003401386.1,pol:18-264;WP_003899657.1,pol:15-263;WP_003898655.1,pe:299-435|lig:471-756|pol:9-255;WP_003420435.1,lig:11-264;WP_003415991.1,lig:203-445	NA-plasmid	NZ_CP018302.1	0	1	-	WP_003404795.1	-	-	WP_003401386.1;WP_003898655.1;WP_003415991.1;WP_003899657.1;WP_003420435.1	-	Yes-NHEJ	3	1773	1773	Mycobacterium tuberculosis strain I0004000-1	Actinobacteria	Actinobacteria-Corynebacteriales	4365724	1	65.6061	Yes-NHEJ-all-same-prot
GCF_001854225.1_ASM185422v1	NA-Ku	NA-LigD	NA-plasmid	NZ_CP015208.1	0	1	-	-	NA-Ku	-	-	NA-Lig	No-NHEJ	0	535712	535712	Candidatus Rhodoluna planktonica strain MWH-Dar1	Actinobacteria	Actinobacteria-Micrococcales	1424506	1	52.0378	No-LigD-domains
GCF_001593425.2_ASM159342v2	NA-Ku	NA-LigD	NA-plasmid	NZ_CP018664.1	0	1	-	-	NA-Ku	-	-	NA-Lig	No-NHEJ	0	470	470	Acinetobacter baumannii strain ATCC 17978	Proteobacteria	Proteobacteria-Gammaproteobacteria	4004792	6	38.956	No-LigD-domains
GCF_001602095.1_ASM160209v1	NA-Ku	NA-LigD	NA-plasmid	NZ_CP014991.1	0	1	-	-	NA-Ku	-	-	NA-Lig	No-NHEJ	0	1591088	1591088	Helicobacter himalayensis strain YS1	Proteobacteria	Proteobacteria-Epsilonproteobacteria	1829936	2	39.8864	No-LigD-domains
GCF_000210955.1_ASM21095v1	NA-Ku	NA-LigD	NA-plasmid	NC_017592.1	0	1	-	-	NA-Ku	-	-	NA-Lig	No-NHEJ	0	869215	1313	Streptococcus pneumoniae OXC141 complete genome	Firmicutes	Firmicutes-Bacilli	2036867	4	39.8132	No-LigD-domains
GCF_000832845.1_ASM83284v1	WP_000557752.1:10-193	NA-LigD	NZ_CP009627.1	NZ_CP009628.1	1	1	-	WP_000557752.1	-	-	-	NA-Lig	Ku-only	1	526977	1396	Bacillus cereus ATCC 4342 plasmid pBGM	Firmicutes	Firmicutes-Bacilli	5269496	14	35.449	No-LigD-domains
GCF_001457535.1_CIP70.10	NA-Ku	NA-LigD	NZ_LN865144.1	NZ_LN865143.1	1	1	-	-	NA-Ku	-	-	NA-Lig	No-NHEJ	0	470	470	Acinetobacter baumannii genome assembly CIP70.10	Proteobacteria	Proteobacteria-Gammaproteobacteria	3928513	6	38.9244	No-LigD-domains
GCF_000462955.1_ASM46295v1	NA-Ku	NA-LigD	NA-plasmid	NC_022222.1	0	1	-	-	NA-Ku	-	-	NA-Lig	No-NHEJ	0	1392476	1280	Staphylococcus aureus subsp. aureus 6850	Firmicutes	Firmicutes-Bacilli	2736560	5	32.7833	No-LigD-domains
GCF_000015725.1_ASM1572v1	NA-Ku	WP_011831409.1,pe:18-173|lig:239-545|pol:571-812;WP_011828958.1,lig:139-237;WP_011829117.1,lig:229-428	NC_008826.1	NC_008825.1	1	1	-	-	NA-Ku	WP_011831409.1	WP_011828958.1;WP_011829117.1	-	Lig-only	2	420662	105560	Methylibium petroleiphilum PM1 plasmid RPME01	Proteobacteria	Proteobacteria-Betaproteobacteria	4044195	1	69.1978	LigD-only-all-same-prot
GCF_000196595.1_ASM19659v1	NA-Ku	NA-LigD	NA-plasmid	NC_014251.1	0	1	-	-	NA-Ku	-	-	NA-Lig	No-NHEJ	0	525381	1313	Streptococcus pneumoniae TCH8431/19A	Firmicutes	Firmicutes-Bacilli	2088772	4	39.8354	No-LigD-domains
GCF_000785515.1_ASM78551v1	NA-Ku	NA-LigD	NA-plasmid	NZ_CP009913.1	0	1	-	-	NA-Ku	-	-	NA-Lig	No-NHEJ	0	1304	1304	Streptococcus salivarius strain NCTC 8618	Firmicutes	Firmicutes-Bacilli	2188923	6	40.1474	No-LigD-domains
GCF_000971705.1_ASM97170v1	NA-Ku	NA-LigD	NZ_CP009924.1	NZ_CP009923.1	1	1	-	-	NA-Ku	-	-	NA-Lig	No-NHEJ	0	813	813	Chlamydia trachomatis strain L2b/CS19/08 plasmid	Chlamydiae	Chlamydiae-Chlamydiales	1038864	2	41.3283	No-LigD-domains
GCF_000012305.1_ASM1230v1	NA-Ku	NA-LigD	NA-plasmid	NC_007204.1	0	1	-	-	NA-Ku	-	-	NA-Lig	No-NHEJ	0	259536	334543	Psychrobacter arcticus 273-4	Proteobacteria	Proteobacteria-Gammaproteobacteria	2650701	4	42.8002	No-LigD-domains
GCF_001028285.3_ASM102828v3	WP_003489964.1:10-196	WP_011051566.1,pe:5-157|lig:229-526|pol:586-824;WP_011050856.1,lig:227-473	NZ_CP013665.1@NZ_CP013664.1	NZ_CP011827.2	2	1	-	WP_003489964.1	-	-	WP_011050856.1;WP_011051566.1	-	Yes-NHEJ	3	434928	346	Xanthomonas citri pv. citri strain jx-6 plasmid pXAC64	Proteobacteria	Proteobacteria-Gammaproteobacteria	5124728	2	64.8393	Yes-NHEJ-all-same-prot
GCF_001900185.1_ASM190018v1	NA-Ku	NA-LigD	NA-plasmid	NZ_CP018205.1	0	1	-	-	NA-Ku	-	-	NA-Lig	No-NHEJ	0	46170	1280	Staphylococcus aureus subsp. aureus strain HG001	Firmicutes	Firmicutes-Bacilli	2819767	5	32.8581	No-LigD-domains
GCF_000014605.1_ASM1460v1	NA-Ku	NA-LigD	NA-plasmid	NC_008369.1	0	1	-	-	NA-Ku	-	-	NA-Lig	No-NHEJ	0	393011	263	Francisella tularensis subsp. holarctica OSU18	Proteobacteria	Proteobacteria-Gammaproteobacteria	1895727	3	32.1581	No-LigD-domains
GCF_001579765.1_ASM157976v1	NA-Ku	NA-LigD	NZ_CP013041.1@NZ_CP013042.1@NZ_CP013043.1@NZ_CP013044.1@NZ_CP013045.1	NZ_CP010993.1	5	1	-	-	NA-Ku	-	-	NA-Lig	No-NHEJ	0	1502	1502	Clostridium perfringens strain JP55 plasmid pJFP55K	Firmicutes	Firmicutes-Clostridia	3347300	10	28.379	No-LigD-domains
GCF_001021045.1_ASM102104v1	NA-Ku	NA-LigD	NA-plasmid	NZ_CP011545.1	0	1	-	-	NA-Ku	-	-	NA-Lig	No-NHEJ	0	136857	136857	Corynebacterium testudinoris strain DSM 44614	Actinobacteria	Actinobacteria-Corynebacteriales	2721226	4	63.1384	No-LigD-domains
GCF_000934325.3_ASM93432v3	WP_003404795.1:9-192	WP_003401386.1,pol:18-264;WP_003899657.1,pol:15-263;WP_003898655.1,pe:299-435|lig:471-756|pol:9-255;WP_003420435.1,lig:11-264;WP_003415991.1,lig:203-445	NA-plasmid	NZ_CP015773.2	0	1	-	WP_003404795.1	-	-	WP_003401386.1;WP_003898655.1;WP_003415991.1;WP_003899657.1;WP_003420435.1	-	Yes-NHEJ	3	1765	1765	Mycobacterium bovis strain SP38	Actinobacteria	Actinobacteria-Corynebacteriales	4347648	1	65.6271	Yes-NHEJ-all-same-prot
GCF_001281565.1_ASM128156v1	NA-Ku	NA-LigD	NA-plasmid	NZ_CP012675.1	0	1	-	-	NA-Ku	-	-	NA-Lig	No-NHEJ	0	585	585	Proteus vulgaris strain CYPV1	Proteobacteria	Proteobacteria-Gammaproteobacteria	3794983	7	38.7831	No-LigD-domains
GCF_000487915.2_ASM48791v2	NA-Ku	NA-LigD	NA-plasmid	NZ_CP007532.1	0	1	-	-	NA-Ku	-	-	NA-Lig	No-NHEJ	0	1208611	28901	Salmonella enterica subsp. enterica serovar Abaetetuba str. ATCC 35640	Proteobacteria	Proteobacteria-Gammaproteobacteria	4547600	7	52.3209	No-LigD-domains
GCF_001890265.1_ASM189026v1	NA-Ku	NA-LigD	NZ_CP018244.1	NZ_CP018243.1	1	1	-	-	NA-Ku	-	-	NA-Lig	No-NHEJ	0	562	562	Escherichia coli strain 350 plasmid pO157	Proteobacteria	Proteobacteria-Gammaproteobacteria	5411823	7	50.5376	No-LigD-domains
GCF_001690095.1_ASM169009v1	NA-Ku	NA-LigD	NZ_CP016531.1@NZ_CP016532.1@NZ_CP016533.1	NZ_CP016530.1	3	1	-	-	NA-Ku	-	-	NA-Lig	No-NHEJ	0	611	28901	Salmonella enterica subsp. enterica serovar Heidelberg strain SA01AB09084001 plasmid pSA01AB09084001_92	Proteobacteria	Proteobacteria-Gammaproteobacteria	4751449	7	52.1918	No-LigD-domains
GCF_000018245.1_ASM1824v1	NA-Ku	NA-LigD	NA-plasmid	NC_009883.1	0	1	-	-	NA-Ku	-	-	NA-Lig	No-NHEJ	0	391896	33990	Rickettsia bellii OSU 85-389	Proteobacteria	Proteobacteria-Alphaproteobacteria	1528980	1	31.6282	No-LigD-domains
GCF_000632925.1_ASM63292v1	NA-Ku	NA-LigD	NA-plasmid	NZ_CP007478.1	0	1	-	-	NA-Ku	-	-	NA-Lig	No-NHEJ	0	1249655	945	Ehrlichia chaffeensis str. Saint Vincent	Proteobacteria	Proteobacteria-Alphaproteobacteria	1173884	1	30.0997	No-LigD-domains
GCF_001559615.2_ASM155961v2	NA-Ku	NA-LigD	NA-plasmid	NZ_CP014268.2	0	1	-	-	NA-Ku	-	-	NA-Lig	No-NHEJ	0	37762	562	Escherichia coli B strain C2566	Proteobacteria	Proteobacteria-Gammaproteobacteria	4478958	7	50.8083	No-LigD-domains
GCF_000730215.1_ASM73021v2	NA-Ku	NA-LigD	NA-plasmid	NZ_CP007631.1	0	1	-	-	NA-Ku	-	-	NA-Lig	No-NHEJ	0	1311	1311	Streptococcus agalactiae strain NGBS061	Firmicutes	Firmicutes-Bacilli	2221207	7	35.4939	No-LigD-domains
GCF_001636275.1_ASM163627v1	WP_063598903.1:10-197	WP_063599572.1,pe:3-154|lig:206-507|pol:551-792	NZ_CP015372.1@NZ_CP015373.1@NZ_CP015374.1	NZ_CP015371.1	3	1	-	WP_063598903.1	-	-	WP_063599572.1	-	Yes-NHEJ	3	93220	93220	Pandoraea pnomenusa strain MCB032 plasmid unnamed 3	Proteobacteria	Proteobacteria-Betaproteobacteria	5584076	4	64.7017	Yes-NHEJ-all-same-prot
GCF_000018385.1_ASM1838v1	NA-Ku	NA-LigD	NC_012124.1	NC_012125.1	1	1	-	-	NA-Ku	-	-	NA-Lig	No-NHEJ	0	476213	28901	Salmonella enterica subsp. enterica serovar Paratyphi C strain RKS4594 plasmid pSPCV	Proteobacteria	Proteobacteria-Gammaproteobacteria	4833080	7	52.1632	No-LigD-domains
GCF_001697905.1_ASM169790v1	NA-Ku	NA-LigD	NA-plasmid	NZ_CP016674.1	0	1	-	-	NA-Ku	-	-	NA-Lig	No-NHEJ	0	487	487	Neisseria meningitidis strain M22160	Proteobacteria	Proteobacteria-Betaproteobacteria	2177343	4	51.7292	No-LigD-domains
GCF_001729805.1_ASM172980v1	NA-Ku	NA-LigD	NZ_CP017185.1	NZ_CP017184.1	1	1	-	-	NA-Ku	-	-	NA-Lig	No-NHEJ	0	1812935	1812935	Enterobacter cloacae complex 'Hoffmann cluster IV' strain DSM 16690 plasmid pDSMZ16690	Proteobacteria	Proteobacteria-Gammaproteobacteria	4748414	8	56.2094	No-LigD-domains
GCF_000739105.1_ASM73910v1	WP_011027236.1:10-178;WP_003973662.1:9-183	WP_016328044.1,pe:10-179;WP_003973663.1,pol:12-253;WP_003977629.1,lig:203-449;WP_003972480.1,pol:26-254;WP_003971796.1,lig:10-312;WP_003972287.1,pol:14-259;WP_003972288.1,lig:11-332	NA-plasmid	NZ_CP009124.1	0	1	-	WP_003973662.1;WP_011027236.1	-	-	WP_016328044.1;WP_003971796.1;WP_003972287.1;WP_003972288.1;WP_003972480.1;WP_003973663.1;WP_003977629.1	-	Yes-NHEJ	3	457428	1916	Streptomyces lividans TK24	Actinobacteria	Actinobacteria-Streptomycetales	8345283	6	72.2443	Yes-NHEJ-all-diff-prot
GCF_001634325.1_ASM163432v1	NA-Ku	NA-LigD	NZ_CP014775.1	NZ_CP014774.1	1	1	-	-	NA-Ku	-	-	NA-Lig	No-NHEJ	0	654	654	Aeromonas veronii strain AVNIH1 plasmid pASP-a58	Proteobacteria	Proteobacteria-Gammaproteobacteria	4756751	10	58.6605	No-LigD-domains
GCF_001548295.1_ASM154829v1	NA-Ku	NA-LigD	NZ_AP014943.1	NZ_AP014942.1	1	1	-	-	NA-Ku	-	-	NA-Lig	No-NHEJ	0	1280	1280	Staphylococcus aureus plasmid pFDA209P DNA	Firmicutes	Firmicutes-Bacilli	2775733	6	32.8763	No-LigD-domains
GCF_000277795.1_ASM27779v1	NA-Ku	NA-LigD	NA-plasmid	NC_018149.1	0	1	-	-	NA-Ku	-	-	NA-Lig	No-NHEJ	0	1197325	65123	Mycoplasma wenyonii str. Massachusetts	Tenericutes	Tenericutes-Mollicutes	650228	1	33.9223	No-LigD-domains
GCF_000623355.1_ASM62335v1	NA-Ku	NA-LigD	NA-plasmid	NZ_CP007261.1	0	1	-	-	NA-Ku	-	-	NA-Lig	No-NHEJ	0	1244111	28901	Salmonella enterica subsp. enterica serovar Enteritidis str. EC20110357	Proteobacteria	Proteobacteria-Gammaproteobacteria	4678418	7	52.1701	No-LigD-domains
GCF_000013885.1_ASM1388v1	WP_011509044.1:13-196;WP_011512203.1:13-196;WP_011512236.1:13-196;WP_011512228.1:13-179	WP_011509147.1,lig:233-486;WP_011512229.1,pe:8-161|lig:262-561|pol:603-846;WP_011512227.1,lig:6-314;WP_011512187.1,lig:27-311;WP_041357608.1,pe:8-162|lig:273-562|pol:612-857	NC_007959.1@NC_007960.1@NC_007961.1	NC_007964.1	3	1	-	WP_011509044.1;WP_011512203.1;WP_011512228.1;WP_011512236.1	-	-	WP_041357608.1;WP_011509147.1;WP_011512187.1;WP_011512227.1;WP_011512229.1	-	Yes-NHEJ	3	323097	912	Nitrobacter hamburgensis X14 plasmid 3	Proteobacteria	Proteobacteria-Alphaproteobacteria	4406967	1	61.7138	Yes-NHEJ-all-same-prot
GCF_000233895.1_ASM23389v1	NA-Ku	NA-LigD	NA-plasmid	NC_017652.1	0	1	-	-	NA-Ku	-	-	NA-Lig	No-NHEJ	0	885275	562	Escherichia coli str. 'clone D i14'	Proteobacteria	Proteobacteria-Gammaproteobacteria	5038386	7	50.5593	No-LigD-domains
GCF_000613085.1_R479A_18022011	NA-Ku	NA-LigD	NZ_HG813248.1	NZ_HG813247.1	1	1	-	-	NA-Ku	-	-	NA-Lig	No-NHEJ	0	1437838	1639	Listeria monocytogenes R479a plasmid pLMR479a	Firmicutes	Firmicutes-Bacilli	2944998	5	37.9372	No-LigD-domains
GCF_000024985.1_ASM2498v1	NA-Ku	WP_012870801.1,pol:19-263	NA-plasmid	NC_013523.1@NC_013524.1	0	2	-	-	NA-Ku	-	WP_012870801.1	-	No-NHEJ	0	479434	2057	Sphaerobacter thermophilus DSM 20745 chromosome 2	Chloroflexi	Chloroflexi-Sphaerobacteridae	6734797	2	68.1067	No-LigD-domains
GCF_000255915.1_ASM25591v1	NA-Ku	NA-LigD	NC_017035.1	NC_017027.1	1	1	-	-	NA-Ku	-	-	NA-Lig	No-NHEJ	0	1132496	747	Pasteurella multocida subsp. multocida str. HN06 plasmid	Proteobacteria	Proteobacteria-Gammaproteobacteria	2402218	6	40.2215	No-LigD-domains
GCF_001483985.1_ASM148398v1	NA-Ku	NA-LigD	NA-plasmid	NZ_CP010995.1	0	1	-	-	NA-Ku	-	-	NA-Lig	No-NHEJ	0	1244531	1244531	Campylobacter iguaniorum strain 2463D	Proteobacteria	Proteobacteria-Epsilonproteobacteria	1809624	3	35.6734	No-LigD-domains
GCF_000835365.1_ASM83536v1	NA-Ku	WP_002851175.1,lig:106-229	NZ_CP010302.1@NZ_CP010303.1	NZ_CP010301.1	2	1	-	-	NA-Ku	-	WP_002851175.1	-	Lig-only	2	32022	197	Campylobacter jejuni subsp. jejuni strain 00-0949 plasmid pVir	Proteobacteria	Proteobacteria-Epsilonproteobacteria	1745537	3	30.4788	LigD-only-lig-no-pol
GCF_000764575.1_ASM76457v1	WP_041222094.1:10-196	WP_041222095.1,pe:69-211|lig:651-735|pol:860-1102	NA-plasmid	NZ_CP004377.1@NZ_CP004378.1	0	2	-	WP_041222094.1	-	-	WP_041222095.1	-	Yes-NHEJ	3	1249477	28450	Burkholderia pseudomallei NAU35A-3 chromosome 2	Proteobacteria	Proteobacteria-Betaproteobacteria	11159218	4	68.0578	Yes-NHEJ-all-same-prot
GCF_000486165.2_ASM48616v2	NA-Ku	NA-LigD	NA-plasmid	NZ_CP017727.1	0	1	-	-	NA-Ku	-	-	NA-Lig	No-NHEJ	0	702982	28901	Salmonella enterica subsp. enterica serovar Saintpaul str. SARA26	Proteobacteria	Proteobacteria-Gammaproteobacteria	4686793	7	52.0472	No-LigD-domains
GCF_000389635.1_ASM38963v1	NA-Ku	NA-LigD	NC_021183.1	NC_021182.1	1	1	-	-	NA-Ku	-	-	NA-Lig	No-NHEJ	0	86416	1501	Clostridium pasteurianum BC1 plasmid pCLOPA01	Firmicutes	Firmicutes-Clostridia	4990707	9	30.5768	No-LigD-domains
GCF_000230655.2_ASM23065v3	NA-Ku	NA-LigD	NA-plasmid	NC_023151.1	0	1	-	-	NA-Ku	-	-	NA-Lig	No-NHEJ	0	243274	2336	Thermotoga maritima MSB8	Thermotogae	Thermotogae-Thermotogales	1869644	1	46.249	No-LigD-domains
GCF_001267275.1_ASM126727v1	NA-Ku	NA-LigD	NA-plasmid	NZ_CP012363.1	0	1	-	-	NA-Ku	-	-	NA-Lig	No-NHEJ	0	1697053	1697053	Pseudomonadaceae bacterium E1086	Proteobacteria	Proteobacteria-Gammaproteobacteria	2391994	4	47.3866	No-LigD-domains
GCF_000828915.1_ASM82891v1	NA-Ku	NA-LigD	NZ_AP014570.1	NZ_AP014569.1	1	1	-	-	NA-Ku	-	-	NA-Lig	No-NHEJ	0	1458426	1458426	Comamonadaceae bacterium B1 plasmid pSMB1 DNA	Proteobacteria	Proteobacteria-Betaproteobacteria	2606868	2	66.0906	No-LigD-domains
GCF_000507225.1_ASM50722v1	NA-Ku	NA-LigD	NC_023057.1	NC_023060.1	1	1	-	-	NA-Ku	-	-	NA-Lig	No-NHEJ	0	1431547	813	Chlamydia trachomatis C/TW-3 plasmid unnamed	Chlamydiae	Chlamydiae-Chlamydiales	1043554	2	41.2951	No-LigD-domains
GCF_000725385.1_ASM72538v1	NA-Ku	WP_019464925.1,pol:3-244	NA-plasmid	NZ_CP008884.1	0	1	-	-	NA-Ku	-	WP_019464925.1	-	No-NHEJ	0	1217721	231455	Dyella japonica A8	Proteobacteria	Proteobacteria-Gammaproteobacteria	4831185	2	64.9673	No-LigD-domains
GCF_001605485.1_ASM160548v1	NA-Ku	NA-LigD	NA-plasmid	NZ_CP010256.1	0	1	-	-	NA-Ku	-	-	NA-Lig	No-NHEJ	0	520	520	Bordetella pertussis strain I483	Proteobacteria	Proteobacteria-Betaproteobacteria	4107437	3	67.7059	No-LigD-domains
GCF_000959405.1_ASM95940v1	NA-Ku	NA-LigD	NA-plasmid	NZ_CP009587.1@NZ_CP009588.1	0	2	-	-	NA-Ku	-	-	NA-Lig	No-NHEJ	0	13373	13373	Burkholderia mallei strain 11 chromosome II	Proteobacteria	Proteobacteria-Betaproteobacteria	9473008	4	68.3676	No-LigD-domains
GCF_000525635.1_ASM52563v1	NA-Ku	WP_025360012.1,pol:19-262;WP_042220345.1,lig:11-261;WP_025354512.1,lig:204-468	NA-plasmid	NZ_CP007155.1	0	1	-	-	NA-Ku	-	WP_025354512.1;WP_042220345.1;WP_025360012.1	-	Lig-only	2	1449976	43357	Kutzneria albida DSM 43870	Actinobacteria	Actinobacteria-Pseudonocardiales	9874926	3	70.596	LigD-only-lig-pol-diff-prot
GCF_000286755.1_ASM28675v1	NA-Ku	NA-LigD	NA-plasmid	NC_018410.1	0	1	-	-	NA-Ku	-	-	NA-Lig	No-NHEJ	0	1159201	2096	Mycoplasma gallisepticum WI01_2001.043-13-2P	Tenericutes	Tenericutes-Mollicutes	939844	2	31.5617	No-LigD-domains
GCF_000941035.1_ASM94103v1	NA-Ku	WP_045191539.1,pe:374-414;WP_045192741.1,lig:324-404	NZ_CP006725.1@NZ_CP006726.1@NZ_CP006727.1	NZ_CP006723.1@NZ_CP006724.1	3	2	-	-	NA-Ku	-	WP_045191539.1;WP_045192741.1	-	Lig-only	2	1395589	173	Leptospira interrogans serovar Linhai str. 56609 plasmid lcp3	Spirochaetes	Spirochaetes-Leptospirales	9068397	2	34.9799	LigD-only-lig-no-pol
GCF_001663195.1_ASM166319v1	NA-Ku	NA-LigD	NZ_CP015991.1	NZ_CP015990.1	1	1	-	-	NA-Ku	-	-	NA-Lig	No-NHEJ	0	573	573	Klebsiella pneumoniae strain BR plasmid pWSZBR	Proteobacteria	Proteobacteria-Gammaproteobacteria	5344467	8	57.3675	No-LigD-domains
GCF_001029835.1_ASM102983v1	NA-Ku	NA-LigD	NA-plasmid	NZ_CP007668.1	0	1	-	-	NA-Ku	-	-	NA-Lig	No-NHEJ	0	935590	487	Neisseria meningitidis M0579	Proteobacteria	Proteobacteria-Betaproteobacteria	2324822	4	51.3672	No-LigD-domains
GCF_000833295.1_ASM83329v1	NA-Ku	NA-LigD	NZ_CP009443.1	NZ_CP009442.1	1	1	-	-	NA-Ku	-	-	NA-Lig	No-NHEJ	0	28110	28110	Francisella philomiragia strain O#319-036 [FSC 153] plasmid pFPJ_1	Proteobacteria	Proteobacteria-Gammaproteobacteria	1919185	3	32.7643	No-LigD-domains
GCF_000021725.1_ASM2172v1	NA-Ku	NA-LigD	NA-plasmid	NC_012115.1	0	1	-	-	NA-Ku	-	-	NA-Lig	No-NHEJ	0	598659	244787	Nautilia profundicola AmH	Proteobacteria	Proteobacteria-Epsilonproteobacteria	1676444	4	33.5075	No-LigD-domains
GCF_001027265.1_ASM102726v1	WP_042114390.1:10-197	WP_042117846.1,pe:23-172|lig:205-506|pol:542-784	NA-plasmid	NZ_CP011501.1	0	1	-	WP_042114390.1	-	-	WP_042117846.1	-	Yes-NHEJ	3	93218	93218	Pandoraea apista strain AU2161	Proteobacteria	Proteobacteria-Betaproteobacteria	5574863	4	62.6466	Yes-NHEJ-all-same-prot
GCF_001028085.1_ASM102808v1	NA-Ku	NA-LigD	NZ_CP011833.1	NZ_CP011832.1	1	1	-	-	NA-Ku	-	-	NA-Lig	No-NHEJ	0	1629723	1629723	Geobacillus sp. 12AMOR1 plasmid pGARCT	Firmicutes	Firmicutes-Bacilli	3410035	10	52.0624	No-LigD-domains
GCF_000048665.1_ASM4866v1	NA-Ku	NA-LigD	NC_006366.1	NC_006369.1	1	1	-	-	NA-Ku	-	-	NA-Lig	No-NHEJ	0	297245	446	Legionella pneumophila str. Lens plasmid pLPL	Proteobacteria	Proteobacteria-Gammaproteobacteria	3345687	3	38.415	No-LigD-domains
GCF_000317555.1_ASM31755v1	NA-Ku	NA-LigD	NC_019746.1@NC_020051.1@NC_019759.1@NC_019747.1	NC_019745.1	4	1	-	-	NA-Ku	-	-	NA-Lig	No-NHEJ	0	1173026	1173026	Gloeocapsa sp. PCC 7428 plasmid pGLO7428.04	Cyanobacteria	Cyanobacteria-Oscillatoriophycideae	5431448	2	43.2694	No-LigD-domains
GCF_000259235.1_ASM25923v1	NA-Ku	NA-LigD	NC_017734.1	NC_017733.1	1	1	-	-	NA-Ku	-	-	NA-Lig	No-NHEJ	0	1163743	210	Helicobacter pylori HUP-B14 plasmid pHPB14	Proteobacteria	Proteobacteria-Epsilonproteobacteria	1599280	2	39.0553	No-LigD-domains
GCF_001885145.1_ASM188514v1	NA-Ku	NA-LigD	NA-plasmid	NZ_CP017952.1	0	1	-	-	NA-Ku	-	-	NA-Lig	No-NHEJ	0	1346	1346	Streptococcus iniae strain 89353	Firmicutes	Firmicutes-Bacilli	2098647	6	36.8334	No-LigD-domains
GCF_000959485.1_ASM95948v1	NA-Ku	NA-LigD	NA-plasmid	NZ_CP009707.1@NZ_CP009708.1	0	2	-	-	NA-Ku	-	-	NA-Lig	No-NHEJ	0	13373	13373	Burkholderia mallei strain 2002734306 chromosome II	Proteobacteria	Proteobacteria-Betaproteobacteria	8959785	4	68.2822	No-LigD-domains
GCF_000014465.1_ASM1446v1	NA-Ku	NA-LigD	NC_008498.1@NC_008499.1	NC_008497.1	2	1	-	-	NA-Ku	-	-	NA-Lig	No-NHEJ	0	387344	1580	Lactobacillus brevis ATCC 367 plasmid 2	Firmicutes	Firmicutes-Bacilli	2291220	5	46.2189	No-LigD-domains
GCF_001042795.1_ASM104279v1	NA-Ku	WP_044750298.1,pol:49-282;WP_014504006.1,lig:227-473	NA-plasmid	NZ_CP011957.1	0	1	-	-	NA-Ku	-	WP_014504006.1;WP_044750298.1	-	Lig-only	2	129394	347	Xanthomonas oryzae pv. oryzicola strain BXOR1	Proteobacteria	Proteobacteria-Gammaproteobacteria	4692590	2	64.1405	LigD-only-lig-pol-diff-prot
GCF_000755145.1_ASM75514v1	NA-Ku	NA-LigD	NZ_CP009229.1	NZ_CP009228.1	1	1	-	-	NA-Ku	-	-	NA-Lig	No-NHEJ	0	221027	221027	Treponema putidum strain OMZ 758 plasmid pTPu1	Spirochaetes	Spirochaetes-Spirochaetales	2796913	2	37.2983	No-LigD-domains
GCF_000050425.1_ASM5042v1	NA-Ku	NA-LigD	NA-plasmid	NC_006832.1	0	1	-	-	NA-Ku	-	-	NA-Lig	No-NHEJ	0	254945	779	Ehrlichia ruminantium str. Welgevonden	Proteobacteria	Proteobacteria-Alphaproteobacteria	1512977	1	27.4789	No-LigD-domains
GCF_000017425.1_ASM1742v1	NA-Ku	NA-LigD	NC_009673.1	NC_009674.1	1	1	-	-	NA-Ku	-	-	NA-Lig	No-NHEJ	0	315749	580165	Bacillus cereus subsp. cytotoxis NVH 391-98 plasmid pBC9801	Firmicutes	Firmicutes-Bacilli	4087024	13	35.8768	No-LigD-domains
GCF_001709315.1_ASM170931v1	NA-Ku	NA-LigD	NZ_CP016890.1@NZ_CP016891.1@NZ_CP016892.1	NZ_CP016889.1	3	1	-	-	NA-Ku	-	-	NA-Lig	No-NHEJ	0	549	549	Pantoea agglomerans strain C410P1 plasmid unnamed3	Proteobacteria	Proteobacteria-Gammaproteobacteria	4182028	7	55.5376	No-LigD-domains
GCF_001457615.1_NCTC10332	WP_003123486.1:10-195	WP_048521108.1,pe:9-162|lig:219-521|pol:549-792	NA-plasmid	NZ_LN831024.1	0	1	-	WP_003123486.1	-	-	WP_048521108.1	-	Yes-NHEJ	3	287	287	Pseudomonas aeruginosa genome assembly NCTC10332	Proteobacteria	Proteobacteria-Gammaproteobacteria	6316979	4	66.523	Yes-NHEJ-all-same-prot
GCF_000024885.1_ASM2488v1	NA-Ku	NA-LigD	NA-plasmid	NC_013512.1	0	1	-	-	NA-Ku	-	-	NA-Lig	No-NHEJ	0	525898	65553	Sulfurospirillum deleyianum DSM 6946	Proteobacteria	Proteobacteria-Epsilonproteobacteria	2306351	3	38.9698	No-LigD-domains
GCF_001865695.1_ASM186569v1	NA-Ku	NA-LigD	NA-plasmid	NZ_CP016635.1	0	1	-	-	NA-Ku	-	-	NA-Lig	No-NHEJ	0	1386968	263	Francisella tularensis subsp. novicida PA10-7858	Proteobacteria	Proteobacteria-Gammaproteobacteria	1978958	3	32.3639	No-LigD-domains
GCF_001553625.1_ASM155362v1	NA-Ku	NA-LigD	NA-plasmid	NZ_CP014230.1	0	1	-	-	NA-Ku	-	-	NA-Lig	No-NHEJ	0	888061	132132	Desulfomicrobium orale DSM 12838	Proteobacteria	Proteobacteria-Deltaproteobacteria	2783374	2	58.9256	No-LigD-domains
GCF_000967285.1_ASM96728v1	WP_003404795.1:9-192	WP_003401386.1,pol:18-264;WP_003899657.1,pol:15-263;WP_003898655.1,pe:299-435|lig:471-756|pol:9-255;WP_003420435.1,lig:11-264;WP_003415991.1,lig:203-445	NA-plasmid	NZ_AM412059.1	0	1	-	WP_003404795.1	-	-	WP_003401386.1;WP_003898655.1;WP_003415991.1;WP_003899657.1;WP_003420435.1	-	Yes-NHEJ	3	413996	1765	Mycobacterium bovis BCG str. Moreau RDJ complete genome	Actinobacteria	Actinobacteria-Corynebacteriales	4340116	1	65.637	Yes-NHEJ-all-same-prot
GCF_001021025.1_ASM102102v1	NA-Ku	NA-LigD	NA-plasmid	NZ_CP011541.1	0	1	-	-	NA-Ku	-	-	NA-Lig	No-NHEJ	0	1050174	1050174	Corynebacterium epidermidicanis strain DSM 45586	Actinobacteria	Actinobacteria-Corynebacteriales	2692072	4	58.0607	No-LigD-domains
GCF_001077795.1_ASM107779v1	NA-Ku	NA-LigD	NA-plasmid	NZ_CP007204.1	0	1	-	-	NA-Ku	-	-	NA-Lig	No-NHEJ	0	1455062	34085	Riemerella anatipestifer Yb2	Bacteroidetes	Bacteroidetes-Flavobacteriia	2184066	2	35.0059	No-LigD-domains
GCF_001865555.1_ASM186555v1	NA-Ku	WP_002779410.1,lig:77-230	NZ_CP017879.1@NZ_CP017880.1	NZ_CP017878.1	2	1	-	-	NA-Ku	-	WP_002779410.1	-	Lig-only	2	195	195	Campylobacter coli strain BG2108 plasmid pCCDM108S	Proteobacteria	Proteobacteria-Epsilonproteobacteria	1695638	2	31.4118	LigD-only-lig-no-pol
GCF_001281385.1_ASM128138v1	NA-Ku	NA-LigD	NA-plasmid	NZ_CP006911.1	0	1	-	-	NA-Ku	-	-	NA-Lig	No-NHEJ	0	1125411	1427364	Candidatus Thioglobus singularis PS1	Proteobacteria	Proteobacteria-Gammaproteobacteria	1714148	1	37.4383	No-LigD-domains
GCF_001686905.1_ASM168690v1	NA-Ku	WP_002911141.1,lig:106-229	NA-plasmid	NZ_CP015209.1	0	1	-	-	NA-Ku	-	WP_002911141.1	-	Lig-only	2	32022	197	Campylobacter jejuni subsp. jejuni strain RM1285	Proteobacteria	Proteobacteria-Epsilonproteobacteria	1675112	3	30.5181	LigD-only-lig-no-pol
GCF_001645685.2_ASM164568v2	WP_064467364.1:9-174	WP_064467363.1,lig:11-261|pol:337-564	NZ_CP017081.1	NZ_CP017080.1	1	1	-	WP_064467364.1	-	-	WP_064467363.1	-	Yes-NHEJ	3	264697	264697	Bacillus muralis strain G25-68 plasmid pG25-68	Firmicutes	Firmicutes-Bacilli	4919373	9	42.3791	Yes-NHEJ-lig-pol-same_prot
GCF_000754365.1_ASM75436v1	NA-Ku	NA-LigD	NA-plasmid	NZ_CP007206.1	0	1	-	-	NA-Ku	-	-	NA-Lig	No-NHEJ	0	1452725	96345	Flavobacterium psychrophilum FPG101	Bacteroidetes	Bacteroidetes-Flavobacteriia	2835130	6	32.5622	No-LigD-domains
GCF_900004855.1_BB155	NA-Ku	NA-LigD	NA-plasmid	NZ_LN854556.1	0	1	-	-	NA-Ku	-	-	NA-Lig	No-NHEJ	0	1280	1280	Staphylococcus aureus strain BB155 genome assembly	Firmicutes	Firmicutes-Bacilli	2778079	5	32.8484	No-LigD-domains
GCF_001874445.1_ASM187444v1	NA-Ku	NA-LigD	NA-plasmid	NZ_CP017961.1	0	1	-	-	NA-Ku	-	-	NA-Lig	No-NHEJ	0	747	747	Pasteurella multocida strain Razi_Pm0001	Proteobacteria	Proteobacteria-Gammaproteobacteria	2360663	6	40.4344	No-LigD-domains
GCF_000441715.1_ASM44171v1	NA-Ku	NA-LigD	NA-plasmid	NC_021890.1	0	1	-	-	NA-Ku	-	-	NA-Lig	No-NHEJ	0	907269	813	Chlamydia trachomatis RC-F(s)/342	Chlamydiae	Chlamydiae-Chlamydiales	1083842	3	41.507	No-LigD-domains
GCF_000317045.1_ASM31704v1	NA-Ku	NA-LigD	NA-plasmid	NC_019703.1	0	1	-	-	NA-Ku	-	-	NA-Lig	No-NHEJ	0	1173025	1173025	Geitlerinema sp. PCC 7407	Cyanobacteria	Cyanobacteria-Oscillatoriophycideae	4681111	3	58.4631	No-LigD-domains
GCF_001553915.1_ASM155391v1	NA-Ku	NA-LigD	NA-plasmid	NZ_CP014233.1	0	1	-	-	NA-Ku	-	-	NA-Lig	No-NHEJ	0	1785995	1785995	Gemella sp. oral taxon 928	Firmicutes	Firmicutes-Bacilli	1769679	4	30.6497	No-LigD-domains
GCF_000019865.1_ASM1986v1	WP_032138223.1:11-197	WP_012569557.1,pe:8-159|lig:210-511|pol:528-770	NA-plasmid	NC_011527.1	0	1	-	WP_032138223.1	-	-	WP_012569557.1	-	Yes-NHEJ	3	434923	777	Coxiella burnetii CbuG_Q212	Proteobacteria	Proteobacteria-Gammaproteobacteria	2008870	1	42.6331	Yes-NHEJ-all-same-prot
GCF_000018445.1_ASM1844v1	NA-Ku	NA-LigD	NC_010605.1@NC_010606.1	NC_010611.1	2	1	-	-	NA-Ku	-	-	NA-Lig	No-NHEJ	0	405416	470	Acinetobacter baumannii ACICU plasmid pACICU2	Proteobacteria	Proteobacteria-Gammaproteobacteria	3904116	6	39.0313	No-LigD-domains
GCF_000730255.1_ASM73025v1	NA-Ku	NA-LigD	NA-plasmid	NZ_CP007632.1	0	1	-	-	NA-Ku	-	-	NA-Lig	No-NHEJ	0	1311	1311	Streptococcus agalactiae strain NGBS572	Firmicutes	Firmicutes-Bacilli	2061426	7	35.4624	No-LigD-domains
GCF_000400935.1_ASM40093v1	NA-Ku	NA-LigD	NA-plasmid	NC_021280.1	0	1	-	-	NA-Ku	-	-	NA-Lig	No-NHEJ	0	1276227	216933	Spiroplasma chrysopicola DF-1	Tenericutes	Tenericutes-Mollicutes	1123322	1	28.799	No-LigD-domains
GCF_001695515.1_ASM169551v1	NA-Ku	NA-LigD	NZ_CP016626.1	NZ_CP016625.1	1	1	-	-	NA-Ku	-	-	NA-Lig	No-NHEJ	0	83334	562	Escherichia coli O157:H7 strain FRIK944 plasmid p0157	Proteobacteria	Proteobacteria-Gammaproteobacteria	5770602	7	50.5877	No-LigD-domains
GCF_000751035.1_PM221	NA-Ku	NA-LigD	NZ_HG813243.1@NZ_HG813244.1@NZ_HG813245.1@NZ_HG813246.1	NZ_HG813242.1	4	1	-	-	NA-Ku	-	-	NA-Lig	No-NHEJ	0	1449752	1282	Staphylococcus epidermidis PM221 plasmid 1	Firmicutes	Firmicutes-Bacilli	2490012	6	32.1217	No-LigD-domains
GCF_000982695.1_ASM98269v1	NA-Ku	NA-LigD	NA-plasmid	NZ_CP011330.1	0	1	-	-	NA-Ku	-	-	NA-Lig	No-NHEJ	0	85963	210	Helicobacter pylori J99	Proteobacteria	Proteobacteria-Epsilonproteobacteria	1698366	2	39.0464	No-LigD-domains
GCF_001605135.1_ASM160513v1	NA-Ku	NA-LigD	NA-plasmid	NZ_CP010961.1	0	1	-	-	NA-Ku	-	-	NA-Lig	No-NHEJ	0	520	520	Bordetella pertussis strain H375	Proteobacteria	Proteobacteria-Betaproteobacteria	4111050	3	67.7057	No-LigD-domains
GCF_000025925.1_ASM2592v1	NA-Ku	NA-LigD	NA-plasmid	NC_014033.1	0	1	-	-	NA-Ku	-	-	NA-Lig	No-NHEJ	0	264731	839	Prevotella ruminicola 23	Bacteroidetes	Bacteroidetes-Bacteroidia	3619559	4	47.6855	No-LigD-domains
GCF_000832405.1_ASM83240v1	WP_000557751.1:10-193	NA-LigD	NZ_CP009317.1	NZ_CP009318.1	1	1	-	WP_000557751.1	-	-	-	NA-Lig	Ku-only	1	572264	1396	Bacillus cereus 03BB102 plasmid	Firmicutes	Firmicutes-Bacilli	5268427	14	35.4353	No-LigD-domains
GCF_000981525.1_L_piscium	NA-Ku	NA-LigD	NZ_LN774770.1@NZ_LN774771.1	NZ_LN774769.1	2	1	-	-	NA-Ku	-	-	NA-Lig	No-NHEJ	0	297352	1364	Lactococcus piscium MKFS47 genome assembly L_piscium	Firmicutes	Firmicutes-Bacilli	2394138	4	38.7932	No-LigD-domains
GCF_000321415.2_ASM32141v2	NA-Ku	NA-LigD	NA-plasmid	NC_019902.2	0	1	-	-	NA-Ku	-	-	NA-Lig	No-NHEJ	0	1255043	186931	Thioalkalivibrio nitratireducens DSM 14787	Proteobacteria	Proteobacteria-Gammaproteobacteria	4002350	1	66.4974	No-LigD-domains
GCF_000756005.1_ASM75600v1	WP_012217889.1:11-197	WP_038442079.1,pe:7-173|lig:263-576|pol:638-880	NA-plasmid	NZ_CP008730.1@NZ_CP008729.1@NZ_CP008728.1	0	3	-	WP_012217889.1	-	-	WP_038442079.1	-	Yes-NHEJ	3	87883	87883	Burkholderia multivorans strain DDS 15A-1 chromosome 3	Proteobacteria	Proteobacteria-Betaproteobacteria	13427079	5	66.7242	Yes-NHEJ-all-same-prot
GCF_001758605.1_ASM175860v1	NA-Ku	WP_017448527.1,lig:110-231	NA-plasmid	NZ_CP012950.1@NZ_CP012951.1	0	2	-	-	NA-Ku	-	WP_017448527.1	-	Lig-only	2	670	670	Vibrio parahaemolyticus strain FORC_023 chromosome 2	Proteobacteria	Proteobacteria-Gammaproteobacteria	8268676	12	45.4179	LigD-only-lig-no-pol
GCF_001596155.1_ASM159615v1	NA-Ku	NA-LigD	NZ_CP014769.1@NZ_CP014770.1	NZ_CP014771.1	2	1	-	-	NA-Ku	-	-	NA-Lig	No-NHEJ	0	1484116	1484116	Hymenobacter sp. PAMC 26554 plasmid unnamed2	Bacteroidetes	Bacteroidetes-Cytophagia	5244843	3	60.9307	No-LigD-domains
GCF_000430385.1_ASM43038v1	NA-Ku	WP_002851175.1,lig:106-229	NA-plasmid	NC_021834.1	0	1	-	-	NA-Ku	-	WP_002851175.1	-	Lig-only	2	1338035	197	Campylobacter jejuni 32488	Proteobacteria	Proteobacteria-Epsilonproteobacteria	1702398	3	30.4917	LigD-only-lig-no-pol
GCF_000600105.1_ASM60010v1	WP_025219431.1:9-191	WP_025219432.1,lig:9-217|pol:322-561	NA-plasmid	NZ_CP006837.1	0	1	-	WP_025219431.1	-	-	WP_025219432.1	-	Yes-NHEJ	3	1145276	1145276	Lysinibacillus varians strain GY32	Firmicutes	Firmicutes-Bacilli	4662822	10	37.1831	Yes-NHEJ-lig-pol-same_prot
GCF_000943805.1_ASM94380v1	WP_025548903.1:11-177	WP_025547386.1,lig:217-466;WP_044662566.1,pe:9-164|lig:237-533|pol:548-792	NZ_CP010955.1@NZ_CP010956.1@NZ_CP010957.1@NZ_CP010958.1@NZ_CP010959.1@NZ_CP010960.1	NZ_CP010954.1	6	1	-	WP_025548903.1	-	-	WP_025547386.1;WP_044662566.1	-	Yes-NHEJ	3	484429	484429	Sphingobium sp. YBL2 plasmid 6pYBL2-6	Proteobacteria	Proteobacteria-Alphaproteobacteria	4766421	3	64.7858	Yes-NHEJ-all-same-prot
GCF_000014725.1_ASM1472v1	WP_011640536.1:9-192	WP_049750105.1,pol:24-268;WP_011640537.1,lig:22-299	NA-plasmid	NC_008346.1	0	1	-	WP_011640536.1	-	-	WP_011640537.1;WP_049750105.1	-	Yes-NHEJ	3	335541	863	Syntrophomonas wolfei subsp. wolfei str. Goettingen G311	Firmicutes	Firmicutes-Clostridia	2936195	3	44.8659	Yes-NHEJ-lig-pol-diff-prot
GCF_001900475.1_ASM190047v1	NA-Ku	NA-LigD	NA-plasmid	NZ_CP010176.1	0	1	-	-	NA-Ku	-	-	NA-Lig	No-NHEJ	0	562	562	Escherichia coli strain H10	Proteobacteria	Proteobacteria-Gammaproteobacteria	4805164	7	50.7622	No-LigD-domains
GCF_000623135.1_ASM62313v2	NA-Ku	NA-LigD	NA-plasmid	NZ_CP007273.1	0	1	-	-	NA-Ku	-	-	NA-Lig	No-NHEJ	0	1412597	28901	Salmonella enterica subsp. enterica serovar Enteritidis str. EC20121180 genome	Proteobacteria	Proteobacteria-Gammaproteobacteria	4685848	7	52.1671	No-LigD-domains
GCF_001511835.1_XM-1	NA-Ku	NA-LigD	NZ_LN997849.1	NZ_LN997848.1	1	1	-	-	NA-Ku	-	-	NA-Lig	No-NHEJ	0	1663591	1663591	Magnetospirillum sp. XM-1 genome assembly XM-1	Proteobacteria	Proteobacteria-Alphaproteobacteria	4825187	2	65.6388	No-LigD-domains
GCF_000196095.1_ASM19609v1	NA-Ku	NP_797856.1,lig:110-231	NA-plasmid	NC_004603.1@NC_004605.1	0	2	-	-	NA-Ku	-	NP_797856.1	-	Lig-only	2	223926	670	Vibrio parahaemolyticus RIMD 2210633 chromosome 2	Proteobacteria	Proteobacteria-Gammaproteobacteria	8454328	11	45.3781	LigD-only-lig-no-pol
GCF_001806465.1_ASM180646v1	NA-Ku	NA-LigD	NZ_CP017655.1	NZ_CP017654.1	1	1	-	-	NA-Ku	-	-	NA-Lig	No-NHEJ	0	470	470	Acinetobacter baumannii strain KAB07	Proteobacteria	Proteobacteria-Gammaproteobacteria	8036795	6	39.016	No-LigD-domains
GCF_001281545.1_ASM128154v1	NA-Ku	NA-LigD	NA-plasmid	NZ_CP012674.1	0	1	-	-	NA-Ku	-	-	NA-Lig	No-NHEJ	0	584	584	Proteus mirabilis strain CYPM1	Proteobacteria	Proteobacteria-Gammaproteobacteria	3793000	7	38.7765	No-LigD-domains
GCF_000827855.1_ASM82785v1	NA-Ku	NA-LigD	NA-plasmid	NZ_CP007563.1	0	1	-	-	NA-Ku	-	-	NA-Lig	No-NHEJ	0	1163752	91844	Candidatus Portiera aleyrodidarum MED (Bemisia tabaci) strain BT-Q	Proteobacteria	Proteobacteria-Gammaproteobacteria	357461	1	26.1223	No-LigD-domains
GCF_001887015.1_ASM188701v1	NA-Ku	NA-LigD	NZ_CP017620.1	NZ_CP017621.1	1	1	-	-	NA-Ku	-	-	NA-Lig	No-NHEJ	0	90371	28901	Salmonella enterica subsp. enterica serovar Typhimurium strain 22792 plasmid unnamed1	Proteobacteria	Proteobacteria-Gammaproteobacteria	4806964	7	52.1263	No-LigD-domains
GCF_001792795.1_ASM179279v1	NA-Ku	NA-LigD	NA-plasmid	NZ_CP017658.1	0	1	-	-	NA-Ku	-	-	NA-Lig	No-NHEJ	0	1898044	1898044	Spiroplasma sp. TU-14	Tenericutes	Tenericutes-Mollicutes	1199640	1	28.7424	No-LigD-domains
GCF_001011155.1_ASM101115v1	WP_047030557.1:13-188	WP_047030556.1,pe:10-162|lig:222-519|pol:543-783;WP_047032723.1,lig:214-461	NZ_CP011480.1@NZ_CP011481.1	NZ_CP011479.1	2	1	-	WP_047030557.1	-	-	WP_047030556.1;WP_047032723.1	-	Yes-NHEJ	3	1620421	1620421	Hoeflea sp. IMCC20628 plasmid	Proteobacteria	Proteobacteria-Alphaproteobacteria	4842322	2	58.9489	Yes-NHEJ-all-same-prot
GCF_000091785.1_ASM9178v1	NA-Ku	WP_012978955.1,pol:6-250	NC_014544.1	NC_013861.1	1	1	-	-	NA-Ku	-	WP_012978955.1	-	No-NHEJ	0	661367	450	Legionella longbeachae NSW150 plasmid pLLO	Proteobacteria	Proteobacteria-Gammaproteobacteria	4077332	4	37.1117	No-LigD-domains
GCF_000438745.2_ASM43874v2	NA-Ku	NA-LigD	NC_022051.1	NC_021840.1	1	1	-	-	NA-Ku	-	-	NA-Lig	No-NHEJ	0	1639	1639	Listeria monocytogenes strain J1926 plasmid	Firmicutes	Firmicutes-Bacilli	2953708	6	37.9922	No-LigD-domains
GCF_000517305.1_ASM51730v1	NA-Ku	NA-LigD	NA-plasmid	NZ_CP007039.1	0	1	-	-	NA-Ku	-	-	NA-Lig	No-NHEJ	0	1441629	36746	Pseudomonas cichorii JBC1	Proteobacteria	Proteobacteria-Gammaproteobacteria	5986012	6	58.1034	No-LigD-domains
GCF_001705585.1_ASM170558v1	NA-Ku	NA-LigD	NA-plasmid	NZ_CP016877.1	0	1	-	-	NA-Ku	-	-	NA-Lig	No-NHEJ	0	1308	1308	Streptococcus thermophilus strain KLDS 3.1003	Firmicutes	Firmicutes-Bacilli	1899956	6	38.9245	No-LigD-domains
GCF_000018725.1_ASM1872v1	NA-Ku	NA-LigD	NA-plasmid	NC_010742.1@NC_010740.1	0	2	-	-	NA-Ku	-	-	NA-Lig	No-NHEJ	0	430066	235	Brucella abortus S19 chromosome 2	Proteobacteria	Proteobacteria-Alphaproteobacteria	5406423	3	57.197	No-LigD-domains
GCF_001697885.1_ASM169788v1	NA-Ku	NA-LigD	NA-plasmid	NZ_CP016673.1	0	1	-	-	NA-Ku	-	-	NA-Lig	No-NHEJ	0	487	487	Neisseria meningitidis strain M25459	Proteobacteria	Proteobacteria-Betaproteobacteria	2173115	4	51.731	No-LigD-domains
GCF_001305815.1_ASM130581v1	NA-Ku	NA-LigD	NA-plasmid	NZ_CP012513.1	0	1	-	-	NA-Ku	-	-	NA-Lig	No-NHEJ	0	600	28901	Salmonella enterica subsp. enterica serovar Thompson strain RM1984	Proteobacteria	Proteobacteria-Gammaproteobacteria	4708710	7	52.2464	No-LigD-domains
GCF_001281065.1_ASM128106v1	NA-Ku	NA-LigD	NA-plasmid	NZ_CP012647.1	0	1	-	-	NA-Ku	-	-	NA-Lig	No-NHEJ	0	1747	1747	Propionibacterium acnes strain KCOM 1861 (= ChDC B594)	Actinobacteria	Actinobacteria-Propionibacteriales	2522438	6	59.9862	No-LigD-domains
GCF_000011785.1_ASM1178v1	NA-Ku	WP_011609478.1,lig:103-214	NC_006298.1	NC_008309.1	1	1	-	-	NA-Ku	-	WP_011609478.1	-	Lig-only	2	205914	731	Haemophilus somnus 129PT plasmid pHS129	Proteobacteria	Proteobacteria-Gammaproteobacteria	2007700	5	37.1974	LigD-only-lig-no-pol
GCF_000195675.1_ASM19567v1	WP_033448606.1:10-195	WP_010926656.1,pe:7-162|lig:203-507|pol:537-770	NA-plasmid	NC_002927.3	0	1	-	WP_033448606.1	-	-	WP_010926656.1	-	Yes-NHEJ	3	257310	518	Bordetella bronchiseptica strain RB50	Proteobacteria	Proteobacteria-Betaproteobacteria	5339179	3	68.077	Yes-NHEJ-all-same-prot
GCF_001017595.1_ASM101759v1	NA-Ku	NA-LigD	NA-plasmid	NZ_CP011538.1	0	1	-	-	NA-Ku	-	-	NA-Lig	No-NHEJ	0	2098	2098	Mycoplasma hominis strain Sprott	Tenericutes	Tenericutes-Mollicutes	695214	2	27.4015	No-LigD-domains
GCF_000740195.1_ASM74019v1	NA-Ku	NA-LigD	NA-plasmid	NZ_CP007705.1@NZ_CP007706.1	0	2	-	-	NA-Ku	-	-	NA-Lig	No-NHEJ	0	520455	235	Brucella abortus bv. 9 str. C68 chromosome 2	Proteobacteria	Proteobacteria-Alphaproteobacteria	5404046	3	57.1904	No-LigD-domains
GCF_001697725.1_ASM169772v1	NA-Ku	NA-LigD	NA-plasmid	NZ_CP016665.1	0	1	-	-	NA-Ku	-	-	NA-Lig	No-NHEJ	0	487	487	Neisseria meningitidis strain M09261	Proteobacteria	Proteobacteria-Betaproteobacteria	2154341	4	51.8244	No-LigD-domains
GCF_001294645.1_ASM129464v1	WP_060713665.1:9-190	WP_060713240.1,lig:206-441;WP_060712501.1,pol:26-254;WP_064485723.1,lig:8-308;WP_060711382.1,lig:12-260;WP_060711383.1,pol:18-263;WP_060714727.1,pol:13-256;WP_060713664.1,lig:10-299;WP_060711806.1,lig:67-347	NZ_CP011869.1	NZ_CP011868.1	1	1	-	WP_060713665.1	-	WP_064485723.1	WP_060711382.1;WP_060711383.1;WP_060711806.1;WP_060712501.1;WP_060714727.1;WP_060713240.1;WP_060713664.1	-	Yes-NHEJ	3	1641402	1641402	Pseudonocardia sp. HH130629-09 plasmid pLS1-1	Actinobacteria	Actinobacteria-Pseudonocardiales	6058802	4	73.6132	Yes-NHEJ-lig-pol-diff-prot
GCF_001663495.1_ASM166349v1	NA-Ku	NA-LigD	NA-plasmid	NZ_CP015309.1	0	1	-	-	NA-Ku	-	-	NA-Lig	No-NHEJ	0	1719	1719	Corynebacterium pseudotuberculosis strain PA02	Actinobacteria	Actinobacteria-Corynebacteriales	2328435	4	52.1839	No-LigD-domains
GCF_000772185.1_ASM77218v1	NA-Ku	NA-LigD	NA-plasmid	NZ_CP009612.1	0	1	-	-	NA-Ku	-	-	NA-Lig	No-NHEJ	0	1314	1314	Streptococcus pyogenes strain HKU360	Firmicutes	Firmicutes-Bacilli	1944537	6	38.4556	No-LigD-domains
GCF_000026905.1_ASM2690v1	NA-Ku	NA-LigD	NA-plasmid	NC_012687.1	0	1	-	-	NA-Ku	-	-	NA-Lig	No-NHEJ	0	672161	813	Chlamydia trachomatis B/TZ1A828/OT	Chlamydiae	Chlamydiae-Chlamydiales	1044282	2	41.3025	No-LigD-domains
GCF_000006925.2_ASM692v2	NA-Ku	NA-LigD	NC_004851.1	NC_004337.2	1	1	-	-	NA-Ku	-	-	NA-Lig	No-NHEJ	0	198214	623	Shigella flexneri 2a str. 301 plasmid pCP301	Proteobacteria	Proteobacteria-Gammaproteobacteria	4607202	7	50.8895	No-LigD-domains
GCF_000046845.1_ASM4684v1	NA-Ku	NA-LigD	NA-plasmid	NC_005966.1	0	1	-	-	NA-Ku	-	-	NA-Lig	No-NHEJ	0	62977	62977	Acinetobacter sp. ADP1 complete genome	Proteobacteria	Proteobacteria-Gammaproteobacteria	3598621	7	40.4296	No-LigD-domains
GCF_001547715.1_ASM154771v1	NA-Ku	NA-LigD	NA-plasmid	NZ_AP012335.1	0	1	-	-	NA-Ku	-	-	NA-Lig	No-NHEJ	0	1150773	1314	Streptococcus pyogenes JRS4 DNA	Firmicutes	Firmicutes-Bacilli	1811124	6	38.6364	No-LigD-domains
GCF_000022285.1_ASM2228v1	NA-Ku	NA-LigD	NA-plasmid	NC_012416.1	0	1	-	-	NA-Ku	-	-	NA-Lig	No-NHEJ	0	66084	66084	Wolbachia sp. wRi	Proteobacteria	Proteobacteria-Alphaproteobacteria	1445873	1	35.1646	No-LigD-domains
GCF_000877815.1_ASM87781v1	WP_003245346.1:9-176	WP_010886495.1,lig:9-225|pol:326-562	NZ_CP010015.1	NZ_CP010014.1	1	1	-	WP_003245346.1	-	-	WP_010886495.1	-	Yes-NHEJ	3	1574141	1574141	Bacillus sp. YP1 plasmid pBUYP1	Firmicutes	Firmicutes-Bacilli	4070380	10	43.8114	Yes-NHEJ-lig-pol-same_prot
GCF_000236475.1_ASM23647v1	NA-Ku	NA-LigD	NC_017497.1@NC_017495.1@NC_017493.1@NC_017496.1	NC_017492.1	4	1	-	-	NA-Ku	-	-	NA-Lig	No-NHEJ	0	1104322	1358	Lactococcus lactis subsp. cremoris A76 plasmid pQA554	Firmicutes	Firmicutes-Bacilli	2452616	6	35.8793	No-LigD-domains
GCF_001577465.1_ASM157746v1	WP_061999507.1:10-196	WP_061999506.1,pe:7-175|lig:278-586|pol:652-894;WP_061998693.1,lig:235-488	NZ_CP014508.1@NZ_CP014509.1@NZ_CP014510.1@NZ_CP014511.1@NZ_CP014512.1	NZ_CP014505.1@NZ_CP014506.1@NZ_CP014507.1	5	3	-	WP_061999507.1	-	-	WP_061998693.1;WP_061999506.1	-	Yes-NHEJ	3	1795874	1795874	Burkholderia sp. PAMC 28687 strain PAMC28687 plasmid 5	Proteobacteria	Proteobacteria-Betaproteobacteria	11408458	4	60.1662	Yes-NHEJ-all-same-prot
GCF_001895285.1_ASM189528v1	NA-Ku	NA-LigD	NA-plasmid	NZ_CP017761.1	0	1	-	-	NA-Ku	-	-	NA-Lig	No-NHEJ	0	1911586	1911586	Marinilactibacillus sp. 15R	Firmicutes	Firmicutes-Bacilli	2767908	4	35.446	No-LigD-domains
GCF_000310085.1_ASM31008v1	NA-Ku	WP_015068332.1,lig:340-498	NC_019394.1	NC_019393.1	1	1	-	-	NA-Ku	-	WP_015068332.1	-	Lig-only	2	1004786	314275	Alteromonas macleodii AltDE1 plasmid pAMDE1	Proteobacteria	Proteobacteria-Gammaproteobacteria	4643844	5	44.8951	LigD-only-lig-no-pol
GCF_000022305.1_ASM2230v1	WP_015912960.1:35-221	WP_041838818.1,pol:1-82;WP_015913678.1,lig:155-300;WP_012655379.1,lig:234-445	NA-plasmid	NC_011992.1	0	1	-	WP_015912960.1	-	-	WP_012655379.1;WP_041838818.1;WP_015913678.1	-	Yes-NHEJ	3	535289	721785	Acidovorax ebreus TPSY	Proteobacteria	Proteobacteria-Betaproteobacteria	3796573	3	66.834	Yes-NHEJ-lig-pol-diff-prot
GCF_001514375.1_ASM151437v1	NA-Ku	NA-LigD	NZ_CP013925.1	NZ_CP013924.1	1	1	-	-	NA-Ku	-	-	NA-Lig	No-NHEJ	0	470	470	Acinetobacter baumannii strain KBN10P02143 plasmid pKBN10P02143	Proteobacteria	Proteobacteria-Gammaproteobacteria	4086879	6	39.1096	No-LigD-domains
GCF_001692755.1_ASM169275v1	NA-Ku	NA-LigD	NA-plasmid	NZ_CP016502.1	0	1	-	-	NA-Ku	-	-	NA-Lig	No-NHEJ	0	572545	1515	Ruminiclostridium thermocellum DSM 2360	Firmicutes	Firmicutes-Clostridia	3577579	4	39.1502	No-LigD-domains
GCF_000397205.1_ASM39720v1	NA-Ku	NA-LigD	NA-plasmid	NC_021237.1	0	1	-	-	NA-Ku	-	-	NA-Lig	No-NHEJ	0	1124983	380021	Pseudomonas protegens CHA0	Proteobacteria	Proteobacteria-Gammaproteobacteria	6867980	5	63.3906	No-LigD-domains
GCF_000054005.1_ASM5400v1	NA-Ku	NA-LigD	NA-plasmid	NC_007618.1@NC_007624.1	0	2	-	-	NA-Ku	-	-	NA-Lig	No-NHEJ	0	359391	235	Brucella melitensis biovar Abortus 2308 chromosome II	Proteobacteria	Proteobacteria-Alphaproteobacteria	5399666	3	57.1964	No-LigD-domains
GCF_001900315.1_ASM190031v1	NA-Ku	NA-LigD	NA-plasmid	NZ_CP010121.1	0	1	-	-	NA-Ku	-	-	NA-Lig	No-NHEJ	0	562	562	Escherichia coli strain C4	Proteobacteria	Proteobacteria-Gammaproteobacteria	4990476	7	50.5588	No-LigD-domains
GCF_000013985.1_ASM1398v1	NA-Ku	WP_011540604.1,lig:242-486	NC_008036.1	NC_008048.1	1	1	-	-	NA-Ku	-	WP_011540604.1	-	Lig-only	2	317655	117207	Sphingopyxis alaskensis RB2256 F plasmid	Proteobacteria	Proteobacteria-Alphaproteobacteria	3345170	1	65.5015	LigD-only-lig-no-pol
GCF_000284635.1_ASM28463v1	NA-Ku	WP_041309555.1,lig:83-225	NC_017762.1	NC_017761.1	1	1	-	-	NA-Ku	-	WP_041309555.1	-	Lig-only	2	1172562	213	Helicobacter cinaedi PAGU611 plasmid pHci1 DNA	Proteobacteria	Proteobacteria-Epsilonproteobacteria	2078348	2	38.6326	LigD-only-lig-no-pol
GCF_000007625.1_ASM762v1	NA-Ku	NA-LigD	NC_004565.1	NC_004557.1	1	1	-	-	NA-Ku	-	-	NA-Lig	No-NHEJ	0	212717	1513	Clostridium tetani E88 plasmid pE88	Firmicutes	Firmicutes-Clostridia	2799251	6	28.7493	No-LigD-domains
GCF_001023595.1_ASM102359v1	WP_007610913.1:9-175	WP_047935653.1,lig:10-225|pol:326-562	NA-plasmid	NZ_CP011686.1	0	1	-	WP_007610913.1	-	-	WP_047935653.1	-	Yes-NHEJ	3	492670	492670	Bacillus amyloliquefaciens strain G341	Firmicutes	Firmicutes-Bacilli	4009746	10	46.4937	Yes-NHEJ-lig-pol-same_prot
GCF_000496265.1_ASM49626v1	NA-Ku	NA-LigD	NA-plasmid	NC_022780.1	0	1	-	-	NA-Ku	-	-	NA-Lig	No-NHEJ	0	1408206	1255	Pediococcus pentosaceus SL4	Firmicutes	Firmicutes-Bacilli	1789138	5	37.3028	No-LigD-domains
GCF_000953275.1_CD630DERM	NA-Ku	NA-LigD	NA-plasmid	NZ_LN614756.1	0	1	-	-	NA-Ku	-	-	NA-Lig	No-NHEJ	0	1496	1496	Peptoclostridium difficile genome assembly CD630DERM	Firmicutes	Firmicutes-Clostridia	4293049	12	29.0815	No-LigD-domains
GCF_000092605.1_ASM9260v1	NA-Ku	NA-LigD	NC_014154.1@NC_014155.1	NC_014153.1	2	1	-	-	NA-Ku	-	-	NA-Lig	No-NHEJ	0	75379	926	Thiomonas intermedia K12 plasmid pTINT02	Proteobacteria	Proteobacteria-Betaproteobacteria	3396378	1	63.8794	No-LigD-domains
GCF_000196015.1_ASM19601v1	NA-Ku	NA-LigD	NC_007974.2@NC_007972.2@NC_007971.2	NC_007973.1	3	1	-	-	NA-Ku	-	-	NA-Lig	No-NHEJ	0	266264	119219	Cupriavidus metallidurans CH34 plasmid pMOL30	Proteobacteria	Proteobacteria-Betaproteobacteria	3928089	4	63.8203	No-LigD-domains
GCF_000380325.1_ASM38032v1	NA-Ku	NA-LigD	NC_021155.1@NC_021156.1@NC_021157.1	NC_021151.1	3	1	-	-	NA-Ku	-	-	NA-Lig	No-NHEJ	0	1171376	28901	Salmonella enterica subsp. enterica serovar Typhimurium str. U288 plasmid pSTU288-3	Proteobacteria	Proteobacteria-Gammaproteobacteria	4852606	7	52.1833	No-LigD-domains
GCF_000971765.1_ASM97176v1	NA-Ku	NA-LigD	NZ_CP010908.1@NZ_CP010909.1@NZ_CP010910.1@NZ_CP010911.1	NZ_CP010907.1	4	1	-	-	NA-Ku	-	-	NA-Lig	No-NHEJ	0	1235990	1235990	Candidatus Pantoea carbekii strain US plasmid pBMSBPS4	Proteobacteria	Proteobacteria-Gammaproteobacteria	1150626	3	30.5729	No-LigD-domains
GCF_000247605.1_ASM24760v1	NA-Ku	NA-LigD	NA-plasmid	NC_016894.1	0	1	-	-	NA-Ku	-	-	NA-Lig	No-NHEJ	0	931626	33952	Acetobacterium woodii DSM 1030	Firmicutes	Firmicutes-Clostridia	4044777	5	39.3381	No-LigD-domains
GCF_001729585.1_ASM172958v1	NA-Ku	NA-LigD	NA-plasmid	NZ_CP017155.1	0	1	-	-	NA-Ku	-	-	NA-Lig	No-NHEJ	0	119856	263	Francisella tularensis subsp. tularensis strain NR-21737	Proteobacteria	Proteobacteria-Gammaproteobacteria	1889783	3	32.2514	No-LigD-domains
GCF_000833475.1_ASM83347v1	NA-Ku	NA-LigD	NA-plasmid	NZ_CP010115.1	0	1	-	-	NA-Ku	-	-	NA-Lig	No-NHEJ	0	119856	263	Francisella tularensis subsp. tularensis strain NIH B-38	Proteobacteria	Proteobacteria-Gammaproteobacteria	1862444	2	32.3131	No-LigD-domains
GCF_001678965.1_ASM167896v1	NA-Ku	NA-LigD	NZ_CP012499.1	NZ_CP013663.1	1	1	-	-	NA-Ku	-	-	NA-Lig	No-NHEJ	0	562	562	Escherichia coli strain GB089 plasmid pCFSAN004181P	Proteobacteria	Proteobacteria-Gammaproteobacteria	5233459	7	50.7539	No-LigD-domains
GCF_000971565.1_ASM97156v1	WP_004431193.1:13-196;WP_038495309.1:13-178	WP_038490177.1,lig:223-472;WP_038496935.1,lig:44-345;WP_038495311.1,pe:5-157|lig:230-529|pol:546-788	NZ_CP011248.1@NZ_CP011249.1	NZ_CP011246.1@NZ_CP011247.1	2	2	-	WP_038495309.1;WP_004431193.1	-	WP_038496935.1	WP_038490177.1;WP_038495311.1	-	Yes-NHEJ	3	358	358	Agrobacterium tumefaciens strain Ach5 plasmid pTi	Proteobacteria	Proteobacteria-Alphaproteobacteria	7763526	5	58.7635	Yes-NHEJ-all-same-prot
GCF_000689355.1_PRJEB5999_assembly_1	NA-Ku	NA-LigD	NZ_HG969193.1	NZ_HG969192.1	1	1	-	-	NA-Ku	-	-	NA-Lig	No-NHEJ	0	85701	85701	Bartonella tribocorum plasmid BM1374166 complete sequence	Proteobacteria	Proteobacteria-Alphaproteobacteria	2609404	2	38.8393	No-LigD-domains
GCF_000757825.1_ASM75782v1	NA-Ku	NA-LigD	NA-plasmid	NZ_CP009451.1	0	1	-	-	NA-Ku	-	-	NA-Lig	No-NHEJ	0	158822	158822	Cedecea neteri strain SSMD04	Proteobacteria	Proteobacteria-Gammaproteobacteria	4876443	7	55.1027	No-LigD-domains
GCF_000513675.1_ASM51367v1	NA-Ku	NA-LigD	NA-plasmid	NZ_CP006861.1	0	1	-	-	NA-Ku	-	-	NA-Lig	No-NHEJ	0	1196190	1639	Listeria monocytogenes serotype 1/2a str. 10-1047	Firmicutes	Firmicutes-Bacilli	2998206	5	37.9681	No-LigD-domains
GCF_000027185.1_ASM2718v1	NA-Ku	NA-LigD	NA-plasmid	NC_013798.1	0	1	-	-	NA-Ku	-	-	NA-Lig	No-NHEJ	0	637909	315405	Streptococcus gallolyticus UCN34 complete genome	Firmicutes	Firmicutes-Bacilli	2350911	6	37.6361	No-LigD-domains
GCF_000027205.1_ASM2720v1	NA-Ku	NA-LigD	NC_013972.1@NC_013973.1	NC_013971.1	2	1	-	-	NA-Ku	-	-	NA-Lig	No-NHEJ	0	716540	552	Erwinia amylovora ATCC 49946 plasmid 2	Proteobacteria	Proteobacteria-Gammaproteobacteria	3805874	7	53.6002	No-LigD-domains
GCF_000009145.1_ASM914v1	NA-Ku	NA-LigD	NA-plasmid	NC_004757.1	0	1	-	-	NA-Ku	-	-	NA-Lig	No-NHEJ	0	228410	915	Nitrosomonas europaea ATCC 19718	Proteobacteria	Proteobacteria-Betaproteobacteria	2812094	1	50.7182	No-LigD-domains
GCF_000789395.1_ASM78939v1	NA-Ku	NA-LigD	NZ_CP006906.1	NZ_CP006905.1	1	1	-	-	NA-Ku	-	-	NA-Lig	No-NHEJ	0	1415775	1561	Clostridium baratii str. Sullivan plasmid pCBJ	Firmicutes	Firmicutes-Clostridia	3153266	10	28.2944	No-LigD-domains
GCF_000775375.1_ASM77537v1	NA-Ku	NA-LigD	NZ_CP009772.1@NZ_CP009773.1@NZ_CP009774.1	NZ_CP009771.1	3	1	-	-	NA-Ku	-	-	NA-Lig	No-NHEJ	0	72407	573	Klebsiella pneumoniae subsp. pneumoniae strain KPNIH33 plasmid pNJST258N3-62b	Proteobacteria	Proteobacteria-Gammaproteobacteria	5574202	8	57.271	No-LigD-domains
GCF_001908835.1_ASM190883v1	NA-Ku	NA-LigD	NZ_CP018573.1	NZ_CP018572.1	1	1	-	-	NA-Ku	-	-	NA-Lig	No-NHEJ	0	1920883	1920883	Donghicola sp. JLT3646 plasmid unnamed	Proteobacteria	Proteobacteria-Alphaproteobacteria	2978145	3	56.2082	No-LigD-domains
GCF_900143135.1_ErCipseudotaxifoliae_v1.0	NA-Ku	NA-LigD	NZ_LT670852.1	NZ_LT670851.1	1	1	-	-	NA-Ku	-	-	NA-Lig	No-NHEJ	0	1921552	1921552	Erwinia sp. 3056 strain ErCipseudotaxifoliae genome assembly	Proteobacteria	Proteobacteria-Gammaproteobacteria	1064893	1	34.6713	No-LigD-domains
GCF_000022745.1_ASM2274v1	NA-Ku	NA-LigD	NA-plasmid	NC_013119.1@NC_013118.1	0	2	-	-	NA-Ku	-	-	NA-Lig	No-NHEJ	0	568815	444163	Brucella microti CCM 4915 chromosome 2	Proteobacteria	Proteobacteria-Alphaproteobacteria	5454419	3	57.243	No-LigD-domains
GCF_001695735.1_ASM169573v1	WP_065793682.1:10-196	WP_065793683.1,pe:69-211|lig:652-736|pol:878-1120	NA-plasmid	NZ_CP016636.1@NZ_CP016637.1	0	2	-	WP_065793682.1	-	-	WP_065793683.1	-	Yes-NHEJ	3	28450	28450	Burkholderia pseudomallei strain MS chromosome 2	Proteobacteria	Proteobacteria-Betaproteobacteria	11372933	4	67.9267	Yes-NHEJ-all-same-prot
GCF_001483405.1_ASM148340v1	NA-Ku	NA-LigD	NA-plasmid	NZ_CP013722.1	0	1	-	-	NA-Ku	-	-	NA-Lig	No-NHEJ	0	1639	1639	Listeria monocytogenes strain Lm 3163	Firmicutes	Firmicutes-Bacilli	2927751	6	37.9985	No-LigD-domains
GCF_000612505.1_ASM61250v1	WP_025333498.1:9-192	WP_025333497.1,lig:14-297;WP_051529741.1,lig:42-140;WP_025333496.1,pol:16-253;WP_025336463.1,lig:12-284	NA-plasmid	NZ_CP004078.1	0	1	-	WP_025333498.1	-	-	WP_025333496.1;WP_025333497.1;WP_051529741.1;WP_025336463.1	-	Yes-NHEJ	3	1268072	365617	Paenibacillus sabinae T27	Firmicutes	Firmicutes-Bacilli	5270569	9	52.638	Yes-NHEJ-lig-pol-diff-prot
GCF_000011805.1_ASM1180v1	NA-Ku	YP_204833.1,lig:114-234	NC_006842.1	NC_006840.2@NC_006841.2	1	2	-	-	NA-Ku	-	YP_204833.1	-	Lig-only	2	312309	668	Vibrio fischeri ES114 plasmid pES100	Proteobacteria	Proteobacteria-Gammaproteobacteria	7125405	12	38.5926	LigD-only-lig-no-pol
GCF_000695995.1_ASM69599v1	NA-Ku	NA-LigD	NA-plasmid	NZ_CP005927.1	0	1	-	-	NA-Ku	-	-	NA-Lig	No-NHEJ	0	1327989	1327989	Serratia sp. FS14	Proteobacteria	Proteobacteria-Gammaproteobacteria	5249875	7	59.4623	No-LigD-domains
GCF_000185245.1_ASM18524v1	NA-Ku	NA-LigD	NC_017373.1	NC_017361.1	1	1	-	-	NA-Ku	-	-	NA-Lig	No-NHEJ	0	907239	210	Helicobacter pylori SouthAfrica7 plasmid	Proteobacteria	Proteobacteria-Epsilonproteobacteria	1653913	2	38.498	No-LigD-domains
GCF_000972765.1_ASM97276v1	NA-Ku	NA-LigD	NA-plasmid	NZ_CP011265.1	0	1	-	-	NA-Ku	-	-	NA-Lig	No-NHEJ	0	1637999	1637999	Verrucomicrobia bacterium IMCC26134	Verrucomicrobia	Verrucomicrobia-unclassified Verrucomicrobia	4001000	2	61.277	No-LigD-domains
GCF_000316175.1_ASM31617v1	WP_015095011.1:10-195	NA-LigD	NA-plasmid	NC_019670.1	0	1	-	WP_015095011.1	-	-	-	NA-Lig	Ku-only	1	1207075	1207075	Pseudomonas sp. UW4	Proteobacteria	Proteobacteria-Gammaproteobacteria	6183388	7	60.0549	No-LigD-domains
GCF_000019265.1_ASM1926v1	NA-Ku	NA-LigD	NA-plasmid	NC_010380.1	0	1	-	-	NA-Ku	-	-	NA-Lig	No-NHEJ	0	487214	1313	Streptococcus pneumoniae Hungary19A-6	Firmicutes	Firmicutes-Bacilli	2245615	4	39.6309	No-LigD-domains
GCF_001895845.1_ASM189584v1	WP_003404795.1:9-192	WP_003401386.1,pol:18-264;WP_003899657.1,pol:15-263;WP_003898655.1,pe:299-435|lig:471-756|pol:9-255;WP_003420435.1,lig:11-264;WP_003415991.1,lig:203-445	NA-plasmid	NZ_CP018300.1	0	1	-	WP_003404795.1	-	-	WP_003401386.1;WP_003898655.1;WP_003415991.1;WP_003899657.1;WP_003420435.1	-	Yes-NHEJ	3	1773	1773	Mycobacterium tuberculosis strain I0002353-6	Actinobacteria	Actinobacteria-Corynebacteriales	4385578	1	65.6153	Yes-NHEJ-all-same-prot
GCF_000964565.1_ASM96456v1	NA-Ku	NA-LigD	NA-plasmid	NZ_CP011078.1	0	1	-	-	NA-Ku	-	-	NA-Lig	No-NHEJ	0	29486	29486	Yersinia ruckeri strain Big Creek 74	Proteobacteria	Proteobacteria-Gammaproteobacteria	3699725	7	47.6358	No-LigD-domains
GCF_001314265.1_ASM131426v1	NA-Ku	NA-LigD	NA-plasmid	NZ_CP012889.1	0	1	-	-	NA-Ku	-	-	NA-Lig	No-NHEJ	0	1403335	837	Porphyromonas gingivalis 381	Bacteroidetes	Bacteroidetes-Bacteroidia	2378872	4	48.3617	No-LigD-domains
GCF_000013505.1_ASM1350v1	NA-Ku	NA-LigD	NA-plasmid	NC_008022.1	0	1	-	-	NA-Ku	-	-	NA-Lig	No-NHEJ	0	370552	1314	Streptococcus pyogenes MGAS10270	Firmicutes	Firmicutes-Bacilli	1928252	6	38.4299	No-LigD-domains
GCF_000829015.1_ASM82901v1	NA-Ku	NA-LigD	NA-plasmid	NZ_AP014696.1	0	1	-	-	NA-Ku	-	-	NA-Lig	No-NHEJ	0	1491	1491	Clostridium botulinum DNA	Firmicutes	Firmicutes-Clostridia	3901300	10	28.2731	No-LigD-domains
GCF_000148915.1_ASM14891v1	NA-Ku	NA-LigD	NC_017356.1	NC_017359.1	1	1	-	-	NA-Ku	-	-	NA-Lig	No-NHEJ	0	794851	210	Helicobacter pylori Sat464 plasmid pHPSAT464	Proteobacteria	Proteobacteria-Epsilonproteobacteria	1560342	2	39.1174	No-LigD-domains
GCF_000227625.1_ASM22762v1	NA-Ku	NA-LigD	NC_017647.1@NC_017648.1@NC_017649.1@NC_017650.1	NC_017646.1	4	1	-	-	NA-Ku	-	-	NA-Lig	No-NHEJ	0	1072459	562	Escherichia coli O7:K1 str. CE10 plasmid pCE10D	Proteobacteria	Proteobacteria-Gammaproteobacteria	5313531	7	50.558	No-LigD-domains
GCF_000830885.1_ASM83088v1	NA-Ku	WP_011309328.1,pe:7-156	NA-plasmid	NZ_CP006951.1	0	1	-	-	NA-Ku	-	WP_011309328.1	-	No-NHEJ	0	1432061	61435	Dehalococcoides mccartyi CG5	Chloroflexi	Chloroflexi-Dehalococcoidia	1362151	1	47.2161	No-LigD-domains
GCF_000025825.1_ASM2582v1	WP_013057258.1:10-178	NA-LigD	NC_010008.2@NC_010009.2@NC_010010.2@NC_004604.2@NC_014025.1@NC_014031.1@NC_014023.1	NC_014019.1	7	1	-	WP_013057258.1	-	-	-	NA-Lig	Ku-only	1	545693	1404	Bacillus megaterium QM B1551 plasmid pBM700	Firmicutes	Firmicutes-Bacilli	5097129	12	38.2568	No-LigD-domains
GCF_000007565.2_ASM756v2	NP_745398.1:10-195	NP_745403.1,pe:6-160|lig:219-519|pol:547-787;NP_743266.1,lig:231-420	NA-plasmid	NC_002947.4	0	1	-	NP_745398.1	-	-	NP_743266.1;NP_745403.1	-	Yes-NHEJ	3	160488	303	Pseudomonas putida KT2440 chromosome	Proteobacteria	Proteobacteria-Gammaproteobacteria	6181873	7	61.524	Yes-NHEJ-all-same-prot
GCF_001718635.1_ASM171863v1	NA-Ku	NA-LigD	NZ_CP013412.1	NZ_CP013411.1@NZ_CP013413.1	1	2	-	-	NA-Ku	-	-	NA-Lig	No-NHEJ	0	57975	57975	Burkholderia thailandensis strain 2002721643 plasmid p2002721643	Proteobacteria	Proteobacteria-Betaproteobacteria	10689638	4	67.4922	No-LigD-domains
GCF_001543265.1_ASM154326v1	NA-Ku	WP_010656519.1,pe:6-158	NA-plasmid	NZ_CP013861.1	0	1	-	-	NA-Ku	-	WP_010656519.1	-	No-NHEJ	0	296	296	Pseudomonas fragi strain P121	Proteobacteria	Proteobacteria-Gammaproteobacteria	5101809	5	58.633	No-LigD-domains
GCF_001277895.1_ASM127789v1	WP_053566315.1:10-196	WP_053566314.1,pe:69-209|lig:640-724|pol:868-1110	NA-plasmid	NZ_CP012517.1@NZ_CP012518.1	0	2	-	WP_053566315.1	-	-	WP_053566314.1	-	Yes-NHEJ	3	28450	28450	Burkholderia pseudomallei strain vgh16W chromosome 2	Proteobacteria	Proteobacteria-Betaproteobacteria	11305655	4	68.0128	Yes-NHEJ-all-same-prot
GCF_000740215.1_ASM74021v1	NA-Ku	NA-LigD	NA-plasmid	NZ_CP007709.1@NZ_CP007710.1	0	2	-	-	NA-Ku	-	-	NA-Lig	No-NHEJ	0	520454	235	Brucella abortus bv. 6 str. 870 chromosome 2	Proteobacteria	Proteobacteria-Alphaproteobacteria	5405250	3	57.1909	No-LigD-domains
GCF_001010485.1_ASM101048v1	NA-Ku	WP_046961079.1,pe:7-156	NA-plasmid	NZ_AP014722.1	0	1	-	-	NA-Ku	-	WP_046961079.1	-	No-NHEJ	0	1522671	1522671	Dehalococcoides sp. UCH007 DNA	Chloroflexi	Chloroflexi-Dehalococcoidia	1473548	1	46.9132	No-LigD-domains
GCF_001307645.1_ASM130764v1	NA-Ku	NA-LigD	NA-plasmid	NZ_CP011443.1	0	1	-	-	NA-Ku	-	-	NA-Lig	No-NHEJ	0	520	520	Bordetella pertussis strain B3582	Proteobacteria	Proteobacteria-Betaproteobacteria	4104305	3	67.7086	No-LigD-domains
GCF_001683115.1_ASM168311v1	NA-Ku	NA-LigD	NA-plasmid	NZ_CP004062.1	0	1	-	-	NA-Ku	-	-	NA-Lig	No-NHEJ	0	1232384	1718	Corynebacterium glutamicum ZL-6	Actinobacteria	Actinobacteria-Corynebacteriales	3332458	6	54.2507	No-LigD-domains
GCF_001677515.1_ASM167751v1	NA-Ku	NA-LigD	NZ_CP012501.1	NZ_CP013662.1	1	1	-	-	NA-Ku	-	-	NA-Lig	No-NHEJ	0	562	562	Escherichia coli strain 08-00022 plasmid pCFSAN004179G	Proteobacteria	Proteobacteria-Gammaproteobacteria	5213998	7	50.7806	No-LigD-domains
GCF_000341665.1_ASM34166v1	WP_000557756.1:10-193	NA-LigD	NC_020393.1@NC_020391.1@NC_020379.1@NC_020380.1@NC_020394.1@NC_020384.1@NC_020385.1@NC_020381.1@NC_020390.1@NC_020392.1@NC_020382.1@NC_020377.1@NC_020383.1@NC_020378.1	NC_020376.1	14	1	-	WP_000557756.1	-	-	-	NA-Lig	Ku-only	1	1286404	1428	Bacillus thuringiensis serovar thuringiensis str. IS5056 plasmid pIS56-9	Firmicutes	Firmicutes-Bacilli	5491935	13	35.3846	No-LigD-domains
GCF_001659705.1_ASM165970v1	NA-Ku	NA-LigD	NA-plasmid	NZ_CP015971.1	0	1	-	-	NA-Ku	-	-	NA-Lig	No-NHEJ	0	1850526	1850526	Arachidicoccus sp. BS20	Bacteroidetes	Bacteroidetes-Chitinophagia	3492500	1	39.3073	No-LigD-domains
GCF_001277275.1_ASM127727v1	NA-Ku	WP_032803500.1,lig:153-374	NZ_CP012254.1@NZ_CP012255.1@NZ_CP012256.1	NZ_CP012253.1	3	1	-	-	NA-Ku	WP_032803500.1	-	-	Lig-only	2	28141	28141	Cronobacter sakazakii strain NCTC 8155 plasmid pCS3	Proteobacteria	Proteobacteria-Gammaproteobacteria	4329295	7	56.986	LigD-only-lig-no-pol
GCF_000832965.1_ASM83296v1	WP_000557719.1:10-194	NA-LigD	NZ_CP009901.1@NZ_CP009900.1	NZ_CP009902.1	2	1	-	WP_000557719.1	-	-	-	NA-Lig	Ku-only	1	1392	1392	Bacillus anthracis strain 2002013094 plasmid pXO2	Firmicutes	Firmicutes-Bacilli	5321900	11	35.3934	No-LigD-domains
GCF_000742755.1_ASM74275v1	NA-Ku	NA-LigD	NA-plasmid	NZ_CP009208.1	0	1	-	-	NA-Ku	-	-	NA-Lig	No-NHEJ	0	72407	573	Klebsiella pneumoniae subsp. pneumoniae strain ATCC 43816 KPPR1	Proteobacteria	Proteobacteria-Gammaproteobacteria	5374834	8	57.3698	No-LigD-domains
GCF_000219605.1_ASM21960v1	WP_013982834.1:10-195	WP_013983278.1,lig:343-508;WP_013982805.1,pe:4-159|lig:235-535|pol:561-804;WP_013982833.1,pol:16-258	NA-plasmid	NC_015740.1	0	1	-	WP_013982834.1	-	-	WP_013982805.1;WP_013982833.1;WP_013983278.1	-	Yes-NHEJ	3	316	316	Pseudomonas stutzeri strain CGMCC 1.1803	Proteobacteria	Proteobacteria-Gammaproteobacteria	4547930	4	63.9284	Yes-NHEJ-all-same-prot
GCF_000392515.3_ASM39251v3	NA-Ku	NA-LigD	NA-plasmid	NC_021217.3	0	1	-	-	NA-Ku	-	-	NA-Lig	No-NHEJ	0	1321939	210	Helicobacter pylori UM037	Proteobacteria	Proteobacteria-Epsilonproteobacteria	1692794	2	38.8932	No-LigD-domains
GCF_000091905.1_ASM9190v1	NA-Ku	NA-LigD	NA-plasmid	NC_012925.1	0	1	-	-	NA-Ku	-	-	NA-Lig	No-NHEJ	0	218494	1307	Streptococcus suis P1/7 complete genome	Firmicutes	Firmicutes-Bacilli	2007491	4	41.2995	No-LigD-domains
GCF_000266905.1_ASM26690v1	WP_014817477.1:9-192	WP_014818035.1,lig:142-335;WP_051053675.1,lig:3-193;WP_014818034.1,pol:15-262;WP_014815036.1,lig:207-447;WP_014814912.1,pol:11-248;WP_014818040.1,lig:15-263;WP_041782212.1,pe:293-434|lig:464-749|pol:8-253;WP_014813636.1,pol:14-257	NC_018022.1@NC_018023.1	NC_018027.1	2	1	-	WP_014817477.1	-	WP_051053675.1	WP_014813636.1;WP_014814912.1;WP_014815036.1;WP_041782212.1;WP_014818034.1;WP_014818035.1;WP_014818040.1	-	Yes-NHEJ	3	710421	1800	Mycobacterium chubuense NBB4 plasmid pMYCCH.02	Actinobacteria	Actinobacteria-Corynebacteriales	5583723	2	68.6857	Yes-NHEJ-all-same-prot
GCF_000211055.1_ASM21105v2	NA-Ku	NA-LigD	NA-plasmid	NC_021005.1	0	1	-	-	NA-Ku	-	-	NA-Lig	No-NHEJ	0	869307	1313	Streptococcus pneumoniae SPN994039 draft genome	Firmicutes	Firmicutes-Bacilli	2026505	4	39.8277	No-LigD-domains
GCF_001506825.1_ASM150682v1	NA-Ku	WP_002869692.1,lig:106-229	NA-plasmid	NZ_CP010507.1	0	1	-	-	NA-Ku	-	WP_002869692.1	-	Lig-only	2	197	197	Campylobacter jejuni strain CJ677CC078	Proteobacteria	Proteobacteria-Epsilonproteobacteria	1631373	1	30.3906	LigD-only-lig-no-pol
GCF_000340845.1_ASM34084v1	WP_014674978.1:9-187;WP_041666110.1:10-189	WP_014676008.1,pol:33-264;WP_041665497.1,pol:12-255;WP_014670690.1,pe:9-167;WP_041665583.1,lig:26-326;WP_014676163.1,pol:10-255;WP_014676162.1,lig:11-332;WP_014677552.1,lig:20-295;WP_014670701.1,lig:33-326;WP_014671255.1,lig:203-450	NC_020894.1@NC_020293.1	NC_020895.1	2	1	WP_041666110.1	WP_014674978.1	-	WP_014677552.1	WP_014670690.1;WP_014670701.1;WP_014671255.1;WP_041665497.1;WP_014676008.1;WP_014676162.1;WP_014676163.1;WP_041665583.1	-	Yes-NHEJ	3	1203460	1912	Streptomyces hygroscopicus subsp. jinggangensis TL01 plasmid pSHJGH2	Actinobacteria	Actinobacteria-Streptomycetales	9840102	6	72.0397	Yes-NHEJ-all-diff-prot
GCF_001019675.1_ASM101967v1	NA-Ku	NA-LigD	NA-plasmid	NZ_CP007561.1	0	1	-	-	NA-Ku	-	-	NA-Lig	No-NHEJ	0	1314	1314	Streptococcus pyogenes strain NGAS596	Firmicutes	Firmicutes-Bacilli	1791306	6	38.5331	No-LigD-domains
GCF_000007665.1_ASM766v1	WP_011186363.1:9-186	NA-LigD	NA-plasmid	NC_006087.1	0	1	-	WP_011186363.1	-	-	-	NA-Lig	Ku-only	1	281090	1575	Leifsonia xyli subsp. xyli str. CTCB07	Actinobacteria	Actinobacteria-Micrococcales	2584158	1	67.676	No-LigD-domains
GCF_000828675.1_ASM82867v1	NA-Ku	NA-LigD	NA-plasmid	NZ_AP014510.1	0	1	-	-	NA-Ku	-	-	NA-Lig	No-NHEJ	0	1408160	1508420	Thermotoga profunda AZM34c06 DNA	Thermotogae	Thermotogae-Thermotogales	2187612	1	38.7967	No-LigD-domains
GCF_001266755.1_ASM126675v1	WP_053096954.1:10-188	WP_053099179.1,lig:363-654|pol:16-265;WP_053098994.1,pol:19-263;WP_053095424.1,lig:204-490;WP_053098995.1,lig:24-329	NA-plasmid	NZ_CP012299.1	0	1	-	WP_053096954.1	-	-	WP_053095424.1;WP_053099179.1;WP_053098994.1;WP_053098995.1	-	Yes-NHEJ	3	1696072	1696072	Microbacterium sp. CGR1	Actinobacteria	Actinobacteria-Micrococcales	3634864	2	68.0383	Yes-NHEJ-lig-pol-same_prot
GCF_000015925.1_ASM1592v1	WP_004536971.1:10-196	WP_004536627.1,pe:69-209|lig:648-732|pol:874-1116	NA-plasmid	NC_009076.1@NC_009078.1	0	2	-	WP_004536971.1	-	-	WP_004536627.1	-	Yes-NHEJ	3	357348	28450	Burkholderia pseudomallei 1106a chromosome II	Proteobacteria	Proteobacteria-Betaproteobacteria	11077704	4	68.1505	Yes-NHEJ-all-same-prot
GCF_001021995.1_ASM102199v1	NA-Ku	NA-LigD	NZ_CP011573.1	NZ_CP011574.1	1	1	-	-	NA-Ku	-	-	NA-Lig	No-NHEJ	0	548	548	Enterobacter aerogenes strain CAV1320 plasmid pKPC_CAV1320	Proteobacteria	Proteobacteria-Gammaproteobacteria	5124987	8	55.0032	No-LigD-domains
GCF_000831205.1_ASM83120v1	NA-Ku	NA-LigD	NA-plasmid	NZ_CP008883.1	0	1	-	-	NA-Ku	-	-	NA-Lig	No-NHEJ	0	96345	96345	Flavobacterium psychrophilum strain v4-33	Bacteroidetes	Bacteroidetes-Flavobacteriia	2699386	1	32.3661	No-LigD-domains
GCF_000021485.1_ASM2148v1	NA-Ku	NA-LigD	NA-plasmid	NC_011761.1	0	1	-	-	NA-Ku	-	-	NA-Lig	No-NHEJ	0	243159	920	Acidithiobacillus ferrooxidans ATCC 23270	Proteobacteria	Proteobacteria-Acidithiobacillia	2982397	2	58.7725	No-LigD-domains
GCF_001659745.1_ASM165974v1	NA-Ku	NA-LigD	NZ_CP015968.1@NZ_CP015967.1@NZ_CP015969.1	NZ_CP015966.1	3	1	-	-	NA-Ku	-	-	NA-Lig	No-NHEJ	0	1590	1590	Lactobacillus plantarum strain LZ206 plasmid LZ206p3	Firmicutes	Firmicutes-Bacilli	3212951	5	44.6447	No-LigD-domains
GCF_001886635.1_ASM188663v1	NA-Ku	NA-LigD	NZ_CP018068.1@NZ_CP018066.1@NZ_CP018067.1@NZ_CP018069.1	NZ_CP018065.1	4	1	-	-	NA-Ku	-	-	NA-Lig	No-NHEJ	0	1352	1352	Enterococcus faecium strain E1 plasmid pE1_3	Firmicutes	Firmicutes-Bacilli	2933268	6	37.9784	No-LigD-domains
GCF_001902515.1_ASM190251v1	NA-Ku	NA-LigD	NZ_CP018451.1@NZ_CP018452.1@NZ_CP018453.1	NZ_CP018450.1	3	1	-	-	NA-Ku	-	-	NA-Lig	No-NHEJ	0	573	573	Klebsiella pneumoniae strain Kp_Goe_71070 plasmid pKp_Goe_070-3	Proteobacteria	Proteobacteria-Gammaproteobacteria	5497083	8	57.0924	No-LigD-domains
GCF_000184185.1_ASM18418v1	NA-Ku	NA-LigD	NC_017637.1@NC_017636.1	NC_017635.1	2	1	-	-	NA-Ku	-	-	NA-Lig	No-NHEJ	0	566546	562	Escherichia coli W plasmid pRK2	Proteobacteria	Proteobacteria-Gammaproteobacteria	4900968	7	50.8436	No-LigD-domains
GCF_001420935.1_ASM142093v1	NA-Ku	NA-LigD	NZ_CP013028.1@NZ_CP013030.1	NZ_CP013029.1	2	1	-	-	NA-Ku	-	-	NA-Lig	No-NHEJ	0	562	562	Escherichia coli strain 2012C-4227 plasmid unnamed2	Proteobacteria	Proteobacteria-Gammaproteobacteria	5202850	7	50.6667	No-LigD-domains
GCF_000146305.1_ASM14630v1	NA-Ku	NA-LigD	NC_017318.1	NC_017309.1	1	1	-	-	NA-Ku	-	-	NA-Lig	No-NHEJ	0	718251	636	Edwardsiella tarda FL6-60 plasmid pFL6-60	Proteobacteria	Proteobacteria-Gammaproteobacteria	3684607	8	59.8068	No-LigD-domains
GCF_001888965.1_ASM188896v1	NA-Ku	NA-LigD	NA-plasmid	NZ_CP018217.1	0	1	-	-	NA-Ku	-	-	NA-Lig	No-NHEJ	0	1050107	1584	Lactobacillus delbrueckii subsp. sunkii strain JCM 17838	Firmicutes	Firmicutes-Bacilli	2004337	9	50.0792	No-LigD-domains
GCF_001506565.1_ASM150656v1	NA-Ku	WP_002869692.1,lig:106-229	NA-plasmid	NZ_CP010494.1	0	1	-	-	NA-Ku	-	WP_002869692.1	-	Lig-only	2	197	197	Campylobacter jejuni strain CJ677CC059	Proteobacteria	Proteobacteria-Epsilonproteobacteria	1632509	1	30.3883	LigD-only-lig-no-pol
GCF_000756045.1_ASM75604v1	WP_011488272.1:10-196	WP_011491968.1,lig:237-494;WP_011488273.1,pe:6-175|lig:296-600|pol:711-953	NA-plasmid	NZ_CP008760.1@NZ_CP008762.1@NZ_CP008761.1	0	3	-	WP_011488272.1	-	-	WP_011488273.1;WP_011491968.1	-	Yes-NHEJ	3	266265	36873	Burkholderia xenovorans LB400 chromosome 3	Proteobacteria	Proteobacteria-Betaproteobacteria	17934086	6	62.7078	Yes-NHEJ-all-same-prot
GCF_001011095.1_ASM101109v1	NA-Ku	NA-LigD	NZ_CP011404.1@NZ_CP011405.1	NZ_CP011403.1	2	1	-	-	NA-Ku	-	-	NA-Lig	No-NHEJ	0	1194971	1624	Lactobacillus salivarius str. Ren plasmid pR2	Firmicutes	Firmicutes-Bacilli	1751565	7	32.9533	No-LigD-domains
GCF_001310085.1_ASM131008v1	NA-Ku	WP_062544318.1,pol:15-258	NZ_CP012644.1@NZ_CP012645.1	NZ_CP012643.1	2	1	-	-	NA-Ku	-	WP_062544318.1	-	No-NHEJ	0	512763	512763	Rufibacter tibetensis strain 1351 plasmid 2	Bacteroidetes	Bacteroidetes-Cytophagia	5165513	4	47.3188	No-LigD-domains
GCF_000987925.1_ASM98792v1	NA-Ku	NA-LigD	NZ_CP011119.1	NZ_CP011118.1	1	1	-	-	NA-Ku	-	-	NA-Lig	No-NHEJ	0	630	630	Yersinia enterocolitica strain FORC_002 plasmid pFORC2	Proteobacteria	Proteobacteria-Gammaproteobacteria	4735535	9	47.1353	No-LigD-domains
GCF_000763495.1_ASM76349v1	NA-Ku	NA-LigD	NA-plasmid	NZ_CP009576.1	0	1	-	-	NA-Ku	-	-	NA-Lig	No-NHEJ	0	202752	1638	Listeria ivanovii subsp. londoniensis strain WSLC 30151	Firmicutes	Firmicutes-Bacilli	3045035	6	37.0927	No-LigD-domains
GCF_000817995.1_ASM81799v1	NA-Ku	NA-LigD	NA-plasmid	NZ_CP010437.1	0	1	-	-	NA-Ku	-	-	NA-Lig	No-NHEJ	0	1680	1680	Bifidobacterium adolescentis strain BBMN23	Actinobacteria	Actinobacteria-Bifidobacteriales	2173720	4	59.2931	No-LigD-domains
GCF_001767295.1_ASM176729v1	NA-Ku	WP_070377154.1,lig:109-242	NA-plasmid	NZ_CP014944.1	0	1	-	-	NA-Ku	-	WP_070377154.1	-	Lig-only	2	1816218	1816218	Colwellia sp. PAMC 20917	Proteobacteria	Proteobacteria-Gammaproteobacteria	4683314	6	37.8654	LigD-only-lig-no-pol
GCF_001548155.2_BV133_assembly_1.0	NA-Ku	NA-LigD	NA-plasmid	NZ_AP014854.2	0	1	-	-	NA-Ku	-	-	NA-Lig	No-NHEJ	0	1079	1079	Blastochloris viridis DNA	Proteobacteria	Proteobacteria-Alphaproteobacteria	3726627	3	67.9329	No-LigD-domains
GCF_001559135.1_ASM155913v1	NA-Ku	NA-LigD	NA-plasmid	NZ_CP014017.1	0	1	-	-	NA-Ku	-	-	NA-Lig	No-NHEJ	0	614	614	Serratia liquefaciens strain FDAARGOS_125	Proteobacteria	Proteobacteria-Gammaproteobacteria	5284595	7	55.3299	No-LigD-domains
GCF_000259255.1_ASM25925v1	NA-Ku	NA-LigD	NC_017738.1	NC_017737.1	1	1	-	-	NA-Ku	-	-	NA-Lig	No-NHEJ	0	182217	138563	Helicobacter cetorum MIT 00-7128 plasmid pHCW	Proteobacteria	Proteobacteria-Epsilonproteobacteria	1947646	2	34.5349	No-LigD-domains
GCF_001302625.1_ASM130262v1	NA-Ku	NA-LigD	NA-plasmid	NZ_CP012151.1	0	1	-	-	NA-Ku	-	-	NA-Lig	No-NHEJ	0	90370	28901	Salmonella enterica subsp. enterica serovar Typhi strain B/SF/13/03/195	Proteobacteria	Proteobacteria-Gammaproteobacteria	4798993	7	52.0286	No-LigD-domains
GCF_001399655.1_ASM139965v1	NA-Ku	NA-LigD	NZ_CP012953.1@NZ_CP012955.1@NZ_CP012956.1@NZ_CP012954.1	NZ_CP012952.1	4	1	-	-	NA-Ku	-	-	NA-Lig	No-NHEJ	0	470	470	Acinetobacter baumannii strain D36 plasmid pRAY* (pD36-2)	Proteobacteria	Proteobacteria-Gammaproteobacteria	4063596	6	38.958	No-LigD-domains
GCF_000242635.2_ASM24263v3	WP_014679642.1:9-187;WP_014679967.1:9-189	WP_014679966.1,pe:6-162|lig:209-505|pol:522-766;WP_014679418.1,lig:222-464	NA-plasmid	NC_017770.1	0	1	-	WP_014679642.1;WP_014679967.1	-	-	WP_014679418.1;WP_014679966.1	-	Yes-NHEJ	3	929556	995	Solitalea canadensis DSM 3403	Bacteroidetes	Bacteroidetes-Sphingobacteriia	5202069	4	37.3085	Yes-NHEJ-all-same-prot
GCF_001698025.1_ASM169802v1	NA-Ku	NA-LigD	NA-plasmid	NZ_CP016680.1	0	1	-	-	NA-Ku	-	-	NA-Lig	No-NHEJ	0	487	487	Neisseria meningitidis strain M22822	Proteobacteria	Proteobacteria-Betaproteobacteria	2173901	4	51.6676	No-LigD-domains
GCF_001507205.1_ASM150720v1	NA-Ku	WP_002869692.1,lig:106-229	NA-plasmid	NZ_CP010484.1	0	1	-	-	NA-Ku	-	WP_002869692.1	-	Lig-only	2	197	197	Campylobacter jejuni strain CJ677CC034	Proteobacteria	Proteobacteria-Epsilonproteobacteria	1637207	1	30.3717	LigD-only-lig-no-pol
GCF_001698065.1_ASM169806v1	NA-Ku	NA-LigD	NA-plasmid	NZ_CP016681.1	0	1	-	-	NA-Ku	-	-	NA-Lig	No-NHEJ	0	487	487	Neisseria meningitidis strain M08000	Proteobacteria	Proteobacteria-Betaproteobacteria	2162376	4	51.7737	No-LigD-domains
GCF_000756435.2_ASM75643v3	NA-Ku	NA-LigD	NZ_CP012414.1@NZ_CP012415.1@NZ_CP012416.1@NZ_CP012417.1	NZ_CP012413.1	4	1	-	-	NA-Ku	-	-	NA-Lig	No-NHEJ	0	1238	1238	Piscirickettsia salmonis strain PM15972A1 plasmid pPSA1-4	Proteobacteria	Proteobacteria-Gammaproteobacteria	3062470	6	39.7537	No-LigD-domains
GCF_000441675.1_ASM44167v1	NA-Ku	NA-LigD	NA-plasmid	NC_021889.1	0	1	-	-	NA-Ku	-	-	NA-Lig	No-NHEJ	0	907267	813	Chlamydia trachomatis RC-J/953	Chlamydiae	Chlamydiae-Chlamydiales	1038792	2	41.3266	No-LigD-domains
GCF_000191525.1_ASM19152v1	NA-Ku	NA-LigD	NA-plasmid	NC_017518.1	0	1	-	-	NA-Ku	-	-	NA-Lig	No-NHEJ	0	935589	487	Neisseria meningitidis NZ-05/33	Proteobacteria	Proteobacteria-Betaproteobacteria	2248966	4	51.3339	No-LigD-domains
GCF_000507205.3_ASM50720v2	WP_013309197.1:9-189;WP_023988759.1:9-175	WP_013309189.1,pol:17-253;WP_023986645.1,lig:22-301	NA-plasmid	NC_023037.2	0	1	-	WP_013309197.1;WP_023988759.1	-	-	WP_023986645.1;WP_013309189.1	-	Yes-NHEJ	3	1429244	1406	Paenibacillus polymyxa CR1	Firmicutes	Firmicutes-Bacilli	6019882	12	45.5762	Yes-NHEJ-lig-pol-diff-prot
GCF_000754275.1_ASM75427v1	NA-Ku	NA-LigD	NA-plasmid	NZ_CP008918.1	0	1	-	-	NA-Ku	-	-	NA-Lig	No-NHEJ	0	747	747	Pasteurella multocida strain ATCC 43137	Proteobacteria	Proteobacteria-Gammaproteobacteria	2271840	6	40.3547	No-LigD-domains
GCF_000214785.1_ASM21478v1	NA-Ku	NA-LigD	NC_015598.1@NC_015603.1	NC_015602.1	2	1	-	-	NA-Ku	-	-	NA-Lig	No-NHEJ	0	1033837	267818	Lactobacillus kefiranofaciens ZW3 plasmid pWW2	Firmicutes	Firmicutes-Bacilli	2113023	4	37.6959	No-LigD-domains
GCF_000020925.1_ASM2092v1	NA-Ku	NA-LigD	NC_011204.1	NC_011205.1	1	1	-	-	NA-Ku	-	-	NA-Lig	No-NHEJ	0	439851	28901	Salmonella enterica subsp. enterica serovar Dublin str. CT_02021853 plasmid pCT02021853_74	Proteobacteria	Proteobacteria-Gammaproteobacteria	4842908	7	52.1796	No-LigD-domains
GCF_000632905.1_ASM63290v1	NA-Ku	NA-LigD	NA-plasmid	NZ_CP007477.1	0	1	-	-	NA-Ku	-	-	NA-Lig	No-NHEJ	0	1249654	945	Ehrlichia chaffeensis str. Osceola	Proteobacteria	Proteobacteria-Alphaproteobacteria	1175197	1	30.1097	No-LigD-domains
GCF_000026565.1_ASM2656v1	NA-Ku	NA-LigD	NA-plasmid	NC_011147.1	0	1	-	-	NA-Ku	-	-	NA-Lig	No-NHEJ	0	554290	28901	Salmonella enterica subsp. enterica serovar Paratyphi A str. AKU_12601 complete genome	Proteobacteria	Proteobacteria-Gammaproteobacteria	4581797	7	52.1837	No-LigD-domains
GCF_000742895.1_ASM74289v1	WP_000557719.1:10-194	NA-LigD	NZ_CP007664.1@NZ_CP007665.1	NZ_CP007666.1	2	1	-	WP_000557719.1	-	-	-	NA-Lig	Ku-only	1	261591	1392	Bacillus anthracis str. Vollum plasmid	Firmicutes	Firmicutes-Bacilli	5229469	11	35.3805	No-LigD-domains
GCF_000013485.1_ASM1348v1	NA-Ku	NA-LigD	NA-plasmid	NC_008021.1	0	1	-	-	NA-Ku	-	-	NA-Lig	No-NHEJ	0	370551	1314	Streptococcus pyogenes MGAS9429	Firmicutes	Firmicutes-Bacilli	1836467	6	38.538	No-LigD-domains
GCF_000168695.2_ASM16869v2	NA-Ku	NA-LigD	NA-plasmid	NC_017544.1	0	1	-	-	NA-Ku	-	-	NA-Lig	No-NHEJ	0	393133	1639	Listeria monocytogenes 10403S	Firmicutes	Firmicutes-Bacilli	2903106	6	38.032	No-LigD-domains
GCF_001889285.1_ASM188928v1	WP_003154722.1:9-175	WP_072588553.1,lig:17-197;WP_024085217.1,lig:10-225|pol:326-562	NA-plasmid	NZ_CP018152.1	0	1	-	WP_003154722.1	-	-	WP_024085217.1;WP_072588553.1	-	Yes-NHEJ	3	1390	1390	Bacillus amyloliquefaciens strain LM2303	Firmicutes	Firmicutes-Bacilli	3989393	9	46.6781	Yes-NHEJ-lig-pol-same_prot
GCF_000568815.1_ASM56881v1	NA-Ku	WP_025345572.1,lig:105-218	NA-plasmid	NZ_CP007201.1	0	1	-	-	NA-Ku	-	WP_025345572.1	-	Lig-only	2	1150621	66821	Sulfurospirillum multivorans DSM 12446	Proteobacteria	Proteobacteria-Epsilonproteobacteria	3175729	2	40.8983	LigD-only-lig-no-pol
GCF_000013005.1_ASM1300v1	WP_011413792.1:11-189	WP_011413791.1,pe:11-164|lig:240-541|pol:556-800;WP_011415547.1,lig:217-466	NA-plasmid	NC_007722.1	0	1	-	WP_011413792.1	-	-	WP_011413791.1;WP_011415547.1	-	Yes-NHEJ	3	314225	39960	Erythrobacter litoralis HTCC2594	Proteobacteria	Proteobacteria-Alphaproteobacteria	3052398	1	63.0685	Yes-NHEJ-all-same-prot
GCF_000093025.1_ASM9302v1	NA-Ku	WP_049770032.1,lig:65-230	NA-plasmid	NC_014207.1	0	1	-	-	NA-Ku	-	WP_049770032.1	-	Lig-only	2	666681	1055487	Methylotenera versatilis 301	Proteobacteria	Proteobacteria-Betaproteobacteria	3059871	3	42.6351	LigD-only-lig-no-pol
GCF_000767685.1_ASM76768v1	NA-Ku	NA-LigD	NA-plasmid	NZ_CP009622.1	0	1	-	-	NA-Ku	-	-	NA-Lig	No-NHEJ	0	1006579	65058	Corynebacterium ulcerans FRC11	Actinobacteria	Actinobacteria-Corynebacteriales	2442826	4	53.3482	No-LigD-domains
GCF_001700985.1_ASM170098v1	NA-Ku	NA-LigD	NZ_CP016623.1@NZ_CP016624.1	NZ_CP016622.1	2	1	-	-	NA-Ku	-	-	NA-Lig	No-NHEJ	0	1426	1426	Geobacillus thermoglucosidasius strain NCIMB 11955 plasmid pNCI002	Firmicutes	Firmicutes-Bacilli	3873105	10	43.8914	No-LigD-domains
GCF_000091345.1_ASM9134v1	NA-Ku	NA-LigD	NA-plasmid	NC_012973.1	0	1	-	-	NA-Ku	-	-	NA-Lig	No-NHEJ	0	592205	210	Helicobacter pylori B38 complete genome	Proteobacteria	Proteobacteria-Epsilonproteobacteria	1576758	2	39.1592	No-LigD-domains
GCF_000815245.1_ASM81524v1	NA-Ku	NA-LigD	NA-plasmid	NZ_CP010300.1	0	1	-	-	NA-Ku	-	-	NA-Lig	No-NHEJ	0	1280	1280	Staphylococcus aureus strain 27b_MRSA	Firmicutes	Firmicutes-Bacilli	2872771	5	32.7499	No-LigD-domains
GCF_000318645.1_ASM31864v1	NA-Ku	NA-LigD	NC_020947.1	NC_020971.1	1	1	-	-	NA-Ku	-	-	NA-Lig	No-NHEJ	0	596777	813	Chlamydia trachomatis E/Bour plasmid pBour complete sequence	Chlamydiae	Chlamydiae-Chlamydiales	1042589	2	41.31	No-LigD-domains
GCF_000738435.1_ASM73843v1	NA-Ku	NA-LigD	NA-plasmid	NZ_CP003984.1	0	1	-	-	NA-Ku	-	-	NA-Lig	No-NHEJ	0	666509	1284658	Planktomarina temperata RCA23	Proteobacteria	Proteobacteria-Alphaproteobacteria	3288122	2	53.6389	No-LigD-domains
GCF_000968375.1_ASM96837v1	NA-Ku	NA-LigD	NA-plasmid	NZ_CP009933.1	0	1	-	-	NA-Ku	-	-	NA-Lig	No-NHEJ	0	1548	1548	Clostridium scatologenes strain ATCC 25775	Firmicutes	Firmicutes-Clostridia	5749410	9	29.6071	No-LigD-domains
GCF_001900795.1_ASM190079v1	NA-Ku	NA-LigD	NZ_CP010164.1@NZ_CP010165.1@NZ_CP010166.1	NZ_CP010163.1	3	1	-	-	NA-Ku	-	-	NA-Lig	No-NHEJ	0	562	562	Escherichia coli strain H2 plasmid C	Proteobacteria	Proteobacteria-Gammaproteobacteria	4531885	7	50.8126	No-LigD-domains
GCF_000828015.1_ASM82801v1	NA-Ku	NA-LigD	NZ_CP010452.1	NZ_CP010451.1	1	1	-	-	NA-Ku	-	-	NA-Lig	No-NHEJ	0	1718	1718	Corynebacterium glutamicum strain B253 plasmid	Actinobacteria	Actinobacteria-Corynebacteriales	3207539	6	54.2835	No-LigD-domains
GCF_001908675.1_ASM190867v1	NA-Ku	NA-LigD	NZ_CP018714.1@NZ_CP018716.1@NZ_CP018717.1@NZ_CP018718.1@NZ_CP018715.1	NZ_CP018713.1	5	1	-	-	NA-Ku	-	-	NA-Lig	No-NHEJ	0	573	573	Klebsiella pneumoniae strain Kp_Goe_152021 plasmid pKp_Goe_021-5	Proteobacteria	Proteobacteria-Gammaproteobacteria	5373055	8	57.3602	No-LigD-domains
GCF_001534745.1_ASM153474v1	NA-Ku	WP_060393680.1,pe:6-160|lig:226-526|pol:547-787;WP_060394741.1,lig:231-422	NA-plasmid	NZ_CP013997.1	0	1	-	-	NA-Ku	-	WP_060393680.1;WP_060394741.1	-	Lig-only	2	76759	76759	Pseudomonas monteilii strain USDA-ARS-USMARC-56711	Proteobacteria	Proteobacteria-Gammaproteobacteria	4714359	7	64.3563	LigD-only-all-same-prot
GCF_000972745.1_ASM97274v1	WP_046345255.1:10-196	WP_046345256.1,pe:5-157|lig:242-539|pol:636-879;WP_046342115.1,lig:227-473;WP_046343988.1,pe:5-157|lig:229-526|pol:584-826	NA-plasmid	NZ_CP011256.1	0	1	-	WP_046345255.1	-	-	WP_046342115.1;WP_046343988.1;WP_046345256.1	-	Yes-NHEJ	3	339	339	Xanthomonas campestris strain 17	Proteobacteria	Proteobacteria-Gammaproteobacteria	5254865	2	65.3732	Yes-NHEJ-all-same-prot
GCF_000008565.1_ASM856v1	NA-Ku	NA-LigD	NC_000959.1@NC_000958.1	NC_001263.1@NC_001264.1	2	2	-	-	NA-Ku	-	-	NA-Lig	No-NHEJ	0	243230	1299	Deinococcus radiodurans R1 plasmid MP1	Deinococcus-Thermus	Deinococcus-Thermus-Deinococci	5709624	3	66.9871	No-LigD-domains
GCF_000015645.1_ASM1564v1	NA-Ku	WP_011819290.1,lig:154-403;WP_011818230.1,lig:229-483	NA-plasmid	NC_008816.1	0	1	-	-	NA-Ku	-	WP_011818230.1;WP_011819290.1	-	Lig-only	2	146891	1219	Prochlorococcus marinus str. AS9601	Cyanobacteria	Cyanobacteria-Synechococcales	1669886	1	31.3215	LigD-only-lig-no-pol
GCF_000026965.1_ASM2696v1	NA-Ku	NA-LigD	NA-plasmid	NC_017501.1	0	1	-	-	NA-Ku	-	-	NA-Lig	No-NHEJ	0	604162	487	Neisseria meningitidis 8013	Proteobacteria	Proteobacteria-Betaproteobacteria	2277550	4	51.4255	No-LigD-domains
GCF_001605525.1_ASM160552v1	NA-Ku	NA-LigD	NA-plasmid	NZ_CP010258.1	0	1	-	-	NA-Ku	-	-	NA-Lig	No-NHEJ	0	520	520	Bordetella pertussis strain I498	Proteobacteria	Proteobacteria-Betaproteobacteria	4106502	3	67.7055	No-LigD-domains
GCF_001611035.1_ASM161103v1	NA-Ku	NA-LigD	NZ_CP012270.1@NZ_CP012271.1@NZ_CP012272.1@NZ_CP012273.1@NZ_CP012274.1	NZ_CP012269.1	5	1	-	-	NA-Ku	-	-	NA-Lig	No-NHEJ	0	51663	51663	Pediococcus damnosus strain TMW 2.1532 plasmid pL21532-5	Firmicutes	Firmicutes-Bacilli	2073735	4	38.2495	No-LigD-domains
GCF_000015085.1_ASM1508v1	NA-Ku	WP_002850254.1,lig:71-212	NA-plasmid	NC_008599.1	0	1	-	-	NA-Ku	-	WP_002850254.1	-	Lig-only	2	360106	196	Campylobacter fetus subsp. fetus 82-40	Proteobacteria	Proteobacteria-Epsilonproteobacteria	1773615	3	33.3075	LigD-only-lig-no-pol
GCF_001676705.1_ASM167670v1	WP_066346069.1:13-198	WP_066347391.1,pol:44-275;WP_066351051.1,lig:231-485;WP_066346066.1,pe:7-160|lig:256-556|pol:596-837	NA-plasmid	NZ_CP016170.1	0	1	-	WP_066346069.1	-	-	WP_066346066.1;WP_066347391.1;WP_066351051.1	-	Yes-NHEJ	3	463025	463025	Bordetella bronchialis strain AU3182	Proteobacteria	Proteobacteria-Betaproteobacteria	5878756	3	67.2908	Yes-NHEJ-all-same-prot
GCF_001718355.1_ASM171835v1	WP_059650234.1:10-196	WP_059650432.1,pe:7-171|lig:247-564|pol:635-877	NZ_CP013369.1	NZ_CP013370.1@NZ_CP013371.1@NZ_CP013368.1	1	3	-	WP_059650234.1	-	-	WP_059650432.1	-	Yes-NHEJ	3	101571	101571	Burkholderia ubonensis strain RF23-BP41 plasmid pRF23	Proteobacteria	Proteobacteria-Betaproteobacteria	14480048	6	67.2699	Yes-NHEJ-all-same-prot
GCF_001565875.1_ASM156587v1	WP_014479613.1:9-176	WP_031600436.1,lig:9-225|pol:326-562;WP_013603241.1,lig:19-197	NZ_CP014472.1@NZ_CP014473.1	NZ_CP014471.1	2	1	-	WP_014479613.1	-	WP_013603241.1	WP_031600436.1	-	Yes-NHEJ	3	86029	1423	Bacillus subtilis subsp. natto strain CGMCC 2108 plasmid unnamed2	Firmicutes	Firmicutes-Bacilli	4122154	10	43.4663	Yes-NHEJ-lig-pol-same_prot
GCF_000220625.1_ASM22062v1	NA-Ku	NA-LigD	NA-plasmid	NC_015846.1	0	1	-	-	NA-Ku	-	-	NA-Lig	No-NHEJ	0	860228	28188	Capnocytophaga canimorsus Cc5	Bacteroidetes	Bacteroidetes-Flavobacteriia	2571406	3	36.1094	No-LigD-domains
GCF_000731315.1_RG540_Ch_pA	WP_051909464.1:17-191;WP_038590058.1:13-182	WP_038590055.1,pe:5-161|lig:237-536|pol:556-798;WP_038584379.1,lig:47-339;WP_038584646.1,lig:222-473	NZ_HG938354.1	NZ_HG938353.1	1	1	-	WP_051909464.1;WP_038590058.1	-	-	WP_038584379.1;WP_038584646.1;WP_038590055.1	-	Yes-NHEJ	3	1028800	399	Neorhizobium galegae chromid pHAMBI540a	Proteobacteria	Proteobacteria-Alphaproteobacteria	11102989	3	61.3349	Yes-NHEJ-all-same-prot
GCF_000441795.1_ASM44179v1	NA-Ku	NA-LigD	NA-plasmid	NC_021899.1	0	1	-	-	NA-Ku	-	-	NA-Lig	No-NHEJ	0	1007871	813	Chlamydia trachomatis RC-J/971	Chlamydiae	Chlamydiae-Chlamydiales	1038442	2	41.3269	No-LigD-domains
GCF_000147055.1_ASM14705v1	NA-Ku	NA-LigD	NA-plasmid	NC_014500.1	0	1	-	-	NA-Ku	-	-	NA-Lig	No-NHEJ	0	198628	204038	Dickeya dadantii 3937	Proteobacteria	Proteobacteria-Gammaproteobacteria	4922802	7	56.2963	No-LigD-domains
GCF_001652645.1_ASM165264v1	NA-Ku	NA-LigD	NA-plasmid	NZ_CP015342.1	0	1	-	-	NA-Ku	-	-	NA-Lig	No-NHEJ	0	446	446	Legionella pneumophila strain D-7632	Proteobacteria	Proteobacteria-Gammaproteobacteria	3435648	3	38.3391	No-LigD-domains
GCF_000830865.1_ASM83086v1	NA-Ku	WP_002851175.1,lig:106-229	NA-plasmid	NZ_CP006689.1	0	1	-	-	NA-Ku	-	WP_002851175.1	-	Lig-only	2	1385724	197	Campylobacter jejuni subsp. jejuni NCTC 11168-GSv	Proteobacteria	Proteobacteria-Epsilonproteobacteria	1641482	3	30.5489	LigD-only-lig-no-pol
GCF_001808235.1_ASM180823v1	WP_024572505.1:9-176	WP_041850904.1,lig:9-225|pol:326-562	NA-plasmid	NZ_CP017676.1	0	1	-	WP_024572505.1	-	-	WP_041850904.1	-	Yes-NHEJ	3	1423	1423	Bacillus subtilis strain VV2	Firmicutes	Firmicutes-Bacilli	4013819	10	43.8717	Yes-NHEJ-lig-pol-same_prot
GCF_001792815.1_ASM179281v1	WP_070409737.1:10-188	WP_070409617.1,lig:202-436;WP_070408494.1,pol:20-263;WP_070409736.1,pe:298-448|lig:533-825|pol:14-264;WP_070408488.1,lig:23-329;WP_070408510.1,pol:18-262	NA-plasmid	NZ_CP017674.1	0	1	-	WP_070409737.1	-	-	WP_070408488.1;WP_070408494.1;WP_070408510.1;WP_070409617.1;WP_070409736.1	-	Yes-NHEJ	3	1906742	1906742	Microbacterium sp. BH3-3-3	Actinobacteria	Actinobacteria-Micrococcales	3508491	3	70.4701	Yes-NHEJ-all-same-prot
GCF_000478255.1_ASM47825v2	NA-Ku	NA-LigD	NZ_CP009055.1	NZ_CP009054.1	1	1	-	-	NA-Ku	-	-	NA-Lig	No-NHEJ	0	1117941	1358	Lactococcus lactis subsp. lactis NCDO 2118 plasmid pNCDO2118	Firmicutes	Firmicutes-Bacilli	2554693	6	34.9128	No-LigD-domains
GCF_000204645.1_ASM20464v1	NA-Ku	WP_013722497.1,lig:105-249	NC_015423.1	NC_015422.1	1	1	-	-	NA-Ku	-	WP_013722497.1	-	Lig-only	2	596154	179636	Alicycliphilus denitrificans K601 plasmid pALIDE201	Proteobacteria	Proteobacteria-Betaproteobacteria	4995263	3	67.9832	LigD-only-lig-no-pol
GCF_001855255.1_ASM185525v1	WP_003404795.1:9-192	WP_003401386.1,pol:18-264;WP_003899657.1,pol:15-263;WP_003898655.1,pe:299-435|lig:471-756|pol:9-255;WP_003420435.1,lig:11-264;WP_003415991.1,lig:203-445	NA-plasmid	NZ_CP013475.1	0	1	-	WP_003404795.1	-	-	WP_003401386.1;WP_003898655.1;WP_003415991.1;WP_003899657.1;WP_003420435.1	-	Yes-NHEJ	3	1773	1773	Mycobacterium tuberculosis strain 1458	Actinobacteria	Actinobacteria-Corynebacteriales	4402033	1	65.6027	Yes-NHEJ-all-same-prot
GCF_000496815.1_ASM49681v1	NA-Ku	NA-LigD	NA-plasmid	NC_022807.1	0	1	-	-	NA-Ku	-	-	NA-Lig	No-NHEJ	0	634997	2100	Mycoplasma hyorhinis DBS 1050	Tenericutes	Tenericutes-Mollicutes	837447	1	25.9078	No-LigD-domains
GCF_001886535.1_ASM188653v1	NA-Ku	NA-LigD	NZ_CP018108.1@NZ_CP018107.1@NZ_CP018105.1@NZ_CP018106.1@NZ_CP018104.1	NZ_CP018103.1	5	1	-	-	NA-Ku	-	-	NA-Lig	No-NHEJ	0	562	562	Escherichia coli strain MRSN352231 plasmid pMR0716_tem1	Proteobacteria	Proteobacteria-Gammaproteobacteria	4794148	7	50.8296	No-LigD-domains
GCF_001506465.1_ASM150646v1	NA-Ku	WP_002869692.1,lig:106-229	NA-plasmid	NZ_CP010489.1	0	1	-	-	NA-Ku	-	WP_002869692.1	-	Lig-only	2	197	197	Campylobacter jejuni strain CJ677CC530	Proteobacteria	Proteobacteria-Epsilonproteobacteria	1649284	1	30.3415	LigD-only-lig-no-pol
GCF_001900615.1_ASM190061v1	NA-Ku	NA-LigD	NZ_CP010138.1@NZ_CP010139.1	NZ_CP010137.1	2	1	-	-	NA-Ku	-	-	NA-Lig	No-NHEJ	0	562	562	Escherichia coli strain D2 plasmid B	Proteobacteria	Proteobacteria-Gammaproteobacteria	4765647	7	50.6553	No-LigD-domains
GCF_001651925.1_ASM165192v1	NA-Ku	NA-LigD	NZ_CP015847.1	NZ_CP015846.1	1	1	-	-	NA-Ku	-	-	NA-Lig	No-NHEJ	0	83334	562	Escherichia coli O157:H7 strain FRIK2069 plasmid p0157	Proteobacteria	Proteobacteria-Gammaproteobacteria	5645226	7	50.549	No-LigD-domains
GCF_001444325.1_ASM144432v1	NA-Ku	NA-LigD	NA-plasmid	NZ_CP013131.1	0	1	-	-	NA-Ku	-	-	NA-Lig	No-NHEJ	0	1403338	837	Porphyromonas gingivalis A7A1-28	Bacteroidetes	Bacteroidetes-Bacteroidia	2249024	4	48.5794	No-LigD-domains
GCF_000010405.1_ASM1040v1	NA-Ku	NA-LigD	NA-plasmid	NC_009465.1	0	1	-	-	NA-Ku	-	-	NA-Lig	No-NHEJ	0	412965	410330	Candidatus Vesicomyosocius okutanii HA DNA	Proteobacteria	Proteobacteria-Gammaproteobacteria	1022154	1	31.5949	No-LigD-domains
GCF_900078265.1_SA111	NA-Ku	NA-LigD	NA-plasmid	NZ_LT545678.1	0	1	-	-	NA-Ku	-	-	NA-Lig	No-NHEJ	0	1311	1311	Streptococcus agalactiae isolate SA111 genome assembly	Firmicutes	Firmicutes-Bacilli	2275139	7	35.9097	No-LigD-domains
GCF_001277255.1_ASM127725v1	NA-Ku	NA-LigD	NZ_CP012265.1	NZ_CP012264.1	1	1	-	-	NA-Ku	-	-	NA-Lig	No-NHEJ	0	1073999	1163710	Cronobacter condimenti 1330 strain LMG 26250 plasmid pCCO1	Proteobacteria	Proteobacteria-Gammaproteobacteria	4347991	7	55.8413	No-LigD-domains
GCF_000270085.1_ASM27008v1	NA-Ku	NA-LigD	NA-plasmid	NC_015601.1	0	1	-	-	NA-Ku	-	-	NA-Lig	No-NHEJ	0	650150	1648	Erysipelothrix rhusiopathiae str. Fujisawa DNA	Firmicutes	Firmicutes-Erysipelotrichia	1787941	7	36.5562	No-LigD-domains
GCF_000498375.2_ASM49837v2	NA-Ku	NA-LigD	NA-plasmid	NZ_CP017152.1	0	1	-	-	NA-Ku	-	-	NA-Lig	No-NHEJ	0	1370126	470	Acinetobacter baumannii DU202	Proteobacteria	Proteobacteria-Gammaproteobacteria	4178958	6	39.271	No-LigD-domains
GCF_000240055.1_ASM24005v1	NA-Ku	NA-LigD	NA-plasmid	NC_016511.1	0	1	-	-	NA-Ku	-	-	NA-Lig	No-NHEJ	0	1114969	1747	Propionibacterium acnes TypeIA2 P.acn31	Actinobacteria	Actinobacteria-Propionibacteriales	2498766	3	60.0336	No-LigD-domains
GCF_001889385.1_ASM188938v1	WP_007610913.1:9-175	WP_072589246.1,lig:19-197;WP_072589021.1,lig:10-225|pol:326-562	NA-plasmid	NZ_CP018295.1	0	1	-	WP_007610913.1	-	-	WP_072589021.1;WP_072589246.1	-	Yes-NHEJ	3	1423	1423	Bacillus subtilis strain J-5	Firmicutes	Firmicutes-Bacilli	4117900	9	46.1116	Yes-NHEJ-lig-pol-same_prot
GCF_000019845.1_ASM1984v1	WP_012383394.1:13-177;WP_012383392.1:16-173	WP_012383393.1,lig:37-336|pol:357-597;WP_012384071.1,lig:225-503	NC_010580.1@NC_010578.1	NC_010581.1	2	1	-	WP_012383392.1;WP_012383394.1	-	-	WP_012383393.1;WP_012384071.1	-	Yes-NHEJ	3	395963	533	Beijerinckia indica subsp. indica ATCC 9039 plasmid pBIND02	Proteobacteria	Proteobacteria-Alphaproteobacteria	4170153	3	57.0599	Yes-NHEJ-lig-pol-same_prot
GCF_001654435.1_ASM165443v1	WP_064582909.1:10-193	WP_064582906.1,pe:9-162|lig:226-525|pol:558-801	NZ_CP015879.1	NZ_CP015878.1	1	1	-	WP_064582909.1	-	-	WP_064582906.1	-	Yes-NHEJ	3	53408	53408	Pseudomonas citronellolis strain SJTE-3 plasmid pRBL16	Proteobacteria	Proteobacteria-Gammaproteobacteria	7309421	5	67.037	Yes-NHEJ-all-same-prot
GCF_001623585.1_ASM162358v1	NA-Ku	NA-LigD	NA-plasmid	NZ_CP014664.1	0	1	-	-	NA-Ku	-	-	NA-Lig	No-NHEJ	0	1454589	28901	Salmonella enterica subsp. enterica serovar Anatum str. USDA-ARS-USMARC-1728	Proteobacteria	Proteobacteria-Gammaproteobacteria	4783492	7	52.1609	No-LigD-domains
GCF_001682435.2_ASM168243v2	NA-Ku	NA-LigD	NA-plasmid	NZ_CP016073.1	0	1	-	-	NA-Ku	-	-	NA-Lig	No-NHEJ	0	283734	283734	Staphylococcus pseudintermedius strain 081661	Firmicutes	Firmicutes-Bacilli	2731109	5	37.4743	No-LigD-domains
GCF_000632985.1_ASM63298v1	NA-Ku	NA-LigD	NA-plasmid	NZ_CP007481.1	0	1	-	-	NA-Ku	-	-	NA-Lig	No-NHEJ	0	1286528	33994	Neorickettsia helminthoeca str. Oregon	Proteobacteria	Proteobacteria-Alphaproteobacteria	884232	1	41.6931	No-LigD-domains
GCF_001507065.1_ASM150706v1	NA-Ku	WP_002869692.1,lig:106-229	NA-plasmid	NZ_CP010464.1	0	1	-	-	NA-Ku	-	WP_002869692.1	-	Lig-only	2	197	197	Campylobacter jejuni strain CJ677CC094	Proteobacteria	Proteobacteria-Epsilonproteobacteria	1641119	1	30.2985	LigD-only-lig-no-pol
GCF_000235605.1_ASM23560v1	WP_014186868.1:9-175	WP_014184972.1,pe:7-160|lig:204-502|pol:536-779	NA-plasmid	NC_016584.1	0	1	-	WP_014186868.1	-	-	WP_014184972.1	-	Yes-NHEJ	3	768706	1563	Desulfosporosinus orientis DSM 765	Firmicutes	Firmicutes-Clostridia	5863081	8	42.8549	Yes-NHEJ-all-same-prot
GCF_000784905.1_ASM78490v1	NA-Ku	NA-LigD	NZ_CP009855.1@NZ_CP009856.1@NZ_CP009857.1@NZ_CP009858.1	NZ_CP009854.1	4	1	-	-	NA-Ku	-	-	NA-Lig	No-NHEJ	0	550	550	Enterobacter cloacae strain ECNIH5 plasmid pKPC-47e	Proteobacteria	Proteobacteria-Gammaproteobacteria	4626882	8	55.19	No-LigD-domains
GCF_001683295.1_ASM168329v1	WP_000557719.1:10-194	NA-LigD	NA-plasmid	NZ_CP012728.1	0	1	-	WP_000557719.1	-	-	-	NA-Lig	Ku-only	1	1392	1392	Bacillus anthracis strain PR10-4	Firmicutes	Firmicutes-Bacilli	5227079	11	35.3785	No-LigD-domains
GCF_000834985.1_ASM83498v1	NA-Ku	WP_002231172.1,lig:153-355	NZ_CP010246.1@NZ_CP010248.1	NZ_CP010247.1	2	1	-	-	NA-Ku	WP_002231172.1	-	-	Lig-only	2	649716	632	Yersinia pestis Pestoides G plasmid pMT sequence	Proteobacteria	Proteobacteria-Gammaproteobacteria	4529728	7	47.6401	LigD-only-lig-no-pol
GCF_000271965.2_ASM27196v2	WP_014756705.1:10-195	WP_014756706.1,pe:6-160|lig:219-519|pol:547-787;WP_014755526.1,lig:231-420	NA-plasmid	NZ_CP015876.1	0	1	-	WP_014756705.1	-	-	WP_014755526.1;WP_014756706.1	-	Yes-NHEJ	3	1193499	303	Pseudomonas putida SJTE-1	Proteobacteria	Proteobacteria-Gammaproteobacteria	6077201	6	61.7617	Yes-NHEJ-all-same-prot
GCF_001580175.1_ASM158017v1	NA-Ku	NA-LigD	NZ_CP012138.1@NZ_CP012139.1	NZ_CP012137.1	2	1	-	-	NA-Ku	-	-	NA-Lig	No-NHEJ	0	42897	623	Shigella flexneri 2a strain 981 plasmid 981p2	Proteobacteria	Proteobacteria-Gammaproteobacteria	4661157	7	50.848	No-LigD-domains
GCF_000223885.1_ASM22388v1	WP_014035433.1:10-196	WP_014035434.1,pe:5-162|lig:226-524|pol:540-783;WP_014038073.1,lig:226-444	NA-plasmid	NC_015947.1	0	1	-	WP_014035433.1	-	-	WP_014035434.1;WP_014038073.1	-	Yes-NHEJ	3	868597	40324	Stenotrophomonas maltophilia JV3	Proteobacteria	Proteobacteria-Gammaproteobacteria	4544477	4	66.8898	Yes-NHEJ-all-same-prot
GCF_000980835.1_ASM98083v1	NA-Ku	NA-LigD	NA-plasmid	NZ_CP011312.1	0	1	-	-	NA-Ku	-	-	NA-Lig	No-NHEJ	0	35755	35755	Corynebacterium kutscheri strain DSM 20755	Actinobacteria	Actinobacteria-Corynebacteriales	2354065	4	46.4628	No-LigD-domains
GCF_000224965.2_ASM22496v2	NA-Ku	NA-LigD	NA-plasmid	NC_017216.2	0	1	-	-	NA-Ku	-	-	NA-Lig	No-NHEJ	0	1075106	28025	Bifidobacterium animalis subsp. lactis BLC1	Actinobacteria	Actinobacteria-Bifidobacteriales	1938583	4	60.4829	No-LigD-domains
GCF_001281485.1_ASM128148v1	NA-Ku	WP_061927029.1,lig:217-469	NA-plasmid	NZ_CP012669.1	0	1	-	-	NA-Ku	-	WP_061927029.1	-	Lig-only	2	361183	361183	Altererythrobacter epoxidivorans strain CGMCC 1.7731	Proteobacteria	Proteobacteria-Alphaproteobacteria	2786256	1	61.5027	LigD-only-lig-no-pol
GCF_001901465.1_ASM190146v1	NA-Ku	NA-LigD	NA-plasmid	NZ_CP010229.1	0	1	-	-	NA-Ku	-	-	NA-Lig	No-NHEJ	0	562	562	Escherichia coli strain S10	Proteobacteria	Proteobacteria-Gammaproteobacteria	4886210	7	50.7692	No-LigD-domains
GCF_000338755.1_ASM33875v1	WP_000557748.1:10-193	NA-LigD	NC_020240.1@NC_020250.1@NC_020243.1@NC_020249.1@NC_020239.1@NC_020241.1@NC_020242.1	NC_020238.1	7	1	-	WP_000557748.1	-	-	-	NA-Lig	Ku-only	1	1279365	1428	Bacillus thuringiensis serovar kurstaki str. HD73 plasmid pHT8_2	Firmicutes	Firmicutes-Bacilli	5646799	12	35.2787	No-LigD-domains
GCF_001870065.1_ASM187006v1	WP_014098445.1:9-190	WP_017550792.1,lig:13-223|pol:322-561	NA-plasmid	NZ_CP017888.1	0	1	-	WP_014098445.1	-	-	WP_017550792.1	-	Yes-NHEJ	3	1398	1398	Bacillus coagulans strain BC-HY1	Firmicutes	Firmicutes-Bacilli	3599077	10	46.1946	Yes-NHEJ-lig-pol-same_prot
GCF_000196255.1_ASM19625v1	NA-Ku	WP_011221155.1,lig:92-254	NC_005871.1	NC_006370.1@NC_006371.1	1	2	-	-	NA-Ku	-	WP_011221155.1	-	Lig-only	2	298386	74109	Photobacterium profundum SS9 plasmid 1	Proteobacteria	Proteobacteria-Gammaproteobacteria	10408551	15	41.8084	LigD-only-lig-no-pol
GCF_000016765.1_ASM1676v1	WP_012050165.1:11-176	WP_011950544.1,lig:64-357|pol:375-618;WP_012050166.1,pe:5-159|lig:237-536|pol:554-798;WP_012050163.1,lig:220-466	NC_009507.1@NC_009508.1	NC_009511.1	2	1	-	WP_012050165.1	-	WP_011950544.1	WP_012050163.1;WP_012050166.1	-	Yes-NHEJ	3	392499	160791	Sphingomonas wittichii RW1 plasmid pSWIT02	Proteobacteria	Proteobacteria-Alphaproteobacteria	5382261	2	68.3975	Yes-NHEJ-all-same-prot
GCF_001831435.1_ASM183143v1	NA-Ku	NA-LigD	NA-plasmid	NZ_CP017404.1	0	1	-	-	NA-Ku	-	-	NA-Lig	No-NHEJ	0	520	520	Bordetella pertussis strain J447	Proteobacteria	Proteobacteria-Betaproteobacteria	4257407	3	67.7675	No-LigD-domains
GCF_001690055.1_ASM169005v1	NA-Ku	NA-LigD	NZ_CP016515.1@NZ_CP016516.1	NZ_CP016514.1	2	1	-	-	NA-Ku	-	-	NA-Lig	No-NHEJ	0	611	28901	Salmonella enterica subsp. enterica serovar Heidelberg strain 11-004736-1-7 plasmid p11-004736-1-7_99	Proteobacteria	Proteobacteria-Gammaproteobacteria	4751447	7	52.1918	No-LigD-domains
GCF_000193355.1_ASM19335v1	WP_000557756.1:10-193	NA-LigD	NC_017202.1@NC_017209.1@NC_017203.1@NC_017204.1@NC_017210.1@NC_017205.1@NC_017211.1@NC_017206.1@NC_017207.1@NC_017212.1	NC_017208.1	10	1	-	WP_000557756.1	-	-	-	NA-Lig	Ku-only	1	541229	1428	Bacillus thuringiensis serovar chinensis CT-43 plasmid pCT9547	Firmicutes	Firmicutes-Bacilli	5486830	13	35.3758	No-LigD-domains
GCF_000183185.1_ASM18318v1	NA-Ku	NA-LigD	NA-plasmid	NC_017509.1	0	1	-	-	NA-Ku	-	-	NA-Lig	No-NHEJ	0	907287	2099	Mycoplasma hyopneumoniae 168	Tenericutes	Tenericutes-Mollicutes	925576	1	28.4567	No-LigD-domains
GCF_000262385.1_ASM26238v1	WP_014417564.1:9-175	WP_014417920.1,lig:16-197;WP_014721064.1,lig:10-225|pol:326-562	NA-plasmid	NC_017912.1	0	1	-	WP_014417564.1	-	-	WP_014721064.1;WP_014417920.1	-	Yes-NHEJ	3	1126211	1390	Bacillus amyloliquefaciens Y2	Firmicutes	Firmicutes-Bacilli	4238624	9	45.8543	Yes-NHEJ-lig-pol-same_prot
GCF_000253355.1_ASM25335v1	WP_003404795.1:9-192	WP_013988969.1,lig:203-445;WP_003401386.1,pol:18-264;WP_003899657.1,pol:15-263;WP_003898655.1,pe:299-435|lig:471-756|pol:9-255;WP_003420435.1,lig:11-264	NA-plasmid	NC_015758.1	0	1	-	WP_003404795.1	-	-	WP_003401386.1;WP_003898655.1;WP_013988969.1;WP_003899657.1;WP_003420435.1	-	Yes-NHEJ	3	572418	33894	Mycobacterium africanum GM041182 complete genome	Actinobacteria	Actinobacteria-Corynebacteriales	4389314	1	65.5884	Yes-NHEJ-all-same-prot
GCF_000271365.1_ASM27136v1	WP_003100825.1:10-195	WP_014834029.1,pe:9-162|lig:219-521|pol:549-792	NA-plasmid	NC_018080.1	0	1	-	WP_003100825.1	-	-	WP_014834029.1	-	Yes-NHEJ	3	1093787	287	Pseudomonas aeruginosa DK2	Proteobacteria	Proteobacteria-Gammaproteobacteria	6402658	4	66.2702	Yes-NHEJ-all-same-prot
GCF_001593245.1_ASM159324v1	NA-Ku	NA-LigD	NA-plasmid	NZ_CP012504.1	0	1	-	-	NA-Ku	-	-	NA-Lig	No-NHEJ	0	654	654	Aeromonas veronii strain TH0426	Proteobacteria	Proteobacteria-Gammaproteobacteria	4923009	10	58.2629	No-LigD-domains
GCF_000695935.1_ASM69593v1	NA-Ku	NA-LigD	NZ_CP007732.1@NZ_CP007733.1@NZ_CP007734.1@NZ_CP007735.1@NZ_CP007736.1	NZ_CP007731.1	5	1	-	-	NA-Ku	-	-	NA-Lig	No-NHEJ	0	1328324	573	Klebsiella pneumoniae subsp. pneumoniae KPNIH27 plasmid pKPN-b0b	Proteobacteria	Proteobacteria-Gammaproteobacteria	5241638	8	57.4914	No-LigD-domains
GCF_001586155.1_ASM158615v1	WP_061561530.1:10-193	WP_061561528.1,pe:9-162|lig:226-525|pol:558-801	NA-plasmid	NZ_CP014158.1	0	1	-	WP_061561530.1	-	-	WP_061561528.1	-	Yes-NHEJ	3	53408	53408	Pseudomonas citronellolis strain P3B5	Proteobacteria	Proteobacteria-Gammaproteobacteria	6951444	5	67.1127	Yes-NHEJ-all-same-prot
GCF_000237085.1_ASM23708v1	NA-Ku	NA-LigD	NA-plasmid	NC_016627.1	0	1	-	-	NA-Ku	-	-	NA-Lig	No-NHEJ	0	720554	288965	Clostridium clariflavum DSM 19732	Firmicutes	Firmicutes-Clostridia	4897678	6	35.7172	No-LigD-domains
GCF_000165715.2_ASM16571v3	NA-Ku	WP_013629927.1,lig:224-470;WP_013627245.1,pe:3-123	NA-plasmid	NC_015174.1	0	1	-	-	NA-Ku	-	WP_013627245.1;WP_013629927.1	-	Lig-only	2	756272	119	Planctomyces brasiliensis DSM 5305	Planctomycetes	Planctomycetes-Planctomycetia	6006602	2	56.4486	LigD-only-lig-no-pol
GCF_000445015.1_ASM44501v1	NA-Ku	NA-LigD	NA-plasmid	NC_022040.1	0	1	-	-	NA-Ku	-	-	NA-Lig	No-NHEJ	0	1310161	1718	Corynebacterium glutamicum MB001	Actinobacteria	Actinobacteria-Corynebacteriales	3079253	6	54.2093	No-LigD-domains
GCF_001293045.1_ASM129304v1	WP_053858039.1:10-196;WP_053860859.1:11-189	WP_053858040.1,pe:8-174|lig:260-564|pol:643-885;WP_006047053.1,lig:241-497	NA-plasmid	NZ_CP012192.1@NZ_CP012193.1	0	2	-	WP_053858039.1;WP_053860859.1	-	-	WP_053858040.1;WP_006047053.1	-	Yes-NHEJ	3	1678678	1678678	Burkholderia sp. HB1	Proteobacteria	Proteobacteria-Betaproteobacteria	11287837	6	63.0054	Yes-NHEJ-all-same-prot
GCF_000953035.1_NCTC1	NA-Ku	NA-LigD	NA-plasmid	NZ_LM651928.1	0	1	-	-	NA-Ku	-	-	NA-Lig	No-NHEJ	0	623	623	Shigella flexneri genome assembly NCTC1	Proteobacteria	Proteobacteria-Gammaproteobacteria	4526576	7	50.8984	No-LigD-domains
GCF_000474015.1_ASM47401v1	NA-Ku	NA-LigD	NA-plasmid	NC_022566.1	0	1	-	-	NA-Ku	-	-	NA-Lig	No-NHEJ	0	1244085	573	Klebsiella pneumoniae CG43	Proteobacteria	Proteobacteria-Gammaproteobacteria	5166857	8	57.6252	No-LigD-domains
GCF_000145275.1_ASM14527v1	NA-Ku	NA-LigD	NA-plasmid	NC_014393.1	0	1	-	-	NA-Ku	-	-	NA-Lig	No-NHEJ	0	573061	1493	Clostridium cellulovorans 743B	Firmicutes	Firmicutes-Clostridia	5262222	9	31.2094	No-LigD-domains
GCF_000166055.1_ASM16605v1	WP_013418313.1:13-177	WP_013420023.1,lig:224-467;WP_013418314.1,pe:27-181|lig:335-635|pol:674-917	NA-plasmid	NC_014664.1	0	1	-	WP_013418313.1	-	-	WP_013418314.1;WP_013420023.1	-	Yes-NHEJ	3	648757	1069	Rhodomicrobium vannielii ATCC 17100	Proteobacteria	Proteobacteria-Alphaproteobacteria	4014469	2	62.2484	Yes-NHEJ-all-same-prot
GCF_001886575.1_ASM188657v1	NA-Ku	NA-LigD	NZ_CP018122.1@NZ_CP018126.1@NZ_CP018125.1@NZ_CP018124.1@NZ_CP018123.1	NZ_CP018121.1	5	1	-	-	NA-Ku	-	-	NA-Lig	No-NHEJ	0	562	562	Escherichia coli strain MRSN346355 plasmid pMRSN346355_67.9	Proteobacteria	Proteobacteria-Gammaproteobacteria	4794148	7	50.8296	No-LigD-domains
GCF_001534725.1_ASM153472v1	NA-Ku	NA-LigD	NZ_CP013976.1@NZ_CP013977.1@NZ_CP013978.1	NZ_CP013975.1	3	1	-	-	NA-Ku	-	-	NA-Lig	No-NHEJ	0	1238	1238	Piscirickettsia salmonis strain CGR02 plasmid pPSCRG02-4	Proteobacteria	Proteobacteria-Gammaproteobacteria	3205229	6	39.7321	No-LigD-domains
GCF_001561955.1_ASM156195v1	NA-Ku	NA-LigD	NA-plasmid	NZ_CP014223.1	0	1	-	-	NA-Ku	-	-	NA-Lig	No-NHEJ	0	991789	28446	[Clostridium] propionicum DSM 1682	Firmicutes	Firmicutes-Clostridia	3120417	7	38.9487	No-LigD-domains
GCF_001515915.1_ASM151591v1	WP_016851668.1:10-195	WP_016851671.1,pe:9-162|lig:219-521|pol:549-792	NA-plasmid	NZ_CP008866.1	0	1	-	WP_016851668.1	-	-	WP_016851671.1	-	Yes-NHEJ	3	287	287	Pseudomonas aeruginosa strain T38079	Proteobacteria	Proteobacteria-Gammaproteobacteria	6809437	4	66.1468	Yes-NHEJ-all-same-prot
GCF_000210155.1_ASM21015v1	NA-Ku	NA-LigD	NA-plasmid	NC_017454.1	0	1	-	-	NA-Ku	-	-	NA-Lig	No-NHEJ	0	663917	35554	Geobacter sulfurreducens KN400	Proteobacteria	Proteobacteria-Deltaproteobacteria	3714272	2	61.0319	No-LigD-domains
GCF_000829395.1_ASM82939v1	NA-Ku	NA-LigD	NZ_AP014681.1@NZ_AP014682.1	NZ_AP014680.1	2	1	-	-	NA-Ku	-	-	NA-Lig	No-NHEJ	0	1291742	1193095	Lactobacillus hokkaidonensis plasmid pLOOC260-2 DNA	Firmicutes	Firmicutes-Bacilli	2277985	4	38.1203	No-LigD-domains
GCF_000011405.1_ASM1140v1	NA-Ku	NA-LigD	NA-plasmid	NC_017463.1	0	1	-	-	NA-Ku	-	-	NA-Lig	No-NHEJ	0	393011	263	Francisella tularensis subsp. holarctica OSU18	Proteobacteria	Proteobacteria-Gammaproteobacteria	1895727	3	32.1581	No-LigD-domains
GCF_000582845.1_SV_1	NA-Ku	NA-LigD	NA-plasmid	NC_022568.1	0	1	-	-	NA-Ku	-	-	NA-Lig	No-NHEJ	0	1334565	1639	Listeria monocytogenes EGD	Firmicutes	Firmicutes-Bacilli	2907193	6	38.0034	No-LigD-domains
GCF_000834455.1_ASM83445v1	NA-Ku	NA-LigD	NA-plasmid	NZ_CP009787.1	0	1	-	-	NA-Ku	-	-	NA-Lig	No-NHEJ	0	29485	29485	Yersinia rohdei strain YRA	Proteobacteria	Proteobacteria-Gammaproteobacteria	4372253	7	47.0306	No-LigD-domains
GCF_000225955.1_ASM22595v1	NA-Ku	NA-LigD	NA-plasmid	NC_017584.1	0	1	-	-	NA-Ku	-	-	NA-Lig	No-NHEJ	0	1036743	1085	Rhodospirillum rubrum F11	Proteobacteria	Proteobacteria-Alphaproteobacteria	4352825	4	65.4473	No-LigD-domains
GCF_001648135.1_ASM164813v1	WP_013057258.1:10-178	NA-LigD	NA-plasmid	NZ_CP015226.1	0	1	-	WP_013057258.1	-	-	-	NA-Lig	Ku-only	1	1827146	1827146	Bacillus sp. IHB B 7164	Firmicutes	Firmicutes-Bacilli	5036631	14	38.3321	No-LigD-domains
GCF_000341485.2_ASM34148v2	WP_005013770.1:10-184	WP_005013772.1,pe:8-154|lig:177-341|pol:335-487	NA-plasmid	NZ_CP007158.1	0	1	-	WP_005013770.1	-	-	WP_005013772.1	-	Yes-NHEJ	3	1281885	35814	Bordetella holmesii H558	Proteobacteria	Proteobacteria-Betaproteobacteria	3696428	3	62.6895	Yes-NHEJ-all-same-prot
GCF_000471925.1_ASM47192v1	WP_022539650.1:10-197;WP_041682328.1:11-193;WP_022539423.1:11-191	WP_022539647.1,pe:75-239|lig:315-613|pol:665-908;WP_022540496.1,pe:9-164|lig:221-523|pol:540-781;WP_022539308.1,lig:28-198;WP_022539229.1,lig:234-420	NA-plasmid	NC_022513.1@NC_022514.1@NC_022515.1	0	3	-	WP_022539423.1;WP_022539650.1;WP_041682328.1	-	-	WP_022539229.1;WP_022539308.1;WP_022539647.1;WP_022540496.1	-	Yes-NHEJ	3	1366050	329	Ralstonia pickettii DTP0602 chromosome 3	Proteobacteria	Proteobacteria-Betaproteobacteria	15514585	6	66.0803	Yes-NHEJ-all-same-prot
GCF_001507025.1_ASM150702v1	NA-Ku	WP_002869692.1,lig:106-229	NA-plasmid	NZ_CP010462.1	0	1	-	-	NA-Ku	-	WP_002869692.1	-	Lig-only	2	197	197	Campylobacter jejuni strain CJ677CC100	Proteobacteria	Proteobacteria-Epsilonproteobacteria	1669148	1	30.3246	LigD-only-lig-no-pol
GCF_001618885.1_ASM161888v1	NA-Ku	NA-LigD	NA-plasmid	NZ_CP015114.1	0	1	-	-	NA-Ku	-	-	NA-Lig	No-NHEJ	0	70255	70255	Staphylococcus condimenti strain DSM 11674	Firmicutes	Firmicutes-Bacilli	2659676	6	34.7054	No-LigD-domains
GCF_001653755.1_ASM165375v1	NA-Ku	WP_035325999.1,lig:222-469	NA-plasmid	NZ_CP015125.1	0	1	-	-	NA-Ku	-	WP_035325999.1	-	Lig-only	2	1300343	326320	Dokdonia donghaensis DSW-1	Bacteroidetes	Bacteroidetes-Flavobacteriia	3293944	3	38.1717	LigD-only-lig-no-pol
GCF_000016085.1_ASM1608v1	NA-Ku	NA-LigD	NA-plasmid	NC_009337.1	0	1	-	-	NA-Ku	-	-	NA-Lig	No-NHEJ	0	290318	1094	Chlorobium phaeovibrioides DSM 265	Chlorobi	Chlorobi-Chlorobia	1966858	1	52.9917	No-LigD-domains
GCF_000959185.1_ASM95918v1	WP_028359413.1:10-196	WP_045603786.1,pe:65-207|lig:649-733|pol:877-1119	NA-plasmid	NZ_CP009474.1@NZ_CP009473.1	0	2	-	WP_028359413.1	-	-	WP_045603786.1	-	Yes-NHEJ	3	1249475	28450	Burkholderia pseudomallei MSHR840 chromosome II	Proteobacteria	Proteobacteria-Betaproteobacteria	11151600	4	67.9849	Yes-NHEJ-all-same-prot
GCF_001896065.1_ASM189606v1	NA-Ku	NA-LigD	NA-plasmid	NZ_CP018137.1	0	1	-	-	NA-Ku	-	-	NA-Lig	No-NHEJ	0	1313	1313	Streptococcus pneumoniae strain SP61	Firmicutes	Firmicutes-Bacilli	2071812	4	39.8546	No-LigD-domains
GCF_001682335.1_ASM168233v1	NA-Ku	WP_065354677.1,lig:156-280	NA-plasmid	NZ_CP016072.1	0	1	-	-	NA-Ku	-	WP_065354677.1	-	Lig-only	2	283734	283734	Staphylococcus pseudintermedius strain NA45	Firmicutes	Firmicutes-Bacilli	2841212	6	37.3083	LigD-only-lig-no-pol
GCF_000348805.1_ASM34880v1	NA-Ku	NA-LigD	NA-plasmid	NC_020510.1	0	1	-	-	NA-Ku	-	-	NA-Lig	No-NHEJ	0	1229512	340044	Blattabacterium sp. (Panesthia angustipennis spadica) str. BPAA DNA	Bacteroidetes	Bacteroidetes-Flavobacteriia	632490	1	26.4077	No-LigD-domains
GCF_000017105.1_ASM1710v1	WP_043880815.1:11-197	NA-LigD	NC_009726.1	NC_009727.1	1	1	-	WP_043880815.1	-	-	-	NA-Lig	Ku-only	1	434922	777	Coxiella burnetii Dugway 5J108-111 plasmid pQpDG	Proteobacteria	Proteobacteria-Gammaproteobacteria	2158758	1	42.4358	No-LigD-domains
GCF_001623685.1_ASM162368v1	NA-Ku	NA-LigD	NZ_CP014968.1	NZ_CP014967.1	1	1	-	-	NA-Ku	-	-	NA-Lig	No-NHEJ	0	1454643	28901	Salmonella enterica subsp. enterica serovar Typhimurium str. CDC 2011K-1702 plasmid pSTY1-2011K-1702	Proteobacteria	Proteobacteria-Gammaproteobacteria	4906321	7	52.1156	No-LigD-domains
GCF_001548075.1_ASM154807v1	NA-Ku	WP_060833632.1,lig:220-463	NZ_AP014801.1@NZ_AP014802.1@NZ_AP014803.1	NZ_AP014800.1	3	1	-	-	NA-Ku	-	WP_060833632.1	-	Lig-only	2	35806	35806	Rhodovulum sulfidophilum plasmid Plasmid3 DNA	Proteobacteria	Proteobacteria-Alphaproteobacteria	4454432	3	66.8282	LigD-only-lig-no-pol
GCF_001721145.1_ASM172114v1	WP_000557732.1:10-193	NA-LigD	NA-plasmid	NZ_CP012691.1	0	1	-	WP_000557732.1	-	-	-	NA-Lig	Ku-only	1	1396	1396	Bacillus cereus strain FORC_024	Firmicutes	Firmicutes-Bacilli	5430118	14	35.3166	No-LigD-domains
GCF_000334515.1_ASM33451v1	NA-Ku	NA-LigD	NC_020182.1@NC_020180.1	NC_020181.1	2	1	-	-	NA-Ku	-	-	NA-Lig	No-NHEJ	0	935296	548	Enterobacter aerogenes EA1509E plasmid pEA1509_A	Proteobacteria	Proteobacteria-Gammaproteobacteria	5419609	8	54.9845	No-LigD-domains
GCF_000430085.2_ASM43008v2	NA-Ku	NA-LigD	NC_021813.2@NC_021842.2	NC_021812.2	2	1	-	-	NA-Ku	-	-	NA-Lig	No-NHEJ	0	1271864	28901	Salmonella enterica subsp. enterica serovar Heidelberg str. CFSAN002069 plasmid pCFSAN002069_02	Proteobacteria	Proteobacteria-Gammaproteobacteria	4783943	7	52.1556	No-LigD-domains
GCF_000961215.1_ASM96121v1	WP_003489964.1:10-196	WP_011051566.1,pe:5-157|lig:229-526|pol:586-824;WP_011050856.1,lig:227-473	NZ_CP008996.1@NZ_CP008997.1	NZ_CP008998.1	2	1	-	WP_003489964.1	-	-	WP_011050856.1;WP_011051566.1	-	Yes-NHEJ	3	611301	346	Xanthomonas citri subsp. citri strain MN12 plasmid pXAC64	Proteobacteria	Proteobacteria-Gammaproteobacteria	5124831	2	64.8389	Yes-NHEJ-all-same-prot
GCF_000233595.1_ASM23359v1	NA-Ku	NA-LigD	NC_017553.1	NC_017554.1	1	1	-	-	NA-Ku	-	-	NA-Lig	No-NHEJ	0	1095774	553	Pantoea ananatis PA13 plasmid PAGR_p	Proteobacteria	Proteobacteria-Gammaproteobacteria	4586378	7	53.6565	No-LigD-domains
GCF_000816225.1_ASM81622v1	NA-Ku	WP_052239410.1,lig:113-262	NA-plasmid	NZ_CP007771.1	0	1	-	-	NA-Ku	-	WP_052239410.1	-	Lig-only	2	1031536	201	Campylobacter lari subsp. concheus LMG 11760	Proteobacteria	Proteobacteria-Epsilonproteobacteria	1502102	3	29.7251	LigD-only-lig-no-pol
GCF_000007645.1_ASM764v1	NA-Ku	NA-LigD	NC_005008.1@NC_005007.1@NC_005006.1@NC_005005.1@NC_005004.1@NC_005003.1	NC_004461.1	6	1	-	-	NA-Ku	-	-	NA-Lig	No-NHEJ	0	176280	1282	Staphylococcus epidermidis ATCC 12228 plasmid pSE-12228-06	Firmicutes	Firmicutes-Bacilli	2499279	5	32.0952	No-LigD-domains
GCF_001518775.1_ASM151877v1	NA-Ku	NA-LigD	NZ_CP013966.1@NZ_CP013967.1@NZ_CP013968.1@NZ_CP013969.1	NZ_CP013965.1	4	1	-	-	NA-Ku	-	-	NA-Lig	No-NHEJ	0	644	644	Aeromonas hydrophila strain D4 plasmid pAhD4-4	Proteobacteria	Proteobacteria-Gammaproteobacteria	5100520	10	60.7963	No-LigD-domains
GCF_000270125.2_ASM27012v2	NA-Ku	NA-LigD	NC_017533.1	NC_017531.2	1	1	-	-	NA-Ku	-	-	NA-Lig	No-NHEJ	0	932677	553	Pantoea ananatis AJ13355 plasmid pEA320 DNA	Proteobacteria	Proteobacteria-Gammaproteobacteria	4555535	7	53.7611	No-LigD-domains
GCF_001506365.1_ASM150636v1	NA-Ku	WP_002869692.1,lig:106-229	NA-plasmid	NZ_CP010480.1	0	1	-	-	NA-Ku	-	WP_002869692.1	-	Lig-only	2	197	197	Campylobacter jejuni strain CJ677CC524	Proteobacteria	Proteobacteria-Epsilonproteobacteria	1668335	1	30.7041	LigD-only-lig-no-pol
GCF_000146185.1_ASM14618v1	NA-Ku	NA-LigD	NC_012782.1@NC_012780.1	NC_012778.1	2	1	-	-	NA-Ku	-	-	NA-Lig	No-NHEJ	0	515620	39485	Eubacterium eligens ATCC 27750 plasmid	Firmicutes	Firmicutes-Clostridia	2144190	5	37.7127	No-LigD-domains
GCF_000568975.1_ASM56897v1	NA-Ku	NA-LigD	NA-plasmid	NZ_CP006712.1	0	1	-	-	NA-Ku	-	-	NA-Lig	No-NHEJ	0	1385939	1685	Bifidobacterium breve JCM 7017	Actinobacteria	Actinobacteria-Bifidobacteriales	2288919	2	58.6521	No-LigD-domains
GCF_000496645.1_ASM49664v1	WP_003100825.1:10-195	WP_009876372.1,pe:9-162|lig:219-521|pol:549-792	NA-plasmid	NC_022806.1	0	1	-	WP_003100825.1	-	-	WP_009876372.1	-	Yes-NHEJ	3	1279008	287	Pseudomonas aeruginosa PA1R	Proteobacteria	Proteobacteria-Gammaproteobacteria	6309305	4	66.2888	Yes-NHEJ-all-same-prot
GCF_000021045.1_ASM2104v1	NA-Ku	NA-LigD	NA-plasmid	NC_012560.1	0	1	-	-	NA-Ku	-	-	NA-Lig	No-NHEJ	0	322710	354	Azotobacter vinelandii DJ	Proteobacteria	Proteobacteria-Gammaproteobacteria	5365318	6	65.6755	No-LigD-domains
GCF_001895785.1_ASM189578v1	WP_003404795.1:9-192	WP_003401386.1,pol:18-264;WP_003899657.1,pol:15-263;WP_003898655.1,pe:299-435|lig:471-756|pol:9-255;WP_003420435.1,lig:11-264;WP_003415991.1,lig:203-445	NA-plasmid	NZ_CP018305.1	0	1	-	WP_003404795.1	-	-	WP_003401386.1;WP_003898655.1;WP_003415991.1;WP_003899657.1;WP_003420435.1	-	Yes-NHEJ	3	1773	1773	Mycobacterium tuberculosis strain M0018684-2	Actinobacteria	Actinobacteria-Corynebacteriales	4359825	1	65.6207	Yes-NHEJ-all-same-prot
GCF_001690005.1_ASM169000v1	NA-Ku	NA-LigD	NZ_CP016508.1@NZ_CP016509.1	NZ_CP016507.1	2	1	-	-	NA-Ku	-	-	NA-Lig	No-NHEJ	0	611	28901	Salmonella enterica subsp. enterica serovar Heidelberg strain SH12-003 plasmid pSH12-003_37	Proteobacteria	Proteobacteria-Gammaproteobacteria	4751442	7	52.1914	No-LigD-domains
GCF_000307085.1_ASM30708v1	NA-Ku	NA-LigD	NA-plasmid	NC_018642.1	0	1	-	-	NA-Ku	-	-	NA-Lig	No-NHEJ	0	882094	1639	Listeria monocytogenes strain L312	Firmicutes	Firmicutes-Bacilli	2912346	6	38.0631	No-LigD-domains
GCF_000818075.1_ASM81807v1	NA-Ku	NA-LigD	NA-plasmid	NZ_CP009049.1	0	1	-	-	NA-Ku	-	-	NA-Lig	No-NHEJ	0	54388	28901	Salmonella enterica subsp. enterica serovar Paratyphi A strain CMCC 50973	Proteobacteria	Proteobacteria-Gammaproteobacteria	4599018	7	52.1516	No-LigD-domains
GCF_000147335.1_ASM14733v1	NA-Ku	NA-LigD	NC_014533.1@NC_014534.1@NC_014502.1@NC_014503.1@NC_014504.1@NC_014535.1	NC_014501.1	6	1	-	-	NA-Ku	-	-	NA-Lig	No-NHEJ	0	497965	497965	Cyanothece sp. PCC 7822 plasmid Cy782206	Cyanobacteria	Cyanobacteria-Oscillatoriophycideae	6091620	3	40.2226	No-LigD-domains
GCF_001447075.1_ASM144707v1	WP_058081900.1:9-187;WP_058083574.1:10-189	WP_058079251.1,pe:9-167;WP_058082707.1,pol:33-264;WP_058079612.1,lig:203-450;WP_058079259.1,lig:33-326;WP_058082999.1,lig:25-326;WP_058082799.1,lig:11-332;WP_058084145.1,pol:10-255;WP_058081899.1,pol:12-255	NA-plasmid	NZ_CP013219.1@NZ_CP013220.1	0	2	-	WP_058081900.1;WP_058083574.1	-	-	WP_058079251.1;WP_058079259.1;WP_058079612.1;WP_058081899.1;WP_058082707.1;WP_058082799.1;WP_058084145.1;WP_058082999.1	-	Yes-NHEJ	3	264445	1912	Streptomyces hygroscopicus subsp. limoneus strain KCTC 1717 chromosome II	Actinobacteria	Actinobacteria-Streptomycetales	19185958	6	72.0152	Yes-NHEJ-all-diff-prot
GCF_000175095.2_ASM17509v2	NA-Ku	NA-LigD	NC_015223.1@NC_015221.1	NC_015222.1	2	1	-	-	NA-Ku	-	-	NA-Lig	No-NHEJ	0	153948	153948	Nitrosomonas sp. AL212 plasmid pNAL21202	Proteobacteria	Proteobacteria-Betaproteobacteria	3180526	1	44.8351	No-LigD-domains
GCF_000284455.1_ASM28445v1	NA-Ku	NA-LigD	NA-plasmid	NC_017039.1	0	1	-	-	NA-Ku	-	-	NA-Lig	No-NHEJ	0	1080230	1148	Synechocystis sp. PCC 6803 substr. PCC-P DNA	Cyanobacteria	Cyanobacteria-Synechococcales	3570114	2	47.7352	No-LigD-domains
GCF_000612685.1_scf7180000000004	NA-Ku	NA-LigD	NA-plasmid	NZ_HG916765.1	0	1	-	-	NA-Ku	-	-	NA-Lig	No-NHEJ	0	1437824	75697	Castellaniella defragrans 65Phen complete genome	Proteobacteria	Proteobacteria-Betaproteobacteria	3952818	2	68.9417	No-LigD-domains
GCF_001685605.1_ASM168560v1	WP_005255030.1:12-184	WP_065489446.1,pe:308-445|lig:478-761|pol:26-268;WP_005258477.1,pol:20-266;WP_065491867.1,lig:204-432;WP_005561963.1,pol:15-265;WP_065493575.1,lig:2-301;WP_065493924.1,lig:18-318;WP_065492353.1,pe:289-433|lig:482-781|pol:12-250;WP_039952193.1,lig:19-324	NZ_CP009112.1@NZ_CP009113.1	NZ_CP009111.1	2	1	-	WP_005255030.1	-	WP_065493575.1;WP_065493924.1	WP_065489446.1;WP_039952193.1;WP_005561963.1;WP_005258477.1;WP_065491867.1;WP_065492353.1	-	Yes-NHEJ	3	37919	37919	Rhodococcus opacus strain 1CP plasmid pR1CP2	Actinobacteria	Actinobacteria-Corynebacteriales	7687653	4	67.4421	Yes-NHEJ-all-same-prot
GCF_000875675.1_ASM87567v1	NA-Ku	WP_042733998.1,pol:2-245	NA-plasmid	NZ_CP010848.1	0	1	-	-	NA-Ku	-	WP_042733998.1	-	No-NHEJ	0	145458	145458	Rathayibacter toxicus strain 70137	Actinobacteria	Actinobacteria-Micrococcales	2328288	2	61.4822	No-LigD-domains
GCF_001559675.1_ASM155967v1	NA-Ku	NA-LigD	NZ_CP014273.1	NZ_CP014272.1	1	1	-	-	NA-Ku	-	-	NA-Lig	No-NHEJ	0	83333	562	Escherichia coli K-12 strain C3026 plasmid F128-(C3026)	Proteobacteria	Proteobacteria-Gammaproteobacteria	4745255	7	50.8006	No-LigD-domains
GCF_001889345.1_ASM188934v1	NA-Ku	NA-LigD	NA-plasmid	NZ_CP013247.1	0	1	-	-	NA-Ku	-	-	NA-Lig	No-NHEJ	0	1491	1491	Clostridium botulinum strain CDC_53174	Firmicutes	Firmicutes-Clostridia	3867627	9	28.2355	No-LigD-domains
GCF_001280285.1_ASM128028v1	NA-Ku	NA-LigD	NA-plasmid	NZ_CP012588.1	0	1	-	-	NA-Ku	-	-	NA-Lig	No-NHEJ	0	1308	1308	Streptococcus thermophilus strain MN-BM-A01	Firmicutes	Firmicutes-Bacilli	1876516	6	39.1049	No-LigD-domains
GCF_001663655.1_ASM166365v1	NA-Ku	NA-LigD	NZ_CP014624.1@NZ_CP014625.1@NZ_CP014626.1@NZ_CP014627.1@NZ_CP014628.1@NZ_CP014629.1@NZ_CP014630.1@NZ_CP014631.1@NZ_CP014632.1@NZ_CP014633.1	NZ_CP014623.1	10	1	-	-	NA-Ku	-	-	NA-Lig	No-NHEJ	0	375175	375175	Lactobacillus backii strain TMW 1.1988 plasmid L11988-9	Firmicutes	Firmicutes-Bacilli	2558858	5	40.8835	No-LigD-domains
GCF_001455345.1_ASM145534v1	WP_060629664.1:10-193	NA-LigD	NZ_CP013273.1	NZ_CP013274.1	1	1	-	WP_060629664.1	-	-	-	NA-Lig	Ku-only	1	1428	1428	Bacillus thuringiensis strain CTC plasmid	Firmicutes	Firmicutes-Bacilli	5327397	12	35.4023	No-LigD-domains
GCF_000340905.1_ASM34090v1	NA-Ku	NA-LigD	NA-plasmid	NC_020284.1	0	1	-	-	NA-Ku	-	-	NA-Lig	No-NHEJ	0	1208921	994695	Candidatus Kinetoplastibacterium galatii TCC219	Proteobacteria	Proteobacteria-Betaproteobacteria	822140	3	32.3586	No-LigD-domains
GCF_001886435.1_ASM188643v1	NA-Ku	WP_071970135.1,lig:333-512	NZ_CP018030.1	NZ_CP018029.1	1	1	-	-	NA-Ku	-	WP_071970135.1	-	Lig-only	2	314275	314275	Alteromonas mediterranea strain RG65 plasmid MRG65-300	Proteobacteria	Proteobacteria-Gammaproteobacteria	4349864	5	44.9291	LigD-only-lig-no-pol
GCF_000306985.1_ASM30698v1	NA-Ku	NA-LigD	NA-plasmid	NC_018593.1	0	1	-	-	NA-Ku	-	-	NA-Lig	No-NHEJ	0	879090	1639	Listeria monocytogenes strain SLCC7179	Firmicutes	Firmicutes-Bacilli	2882234	6	38.0404	No-LigD-domains
GCF_001611095.1_ASM161109v1	NA-Ku	NA-LigD	NA-plasmid	NZ_CP012744.1	0	1	-	-	NA-Ku	-	-	NA-Lig	No-NHEJ	0	72407	573	Klebsiella pneumoniae subsp. pneumoniae strain TGH10	Proteobacteria	Proteobacteria-Gammaproteobacteria	5355459	7	57.2525	No-LigD-domains
GCF_001276585.2_ASM127658v2	NA-Ku	NA-LigD	NA-plasmid	NZ_CP011113.2	0	1	-	-	NA-Ku	-	-	NA-Lig	No-NHEJ	0	562	562	Escherichia coli strain RR1	Proteobacteria	Proteobacteria-Gammaproteobacteria	4587291	7	50.8174	No-LigD-domains
GCF_000931465.1_ASM93146v1	WP_044463037.1:10-195	WP_044463036.1,pe:7-164|lig:242-540|pol:574-817	NZ_CP010893.1@NZ_CP010894.1	NZ_CP010892.1	2	1	-	WP_044463037.1	-	-	WP_044463036.1	-	Yes-NHEJ	3	1611770	1611770	Pseudomonas sp. MRSN12121 plasmid	Proteobacteria	Proteobacteria-Gammaproteobacteria	6929263	5	63.8419	Yes-NHEJ-all-same-prot
GCF_000092885.1_ASM9288v1	WP_013089372.1:10-196;WP_013093213.1:11-189	WP_013089373.1,pe:8-180|lig:276-582|pol:648-890;WP_013091719.1,lig:235-493	NC_014120.1	NC_014117.1@NC_014118.1@NC_014119.1	1	3	-	WP_013089372.1;WP_013093213.1	-	-	WP_013089373.1;WP_013091719.1	-	Yes-NHEJ	3	640511	640511	Burkholderia sp. CCGE1002 plasmid pBC201	Proteobacteria	Proteobacteria-Betaproteobacteria	13508628	7	63.625	Yes-NHEJ-all-same-prot
GCF_001484645.1_ASM148464v1	NA-Ku	WP_058909479.1,lig:81-229	NA-plasmid	NZ_CP010953.1	0	1	-	-	NA-Ku	-	WP_058909479.1	-	Lig-only	2	1244529	196	Campylobacter fetus subsp. testudinum Sp3	Proteobacteria	Proteobacteria-Epsilonproteobacteria	1819051	3	33.1141	LigD-only-lig-no-pol
GCF_000961315.1_ASM96131v1	WP_003489964.1:10-196	WP_011051566.1,pe:5-157|lig:229-526|pol:586-824;WP_011050856.1,lig:227-473	NZ_CP009011.1@NZ_CP009012.1	NZ_CP009013.1	2	1	-	WP_003489964.1	-	-	WP_011050856.1;WP_011051566.1	-	Yes-NHEJ	3	611301	346	Xanthomonas citri subsp. citri strain jx4 plasmid pXAC64	Proteobacteria	Proteobacteria-Gammaproteobacteria	5124790	2	64.839	Yes-NHEJ-all-same-prot
GCF_001006005.1_ASM100600v1	NA-Ku	NA-LigD	NA-plasmid	NZ_CP011254.1	0	1	-	-	NA-Ku	-	-	NA-Lig	No-NHEJ	0	47917	47917	Serratia fonticola strain DSM 4576	Proteobacteria	Proteobacteria-Gammaproteobacteria	6000511	7	53.6128	No-LigD-domains
GCF_000174795.2_ASM17479v2	NA-Ku	NA-LigD	NC_014916.1	NC_014915.1	1	1	-	-	NA-Ku	-	-	NA-Lig	No-NHEJ	0	550542	550542	Geobacillus sp. Y412MC52 plasmid pGYMC5201	Firmicutes	Firmicutes-Bacilli	3628883	8	52.4259	No-LigD-domains
GCF_000961255.1_ASM96125v1	WP_003489964.1:10-196	WP_011051566.1,pe:5-157|lig:229-526|pol:586-824;WP_011050856.1,lig:227-473	NZ_CP009002.1@NZ_CP009003.1	NZ_CP009004.1	2	1	-	WP_003489964.1	-	-	WP_011050856.1;WP_011051566.1	-	Yes-NHEJ	3	611301	346	Xanthomonas citri subsp. citri strain MN10 plasmid pXAC64	Proteobacteria	Proteobacteria-Gammaproteobacteria	5124846	2	64.8387	Yes-NHEJ-all-same-prot
GCF_001877055.1_ASM187705v1	WP_013153275.1:11-195	WP_071621310.1,pol:26-253	NA-plasmid	NZ_CP017965.1	0	1	-	WP_013153275.1	-	-	WP_071621310.1	-	Ku-only	1	2014	2014	Nocardiopsis dassonvillei strain NOCA502F	Actinobacteria	Actinobacteria-Streptosporangiales	6585441	5	72.7387	No-LigD-domains
GCF_000800255.1_ASM80025v1	WP_039577752.1:10-195	WP_039577374.1,pe:6-160|lig:211-511|pol:536-776;WP_039575967.1,lig:226-422	NA-plasmid	NZ_CP009747.1	0	1	-	WP_039577752.1	-	-	WP_039575967.1;WP_039577374.1	-	Yes-NHEJ	3	157782	157782	Pseudomonas parafulva strain CRS01-1	Proteobacteria	Proteobacteria-Gammaproteobacteria	5087619	7	63.4636	Yes-NHEJ-all-same-prot
GCF_001521715.1_ASM152171v1	NA-Ku	NA-LigD	NZ_CP011864.1@NZ_CP011865.1@NZ_CP011866.1@NZ_CP011867.1	NZ_CP011863.1	4	1	-	-	NA-Ku	-	-	NA-Lig	No-NHEJ	0	61645	61645	Enterobacter asburiae strain ATCC 35953 plasmid unnamed 4	Proteobacteria	Proteobacteria-Gammaproteobacteria	4713742	8	55.7388	No-LigD-domains
GCF_000213785.1_ASM21378v1	NA-Ku	WP_015419253.1,pe:3-145	NA-plasmid	NC_015557.1	0	1	-	-	NA-Ku	-	WP_015419253.1	-	No-NHEJ	0	547143	547143	Hydrogenobaculum sp. 3684	Aquificae	Aquificae-Aquificales	1552775	2	34.7517	No-LigD-domains
GCF_001879525.1_ASM187952v1	WP_003123486.1:10-195	WP_033942826.1,pe:9-162|lig:219-521|pol:549-792	NA-plasmid	NZ_CP013113.1	0	1	-	WP_003123486.1	-	-	WP_033942826.1	-	Yes-NHEJ	3	287	287	Pseudomonas aeruginosa strain PAER4_119	Proteobacteria	Proteobacteria-Gammaproteobacteria	6504659	4	66.3734	Yes-NHEJ-all-same-prot
GCF_000255135.1_ASM25513v1	NA-Ku	NA-LigD	NC_016748.1	NC_016751.1	1	1	-	-	NA-Ku	-	-	NA-Lig	No-NHEJ	0	443254	149715	Marinitoga piezophila KA3 plasmid pMARPI01	Thermotogae	Thermotogae-Petrotogales	2231407	3	29.1555	No-LigD-domains
GCF_001857965.1_ASM185796v1	NA-Ku	NA-LigD	NA-plasmid	NZ_CP017774.1	0	1	-	-	NA-Ku	-	-	NA-Lig	No-NHEJ	0	1306519	1306519	Flavobacterium sp. PK15	Bacteroidetes	Bacteroidetes-Flavobacteriia	3851214	5	34.3765	No-LigD-domains
GCF_000816125.1_ASM81612v1	WP_039621987.1:12-178;WP_039621988.1:13-178;WP_039617857.1:19-195;WP_010059471.1:13-175;WP_039620389.1:16-179;WP_039620391.1:13-177;WP_038689982.1:12-179;WP_038689984.1:13-178	WP_039618420.1,lig:46-105;WP_040112487.1,pe:7-164|lig:249-544|pol:583-826;WP_039618588.1,lig:223-473;WP_039621990.1,lig:41-333;WP_040111416.1,pol:11-251	NZ_CP007642.1@NZ_CP007643.1@NZ_CP007644.1@NZ_CP007645.1	NZ_CP007641.1	4	1	-	WP_010059471.1;WP_039617857.1;WP_039620389.1;WP_039620391.1;WP_038689982.1;WP_038689984.1;WP_039621987.1;WP_039621988.1	-	WP_040111416.1;WP_040112487.1	WP_039618420.1;WP_039618588.1;WP_039621990.1	-	Yes-NHEJ	3	1432049	29449	Rhizobium etli bv. phaseoli str. IE4803 plasmid pRetIE4803d	Proteobacteria	Proteobacteria-Alphaproteobacteria	4598466	3	61.4292	Yes-NHEJ-all-same-prot
GCF_000166075.1_ASM16607v1	NA-Ku	NA-LigD	NC_014651.1	NC_014650.1	1	1	-	-	NA-Ku	-	-	NA-Lig	No-NHEJ	0	581103	581103	Geobacillus sp. Y4.1MC1 plasmid pGY4MC101	Firmicutes	Firmicutes-Bacilli	3840330	10	44.0162	No-LigD-domains
GCF_000020265.1_ASM2026v1	WP_012490574.1:12-178;WP_012490575.1:13-178;WP_012484769.1:14-178;WP_012482647.1:19-195;WP_012482645.1:13-186;WP_012484770.1:13-178	WP_012482646.1,pe:5-157|lig:235-535|pol:550-794;WP_012483023.1,lig:46-340;WP_012483101.1,lig:222-473;WP_012490546.1,pol:11-251;WP_012490576.1,lig:45-338;WP_012490577.1,pe:8-165|lig:252-547|pol:600-829	NC_010998.1@NC_010996.1@NC_010997.1	NC_010994.1	3	1	WP_012490574.1;WP_012490575.1	WP_012482645.1;WP_012482647.1;WP_012484769.1;WP_012484770.1	-	WP_012490546.1;WP_012490576.1;WP_012490577.1	WP_012482646.1;WP_012483023.1;WP_012483101.1	-	Yes-NHEJ	3	491916	29449	Rhizobium etli CIAT 652 plasmid pC	Proteobacteria	Proteobacteria-Alphaproteobacteria	4513324	3	61.6652	Yes-NHEJ-all-same-prot
GCF_000009665.1_ASM966v1	NA-Ku	NA-LigD	NC_002774.1	NC_002758.2	1	1	-	-	NA-Ku	-	-	NA-Lig	No-NHEJ	0	158878	1280	Staphylococcus aureus subsp. aureus Mu50 plasmid VRSAp DNA	Firmicutes	Firmicutes-Bacilli	2878529	5	32.8778	No-LigD-domains
GCF_000014165.1_ASM1416v1	WP_011561739.1:9-192	WP_011562292.1,lig:17-326;WP_011562890.1,lig:16-317;WP_011557787.1,pol:22-268;WP_049771569.1,lig:6-247;WP_011561730.1,pe:296-437|lig:466-755|pol:8-256;WP_011562291.1,pol:15-262;WP_041309985.1,pol:11-251;WP_011559199.1,lig:208-478	NC_008147.1	NC_008146.1	1	1	-	WP_011561739.1	-	WP_011562890.1	WP_011557787.1;WP_011559199.1;WP_011561730.1;WP_011562291.1;WP_011562292.1;WP_049771569.1;WP_041309985.1	-	Yes-NHEJ	3	164756	164756	Mycobacterium sp. MCS Plasmid1	Actinobacteria	Actinobacteria-Corynebacteriales	11625971	2	68.4193	Yes-NHEJ-all-same-prot
GCF_000827025.1_ASM82702v1	NA-Ku	NA-LigD	NA-plasmid	NZ_CP010436.1	0	1	-	-	NA-Ku	-	-	NA-Lig	No-NHEJ	0	210	210	Helicobacter pylori strain 26695-1MET	Proteobacteria	Proteobacteria-Epsilonproteobacteria	1667303	2	38.8749	No-LigD-domains
GCF_000195435.3_ASM19543v4	NA-Ku	NA-LigD	NA-plasmid	NC_021830.2	0	1	-	-	NA-Ku	-	-	NA-Lig	No-NHEJ	0	930781	1639	Listeria monocytogenes J1816	Firmicutes	Firmicutes-Bacilli	2947460	5	37.9702	No-LigD-domains
GCF_001572685.1_ASM157268v1	NA-Ku	NA-LigD	NZ_CP012912.1@NZ_CP012913.1	NZ_CP012911.1	2	1	-	-	NA-Ku	-	-	NA-Lig	No-NHEJ	0	1307	1307	Streptococcus suis strain NSUI060 plasmid pNSUI060b	Firmicutes	Firmicutes-Bacilli	2285232	4	41.1313	No-LigD-domains
GCF_000196875.1_ASM19687v1	NA-Ku	NA-LigD	NA-plasmid	NC_014532.1	0	1	-	-	NA-Ku	-	-	NA-Lig	No-NHEJ	0	768066	2746	Halomonas elongata DSM 2581	Proteobacteria	Proteobacteria-Gammaproteobacteria	4061296	4	63.6085	No-LigD-domains
GCF_000262165.1_ASM26216v1	WP_008253954.1:9-192	WP_008253977.1,pe:302-438|lig:464-752|pol:9-263;WP_008263204.1,pol:14-262;WP_008261733.1,pol:14-264;WP_008263203.1,lig:11-262;WP_008257667.1,lig:26-325;WP_008259207.1,lig:205-447;WP_008257668.1,pol:6-248	NA-plasmid	NC_017904.1	0	1	-	WP_008253954.1	-	-	WP_008263203.1;WP_008263204.1;WP_008253977.1;WP_008257667.1;WP_008257668.1;WP_008259207.1;WP_008261733.1	-	Yes-NHEJ	3	1168287	1168287	Mycobacterium sp. MOTT36Y	Actinobacteria	Actinobacteria-Corynebacteriales	5613626	1	67.9129	Yes-NHEJ-all-same-prot
GCF_001547735.1_ASM154773v1	NA-Ku	NA-LigD	NA-plasmid	NZ_AP013035.1	0	1	-	-	NA-Ku	-	-	NA-Lig	No-NHEJ	0	1298851	412593	Thermosulfidibacter takaii ABI70S6 DNA	Aquificae	Aquificae-Aquificales	1816670	1	43.0161	No-LigD-domains
GCF_000015705.1_ASM1570v1	NA-Ku	NA-LigD	NA-plasmid	NC_008820.1	0	1	-	-	NA-Ku	-	-	NA-Lig	No-NHEJ	0	59922	1219	Prochlorococcus marinus str. MIT 9303	Cyanobacteria	Cyanobacteria-Synechococcales	2682675	2	50.0076	No-LigD-domains
GCF_000005845.2_ASM584v2	NA-Ku	NA-LigD	NA-plasmid	NC_000913.3	0	1	-	-	NA-Ku	-	-	NA-Lig	No-NHEJ	0	511145	562	Escherichia coli str. K-12 substr. MG1655	Proteobacteria	Proteobacteria-Gammaproteobacteria	4641652	7	50.7907	No-LigD-domains
GCF_000494775.1_ASM49477v1	NA-Ku	WP_002791653.1,lig:76-230	NC_022656.1	NC_022660.1	1	1	-	-	NA-Ku	-	WP_002791653.1	-	Lig-only	2	1358410	195	Campylobacter coli 15-537360 plasmid pCC42yr	Proteobacteria	Proteobacteria-Epsilonproteobacteria	1658751	3	31.4463	LigD-only-lig-no-pol
GCF_000462995.1_ASM46299v1	NA-Ku	NA-LigD	NA-plasmid	NC_022221.1	0	1	-	-	NA-Ku	-	-	NA-Lig	No-NHEJ	0	1225522	28901	Salmonella enterica subsp. enterica serovar Gallinarum/pullorum str. CDC1983-67	Proteobacteria	Proteobacteria-Gammaproteobacteria	4623089	7	52.2281	No-LigD-domains
GCF_000168635.2_ASM16863v2	NA-Ku	NA-LigD	NA-plasmid	NC_017545.1	0	1	-	-	NA-Ku	-	-	NA-Lig	No-NHEJ	0	393130	1639	Listeria monocytogenes J0161	Firmicutes	Firmicutes-Bacilli	3000464	5	37.8628	No-LigD-domains
GCF_000963535.1_ASM96353v1	NA-Ku	NA-LigD	NA-plasmid	NZ_CP007483.1	0	1	-	-	NA-Ku	-	-	NA-Lig	No-NHEJ	0	1454590	28901	Salmonella enterica subsp. enterica serovar Anatum str. USDA-ARS-USMARC-1175	Proteobacteria	Proteobacteria-Gammaproteobacteria	4731586	7	52.1696	No-LigD-domains
GCF_001886595.1_ASM188659v1	WP_015036187.1:9-191;WP_071892772.1:10-188	WP_015031814.1,pol:20-259;WP_015038456.1,lig:210-458;WP_015036186.1,pol:14-254;WP_015036185.1,lig:120-314;WP_041663118.1,lig:11-330	NZ_CP018075.1	NZ_CP018074.1	1	1	WP_071892772.1	WP_015036187.1	-	-	WP_015031814.1;WP_015036185.1;WP_015036186.1;WP_041663118.1;WP_015038456.1	-	Yes-NHEJ	3	54571	54571	Streptomyces venezuelae strain NRRL B-65442 plasmid	Actinobacteria	Actinobacteria-Streptomycetales	8222198	7	72.4658	Yes-NHEJ-lig-pol-diff-prot
GCF_001261895.2_R2090	NA-Ku	NA-LigD	NA-plasmid	NZ_LN868200.1	0	1	-	-	NA-Ku	-	-	NA-Lig	No-NHEJ	0	470	470	Acinetobacter baumannii genome assembly R2090	Proteobacteria	Proteobacteria-Gammaproteobacteria	3819158	6	39.0373	No-LigD-domains
GCF_000967385.1_ASM96738v1	NA-Ku	NA-LigD	NC_020567.1	NC_020536.1	1	1	-	-	NA-Ku	-	-	NA-Lig	No-NHEJ	0	1074919	1280	Staphylococcus aureus subsp. aureus ST228 plasmid pI6T6 complete sequence	Firmicutes	Firmicutes-Bacilli	2759473	5	32.8518	No-LigD-domains
GCF_000197875.1_ASM19787v1	NA-Ku	WP_013526032.1,lig:77-231	NA-plasmid	NC_014920.1	0	1	-	-	NA-Ku	-	WP_013526032.1	-	Lig-only	2	866630	727	Haemophilus influenzae F3031 complete genome	Proteobacteria	Proteobacteria-Gammaproteobacteria	1985832	6	38.2248	LigD-only-lig-no-pol
GCF_001640965.1_ASM164096v1	WP_000557750.1:10-193	NA-LigD	NZ_CP015177.1@NZ_CP015178.1@NZ_CP015179.1@NZ_CP015180.1@NZ_CP015182.1@NZ_CP015181.1	NZ_CP015176.1	6	1	-	WP_000557750.1	-	-	-	NA-Lig	Ku-only	1	1440	1428	Bacillus thuringiensis serovar alesti strain BGSC 4C1 plasmid pBMB9829	Firmicutes	Firmicutes-Bacilli	5400819	12	35.3636	No-LigD-domains
GCF_001865835.1_ASM186583v1	NA-Ku	NA-LigD	NA-plasmid	NZ_CP017769.1	0	1	-	-	NA-Ku	-	-	NA-Lig	No-NHEJ	0	1458492	1458492	Myroides sp. ZB35	Bacteroidetes	Bacteroidetes-Flavobacteriia	4065010	9	34.1342	No-LigD-domains
GCF_000143985.1_ASM14398v1	NA-Ku	NA-LigD	NA-plasmid	NC_014364.1	0	1	-	-	NA-Ku	-	-	NA-Lig	No-NHEJ	0	573413	55206	Spirochaeta smaragdinae DSM 11293	Spirochaetes	Spirochaetes-Spirochaetales	4653970	2	48.9651	No-LigD-domains
GCF_001579865.1_ASM157986v1	NA-Ku	NA-LigD	NA-plasmid	NZ_CP013261.1	0	1	-	-	NA-Ku	-	-	NA-Lig	No-NHEJ	0	1719	1719	Corynebacterium pseudotuberculosis strain MB14	Actinobacteria	Actinobacteria-Corynebacteriales	2370761	4	52.0963	No-LigD-domains
GCF_000598005.1_ASM59800v1	NA-Ku	NA-LigD	NZ_CP006927.1@NZ_CP006926.1@NZ_CP006925.1@NZ_CP006928.1@NZ_CP006924.1	NZ_CP006923.1	5	1	-	-	NA-Ku	-	-	NA-Lig	No-NHEJ	0	1420012	573	Klebsiella pneumoniae 30660/NJST258_1 plasmid pNJST258N5	Proteobacteria	Proteobacteria-Gammaproteobacteria	5263229	8	57.4157	No-LigD-domains
GCF_001874385.1_ASM187438v1	WP_025851726.1:9-174	WP_025851728.1,lig:10-225|pol:326-562	NA-plasmid	NZ_CP017953.1	0	1	-	WP_025851726.1	-	-	WP_025851728.1	-	Yes-NHEJ	3	1390	1390	Bacillus amyloliquefaciens strain Y14	Firmicutes	Firmicutes-Bacilli	3957164	9	46.4402	Yes-NHEJ-lig-pol-same_prot
GCF_001685375.1_ASM168537v1	NA-Ku	NA-LigD	NA-plasmid	NZ_CP016439.1	0	1	-	-	NA-Ku	-	-	NA-Lig	No-NHEJ	0	1308	1308	Streptococcus thermophilus strain CS8	Firmicutes	Firmicutes-Bacilli	1791656	5	39.0444	No-LigD-domains
GCF_000758345.1_ASM75834v1	NA-Ku	NA-LigD	NA-plasmid	NZ_CP009460.1	0	1	-	-	NA-Ku	-	-	NA-Lig	No-NHEJ	0	158822	158822	Cedecea neteri strain ND14b	Proteobacteria	Proteobacteria-Gammaproteobacteria	5052868	7	56.8631	No-LigD-domains
GCF_001714745.1_ASM171474v1	NA-Ku	NA-LigD	NZ_CP016630.1	NZ_CP016400.1	1	1	-	-	NA-Ku	-	-	NA-Lig	No-NHEJ	0	33959	33959	Lactobacillus johnsonii strain BS15 plasmid unnamed1	Firmicutes	Firmicutes-Bacilli	2114553	7	34.9652	No-LigD-domains
GCF_000145035.1_ASM14503v1	NA-Ku	NA-LigD	NC_014390.1@NC_014389.1	NC_014387.1@NC_014388.1	2	2	-	-	NA-Ku	-	-	NA-Lig	No-NHEJ	0	515622	43305	Butyrivibrio proteoclasticus B316 plasmid pCY360	Firmicutes	Firmicutes-Clostridia	7411966	6	40.2057	No-LigD-domains
GCF_000258245.1_ASM25824v1	NA-Ku	NA-LigD	NC_017588.1@NC_017590.1	NC_017587.1	2	1	-	-	NA-Ku	-	-	NA-Lig	No-NHEJ	0	798128	274	Thermus thermophilus JL-18 plasmid pTTJL1802	Deinococcus-Thermus	Deinococcus-Thermus-Deinococci	1902595	2	69.092	No-LigD-domains
GCF_000235585.1_ASM23558v1	WP_014280295.1:9-189	WP_014279372.1,lig:16-301;WP_014280288.1,pol:17-253	NA-plasmid	NC_016641.1	0	1	-	WP_014280295.1	-	-	WP_014279372.1;WP_014280288.1	-	Yes-NHEJ	3	985665	159743	Paenibacillus terrae HPL-003	Firmicutes	Firmicutes-Bacilli	6083395	9	46.7701	Yes-NHEJ-lig-pol-diff-prot
GCF_001766355.1_ASM176635v1	NA-Ku	NA-LigD	NZ_CP016875.1	NZ_CP016874.1	1	1	-	-	NA-Ku	-	-	NA-Lig	No-NHEJ	0	91891	446	Legionella pneumophila subsp. pneumophila strain FFI329 plasmid	Proteobacteria	Proteobacteria-Gammaproteobacteria	3363658	3	38.3858	No-LigD-domains
GCF_001902275.1_ASM190227v1	NA-Ku	NA-LigD	NA-plasmid	NZ_CP018331.1	0	1	-	-	NA-Ku	-	-	NA-Lig	No-NHEJ	0	1717	1717	Corynebacterium diphtheriae strain B-D-16-78	Actinobacteria	Actinobacteria-Corynebacteriales	2474151	5	53.5551	No-LigD-domains
GCF_000376625.1_ASM37662v1	NA-Ku	NA-LigD	NA-plasmid	NC_021083.1	0	1	-	-	NA-Ku	-	-	NA-Lig	No-NHEJ	0	1292033	2123	Mycoplasma putrefaciens Mput9231	Tenericutes	Tenericutes-Mollicutes	859996	2	26.9618	No-LigD-domains
GCF_001605465.1_ASM160546v1	NA-Ku	NA-LigD	NA-plasmid	NZ_CP010255.1	0	1	-	-	NA-Ku	-	-	NA-Lig	No-NHEJ	0	520	520	Bordetella pertussis strain I480	Proteobacteria	Proteobacteria-Betaproteobacteria	4106388	3	67.7066	No-LigD-domains
GCF_000550805.1_ASM55080v1	NA-Ku	NA-LigD	NA-plasmid	NZ_CP004353.1	0	1	-	-	NA-Ku	-	-	NA-Lig	No-NHEJ	0	1224164	38305	Corynebacterium vitaeruminis DSM 20294	Actinobacteria	Actinobacteria-Corynebacteriales	2931780	5	65.5253	No-LigD-domains
GCF_001272775.1_ASM127277v1	NA-Ku	NA-LigD	NA-plasmid	NZ_CP010543.1	0	1	-	-	NA-Ku	-	-	NA-Lig	No-NHEJ	0	1263757	2104	Mycoplasma pneumoniae 54524	Tenericutes	Tenericutes-Mollicutes	816583	1	40.0085	No-LigD-domains
GCF_000023465.1_ASM2346v1	WP_041579048.1:9-189	WP_049771466.1,pe:5-71;WP_013069983.1,lig:221-469;WP_013073048.1,pe:4-157|lig:207-490|pol:529-766	NA-plasmid	NC_014041.1	0	1	-	WP_041579048.1	-	-	WP_013069983.1;WP_049771466.1;WP_013073048.1	-	Yes-NHEJ	3	655815	398743	Zunongwangia profunda SM-A87	Bacteroidetes	Bacteroidetes-Flavobacteriia	5128187	3	36.2185	Yes-NHEJ-all-same-prot
GCF_001562275.1_ASM156227v1	NA-Ku	NA-LigD	NZ_CP014303.1	NZ_CP014304.1	1	1	-	-	NA-Ku	-	-	NA-Lig	No-NHEJ	0	1484118	1484118	Hymenobacter sp. PAMC26628 plasmid	Bacteroidetes	Bacteroidetes-Cytophagia	5277381	3	63.1424	No-LigD-domains
GCF_000952955.1_EcRV308Chr	NA-Ku	NA-LigD	NA-plasmid	NZ_LM995446.1	0	1	-	-	NA-Ku	-	-	NA-Lig	No-NHEJ	0	562	562	Escherichia coli genome assembly EcRV308Chr	Proteobacteria	Proteobacteria-Gammaproteobacteria	4585620	7	50.79	No-LigD-domains
GCF_001900675.1_ASM190067v1	NA-Ku	NA-LigD	NZ_CP010146.1@NZ_CP010147.1	NZ_CP010145.1	2	1	-	-	NA-Ku	-	-	NA-Lig	No-NHEJ	0	562	562	Escherichia coli strain D5 plasmid B	Proteobacteria	Proteobacteria-Gammaproteobacteria	4817460	7	50.8963	No-LigD-domains
GCF_000725345.1_ASM72534v1	WP_038671427.1:10-179	WP_038671424.1,lig:18-320;WP_038671429.1,pol:16-260	NA-plasmid	NZ_CP008852.1	0	1	-	WP_038671427.1	-	-	WP_038671424.1;WP_038671429.1	-	Yes-NHEJ	3	484770	484770	Pelosinus sp. UFO1	Firmicutes	Firmicutes-Negativicutes	5115410	15	38.6775	Yes-NHEJ-lig-pol-diff-prot
GCF_000828515.1_ASM82851v1	NA-Ku	NA-LigD	NZ_AP010873.1	NZ_AP010872.1	1	1	-	-	NA-Ku	-	-	NA-Lig	No-NHEJ	0	476281	168169	Candidatus Ishikawaella capsulata Mpkobe plasmid pAst DNA	Proteobacteria	Proteobacteria-Gammaproteobacteria	745590	3	30.2167	No-LigD-domains
GCF_000013645.1_ASM1364v1	WP_011488272.1:10-196	WP_011491968.1,lig:237-494;WP_011488273.1,pe:6-175|lig:296-600|pol:711-953	NA-plasmid	NC_007951.1@NC_007952.1@NC_007953.1	0	3	-	WP_011488272.1	-	-	WP_011488273.1;WP_011491968.1	-	Yes-NHEJ	3	266265	36873	Burkholderia xenovorans LB400 chromosome 3	Proteobacteria	Proteobacteria-Betaproteobacteria	17990497	6	62.7015	Yes-NHEJ-all-same-prot
GCF_001587135.1_ASM158713v1	NA-Ku	NA-LigD	NZ_CP012941.1@NZ_CP012942.1@NZ_CP012940.1	NZ_CP012939.1	3	1	-	-	NA-Ku	-	-	NA-Lig	No-NHEJ	0	305	305	Ralstonia solanacearum strain UW163 plasmid	Proteobacteria	Proteobacteria-Betaproteobacteria	3509932	3	66.5686	No-LigD-domains
GCF_001900555.1_ASM190055v1	NA-Ku	NA-LigD	NZ_CP010126.1@NZ_CP010127.1@NZ_CP010128.1	NZ_CP010125.1	3	1	-	-	NA-Ku	-	-	NA-Lig	No-NHEJ	0	562	562	Escherichia coli strain C8 plasmid C	Proteobacteria	Proteobacteria-Gammaproteobacteria	4901865	8	50.8269	No-LigD-domains
GCF_000015745.1_ASM1574v1	NA-Ku	NA-LigD	NC_009329.1	NC_009328.1	1	1	-	-	NA-Ku	-	-	NA-Lig	No-NHEJ	0	420246	33940	Geobacillus thermodenitrificans NG80-2 plasmid pLW1071	Firmicutes	Firmicutes-Bacilli	3550319	10	49.0097	No-LigD-domains
GCF_001564435.1_ASM156443v1	NA-Ku	NA-LigD	NA-plasmid	NZ_CP014346.1	0	1	-	-	NA-Ku	-	-	NA-Lig	No-NHEJ	0	2103	2102	Mycoplasma mycoides subsp. mycoides strain T1/44	Tenericutes	Tenericutes-Mollicutes	1188848	2	23.9232	No-LigD-domains
GCF_000143435.1_ASM14343v1	NA-Ku	NA-LigD	NC_017479.1@NC_017480.1@NC_017499.1	NC_017481.1	3	1	-	-	NA-Ku	-	-	NA-Lig	No-NHEJ	0	712961	1624	Lactobacillus salivarius CECT 5713 plasmid pHN3	Firmicutes	Firmicutes-Bacilli	1828169	7	32.8977	No-LigD-domains
GCF_000014565.1_ASM1456v1	WP_009480467.1:12-181	WP_011600421.1,lig:18-313;WP_011597344.1,pol:15-265;WP_029539665.1,lig:10-317;WP_011593536.1,lig:2-301;WP_011594590.1,lig:204-433;WP_011597437.1,pol:20-266;WP_011597343.1,lig:19-324;WP_011597300.1,pe:308-445|lig:478-761|pol:26-268	NC_008269.1@NC_008270.1@NC_008271.1	NC_008268.1	3	1	-	WP_009480467.1	-	WP_011600421.1	WP_029539665.1;WP_011593536.1;WP_011594590.1;WP_011597300.1;WP_011597343.1;WP_011597344.1;WP_011597437.1	-	Yes-NHEJ	3	101510	132919	Rhodococcus jostii RHA1 plasmid pRHL3	Actinobacteria	Actinobacteria-Corynebacteriales	7804765	4	67.5158	Yes-NHEJ-all-same-prot
GCF_000953655.1_LHA	WP_045107138.1:9-195	WP_045105492.1,pe:6-156|lig:228-525|pol:546-790;WP_045105891.1,lig:224-512	NZ_LN681226.1	NZ_LN681225.1	1	1	-	WP_045107138.1	-	-	WP_045105492.1;WP_045105891.1	-	Yes-NHEJ	3	449	449	Legionella hackeliae genome assembly LHA	Proteobacteria	Proteobacteria-Gammaproteobacteria	3440975	4	39.021	Yes-NHEJ-all-same-prot
GCF_000294695.2_ASM29469v2	WP_014920463.1:9-189	WP_014921818.1,pol:18-262;WP_014923090.1,lig:11-261;WP_043470242.1,pol:19-263;WP_014920462.1,pe:381-461|lig:551-848|pol:18-262	NC_009453.1@NC_018532.1	NC_018531.1	2	1	-	WP_014920463.1	-	-	WP_014920462.1;WP_014921818.1;WP_043470242.1;WP_014923090.1	-	Yes-NHEJ	3	1118963	1118963	Arthrobacter sp. Rue61a plasmid p232	Actinobacteria	Actinobacteria-Micrococcales	4736495	6	62.3168	Yes-NHEJ-all-same-prot
GCF_000511915.1_ASM51191v1	WP_041188059.1:10-196	WP_041188060.1,pe:69-211|lig:648-732|pol:874-1116	NA-plasmid	NZ_CP004003.1@NZ_CP004004.1	0	2	-	WP_041188059.1	-	-	WP_041188060.1	-	Yes-NHEJ	3	1249476	28450	Burkholderia pseudomallei NAU20B-16 chromosome 2	Proteobacteria	Proteobacteria-Betaproteobacteria	11381746	4	67.9664	Yes-NHEJ-all-same-prot
GCF_000417265.2_ASM41726v2	NA-Ku	NA-LigD	NZ_CP011986.1@NZ_CP011988.1@NZ_CP011987.1	NZ_CP011985.1	3	1	-	-	NA-Ku	-	-	NA-Lig	No-NHEJ	0	1284804	573	Klebsiella pneumoniae UHKPC07 plasmid pUHKPC07-74.026kb	Proteobacteria	Proteobacteria-Gammaproteobacteria	5322270	8	57.4543	No-LigD-domains
GCF_001281445.1_ASM128144v1	NA-Ku	NA-LigD	NA-plasmid	NZ_CP010818.1	0	1	-	-	NA-Ku	-	-	NA-Lig	No-NHEJ	0	65058	65058	Corynebacterium ulcerans strain 131001	Actinobacteria	Actinobacteria-Corynebacteriales	2483321	4	53.3111	No-LigD-domains
GCF_900039485.1_DEMHIR	NA-Ku	NA-LigD	NZ_LN999834.1	NZ_LN999833.1	1	1	-	-	NA-Ku	-	-	NA-Lig	No-NHEJ	0	1778262	1778262	Enterobacteriaceae bacterium symbiont of Maconellicoccus hirsutus isolate DEMHIR genome assembly	Proteobacteria	Proteobacteria-Gammaproteobacteria	834734	1	44.1648	No-LigD-domains
GCF_001683065.1_ASM168306v1	WP_000557719.1:10-194	NA-LigD	NA-plasmid	NZ_CP012729.1	0	1	-	WP_000557719.1	-	-	-	NA-Lig	Ku-only	1	1392	1392	Bacillus anthracis strain Parent2	Firmicutes	Firmicutes-Bacilli	5227092	11	35.3785	No-LigD-domains
GCF_001534645.1_ASM153464v1	NA-Ku	NA-LigD	NA-plasmid	NZ_CP013992.1	0	1	-	-	NA-Ku	-	-	NA-Lig	No-NHEJ	0	996	996	Flavobacterium columnare strain 94-081	Bacteroidetes	Bacteroidetes-Flavobacteriia	3321600	4	30.8025	No-LigD-domains
GCF_000285655.3_EC958.v1	NA-Ku	NA-LigD	NZ_HG941719.1@NZ_HG941720.1	NZ_HG941718.1	2	1	-	-	NA-Ku	-	-	NA-Lig	No-NHEJ	0	941322	562	Escherichia coli ST131 strain EC958 plasmid pEC958B	Proteobacteria	Proteobacteria-Gammaproteobacteria	5109767	7	50.771	No-LigD-domains
GCF_000083545.1_ASM8354v1	NA-Ku	WP_015823435.1,lig:278-550	NC_012987.1@NC_012989.1	NC_012988.1	2	1	-	-	NA-Ku	-	WP_015823435.1	-	Lig-only	2	661410	408	Methylobacterium extorquens DM4 str. DM4 plasmid p2METDI	Proteobacteria	Proteobacteria-Alphaproteobacteria	5943768	5	68.0879	LigD-only-lig-no-pol
GCF_001027285.1_ASM102728v1	WP_053067153.1:10-175	WP_047854559.1,pol:15-259;WP_047855643.1,lig:225-423;WP_047855716.1,pe:18-172|lig:241-535|pol:589-829;WP_047854558.1,lig:6-270	NA-plasmid	NZ_CP011509.1	0	1	-	WP_053067153.1	-	-	WP_047854558.1;WP_047854559.1;WP_047855643.1;WP_047855716.1	-	Yes-NHEJ	3	48	48	Archangium gephyra strain DSM 2261	Proteobacteria	Proteobacteria-Deltaproteobacteria	12489432	3	69.4488	Yes-NHEJ-all-same-prot
GCF_000007125.1_ASM712v1	NA-Ku	NA-LigD	NA-plasmid	NC_003317.1@NC_003318.1	0	2	-	-	NA-Ku	-	-	NA-Lig	No-NHEJ	0	224914	29459	Brucella melitensis 16M chromosome II	Proteobacteria	Proteobacteria-Alphaproteobacteria	5412075	3	57.1971	No-LigD-domains
GCF_000814305.1_ASM81430v1	NA-Ku	NA-LigD	NZ_CP010394.1@NZ_CP010393.1@NZ_CP010395.1@NZ_CP010396.1	NZ_CP010392.1	4	1	-	-	NA-Ku	-	-	NA-Lig	No-NHEJ	0	573	573	Klebsiella pneumoniae strain 34618 plasmid p34618-71.572kb	Proteobacteria	Proteobacteria-Gammaproteobacteria	5313576	8	57.497	No-LigD-domains
GCF_000800315.1_ASM80031v1	NA-Ku	NA-LigD	NA-plasmid	NZ_CP009420.1	0	1	-	-	NA-Ku	-	-	NA-Lig	No-NHEJ	0	487	487	Neisseria meningitidis strain NM3682	Proteobacteria	Proteobacteria-Betaproteobacteria	2196674	4	51.6378	No-LigD-domains
GCF_000281195.1_ASM28119v1	NA-Ku	NA-LigD	NC_018222.1@NC_018223.1	NC_018221.1	2	1	-	-	NA-Ku	-	-	NA-Lig	No-NHEJ	0	1206105	1351	Enterococcus faecalis D32 plasmid EFD32pB	Firmicutes	Firmicutes-Bacilli	2987450	4	37.4875	No-LigD-domains
GCF_000147815.2_ASM14781v3	WP_014054317.1:9-183;WP_014057796.1:9-189;WP_014059408.1:9-177	WP_014054319.1,lig:23-229;WP_014053651.1,pol:18-263;WP_014053655.1,lig:205-499;WP_043235996.1,lig:11-332;WP_014058361.1,lig:30-332;WP_014056746.1,pol:14-257	NC_015951.1@NC_015952.1	NC_015957.1	2	1	-	WP_014054317.1;WP_014057796.1;WP_014059408.1	-	-	WP_014053651.1;WP_014053655.1;WP_014054319.1;WP_014056746.1;WP_043235996.1;WP_014058361.1	-	Yes-NHEJ	3	653045	68280	Streptomyces violaceusniger Tu 4113 plasmid pSTRVI02	Actinobacteria	Actinobacteria-Streptomycetales	10657107	6	70.9693	Yes-NHEJ-lig-pol-diff-prot
GCF_000025365.1_ASM2536v1	NA-Ku	NA-LigD	NA-plasmid	NC_017502.1	0	1	-	-	NA-Ku	-	-	NA-Lig	No-NHEJ	0	710128	2096	Mycoplasma gallisepticum str. R(high)	Tenericutes	Tenericutes-Mollicutes	1012027	2	31.4674	No-LigD-domains
GCF_001455325.1_ASM145532v1	NA-Ku	NA-LigD	NA-plasmid	NZ_CP013350.1@NZ_CP013351.1	0	2	-	-	NA-Ku	-	-	NA-Lig	No-NHEJ	0	152297	152297	Pseudoalteromonas issachenkonii strain KCTC 12958 chromosome II	Proteobacteria	Proteobacteria-Gammaproteobacteria	7533865	8	40.3423	No-LigD-domains
GCF_000834375.1_ASM83437v1	NA-Ku	NA-LigD	NA-plasmid	NZ_CP009792.1	0	1	-	-	NA-Ku	-	-	NA-Lig	No-NHEJ	0	502800	633	Yersinia pseudotuberculosis YPIII	Proteobacteria	Proteobacteria-Gammaproteobacteria	4689436	7	47.5304	No-LigD-domains
GCF_000829375.1_ASM82937v1	NA-Ku	WP_045496684.1,lig:222-465	NA-plasmid	NZ_AP014624.1	0	1	-	-	NA-Ku	-	WP_045496684.1	-	Lig-only	2	878220	878220	Chryseobacterium sp. StRB126 DNA	Bacteroidetes	Bacteroidetes-Flavobacteriia	5503743	6	35.5917	LigD-only-lig-no-pol
GCF_001596055.1_ASM159605v1	WP_003181033.1:9-175	WP_006640547.1,lig:18-197;WP_003181029.1,lig:12-286|pol:326-564	NA-plasmid	NZ_CP014781.1	0	1	-	WP_003181033.1	-	-	WP_003181029.1;WP_006640547.1	-	Yes-NHEJ	3	1402	1402	Bacillus licheniformis strain HRBL-15TDI7	Firmicutes	Firmicutes-Bacilli	4252398	8	45.9189	Yes-NHEJ-lig-pol-same_prot
GCF_001513635.1_ASM151363v1	NA-Ku	NA-LigD	NZ_CP013833.1@NZ_CP013834.1	NZ_CP013835.1	2	1	-	-	NA-Ku	-	-	NA-Lig	No-NHEJ	0	562	562	Escherichia coli strain JJ2434 plasmid pJJ2434_2	Proteobacteria	Proteobacteria-Gammaproteobacteria	5128614	7	50.7765	No-LigD-domains
GCF_000974505.1_ASM97450v1	NA-Ku	NA-LigD	NA-plasmid	NZ_CP010440.1	0	1	-	-	NA-Ku	-	-	NA-Lig	No-NHEJ	0	83333	562	Escherichia coli K-12 strain ER3476	Proteobacteria	Proteobacteria-Gammaproteobacteria	4621164	7	50.789	No-LigD-domains
GCF_001648175.1_ASM164817v1	NA-Ku	WP_064122250.1,pe:15-141	NA-plasmid	NZ_CP015243.1	0	1	-	-	NA-Ku	-	WP_064122250.1	-	No-NHEJ	0	376489	376489	Halotalea alkalilenta strain IHB B 13600	Proteobacteria	Proteobacteria-Gammaproteobacteria	4387428	6	64.3142	No-LigD-domains
GCF_000331715.1_ASM33171v1	NA-Ku	NA-LigD	NC_020128.1@NC_020129.1@NC_020130.1	NC_020127.1	3	1	-	-	NA-Ku	-	-	NA-Lig	No-NHEJ	0	1234378	29546	Lawsonia intracellularis N343 plasmid 3	Proteobacteria	Proteobacteria-Deltaproteobacteria	1457568	2	33.2861	No-LigD-domains
GCF_000008045.1_ASM804v1	NA-Ku	NA-LigD	NA-plasmid	NC_006142.1	0	1	-	-	NA-Ku	-	-	NA-Lig	No-NHEJ	0	257363	785	Rickettsia typhi str. Wilmington	Proteobacteria	Proteobacteria-Alphaproteobacteria	1111496	2	28.9194	No-LigD-domains
GCF_000815205.1_ASM81520v1	NA-Ku	NA-LigD	NA-plasmid	NZ_CP010299.1	0	1	-	-	NA-Ku	-	-	NA-Lig	No-NHEJ	0	1280	1280	Staphylococcus aureus strain 25b_MRSA	Firmicutes	Firmicutes-Bacilli	2872781	5	32.7501	No-LigD-domains
GCF_001021385.1_ASM102138v1	WP_047332074.1:9-192	WP_047329738.1,lig:204-446;WP_047333761.1,pe:301-438|lig:460-755|pol:16-261;WP_047332633.1,lig:23-329;WP_047328595.1,pol:8-255;WP_047332632.1,pol:15-262	NA-plasmid	NZ_CP011773.1	0	1	-	WP_047332074.1	-	-	WP_047328595.1;WP_047329738.1;WP_047333761.1;WP_047332632.1;WP_047332633.1	-	Yes-NHEJ	3	1545728	1545728	Mycobacterium sp. EPa45	Actinobacteria	Actinobacteria-Corynebacteriales	6177406	2	66.3514	Yes-NHEJ-all-same-prot
GCF_000183155.1_ASM18315v1	NA-Ku	NA-LigD	NA-plasmid	NC_014738.1	0	1	-	-	NA-Ku	-	-	NA-Lig	No-NHEJ	0	693978	34085	Riemerella anatipestifer DSM 15868	Bacteroidetes	Bacteroidetes-Flavobacteriia	2155121	3	35.0101	No-LigD-domains
GCF_001587175.1_ASM158717v1	NA-Ku	NA-LigD	NA-plasmid	NZ_CP013651.1	0	1	-	-	NA-Ku	-	-	NA-Lig	No-NHEJ	0	1759399	1759399	Streptococcus sp. A12	Firmicutes	Firmicutes-Bacilli	1874337	4	42.2122	No-LigD-domains
GCF_000550765.1_ASM55076v1	NA-Ku	WP_025437191.1,pol:15-258	NZ_CP004361.1@NZ_CP004362.1@NZ_CP004363.1@NZ_CP004364.1@NZ_CP004365.1	NZ_CP004360.1	5	1	-	-	NA-Ku	-	WP_025437191.1	-	No-NHEJ	0	1296990	28448	Gluconacetobacter xylinus E25 plasmid pGX5	Proteobacteria	Proteobacteria-Alphaproteobacteria	3447725	5	62.6422	No-LigD-domains
GCF_000203215.1_ASM20321v1	NA-Ku	NA-LigD	NA-plasmid	NC_015153.1	0	1	-	-	NA-Ku	-	-	NA-Lig	No-NHEJ	0	708248	57372	Mycoplasma suis KI3806 complete genome	Tenericutes	Tenericutes-Mollicutes	709270	1	31.0772	No-LigD-domains
GCF_001753485.1_ASM175348v1	NA-Ku	NA-LigD	NZ_CP017445.1	NZ_CP017444.1	1	1	-	-	NA-Ku	-	-	NA-Lig	No-NHEJ	0	83334	562	Escherichia coli O157:H7 strain 8368 plasmid pO157	Proteobacteria	Proteobacteria-Gammaproteobacteria	5437532	7	50.5164	No-LigD-domains
GCF_000189415.1_ASM18941v1	NA-Ku	NA-LigD	NA-plasmid	NC_015144.1	0	1	-	-	NA-Ku	-	-	NA-Lig	No-NHEJ	0	865938	1014	Weeksella virosa DSM 16922	Bacteroidetes	Bacteroidetes-Flavobacteriia	2272954	5	35.9217	No-LigD-domains
GCF_000521545.1_ASM52154v1	NA-Ku	NA-LigD	NZ_CP002700.1	NZ_CP002699.1	1	1	-	-	NA-Ku	-	-	NA-Lig	No-NHEJ	0	1009857	9	Buchnera aphidicola str. W106 (Myzus persicae) plasmid pLeu	Proteobacteria	Proteobacteria-Gammaproteobacteria	643502	1	25.442	No-LigD-domains
GCF_001644665.1_ASM164466v1	NA-Ku	NA-LigD	NA-plasmid	NZ_CP011393.1	0	1	-	-	NA-Ku	-	-	NA-Lig	No-NHEJ	0	93466	93466	Fervidobacterium pennivorans strain DYC	Thermotogae	Thermotogae-Thermotogales	2061852	2	38.9368	No-LigD-domains
GCF_000988565.1_ASM98856v1	WP_052771236.1:10-193	WP_046711170.1,pe:10-166|lig:248-534|pol:635-873;WP_046715912.1,lig:211-423;WP_046710766.1,lig:188-318	NA-plasmid	NZ_CP006003.1	0	1	-	WP_052771236.1	-	-	WP_046710766.1;WP_046711170.1;WP_046715912.1	-	Yes-NHEJ	3	1334629	33	Myxococcus fulvus 124B02	Proteobacteria	Proteobacteria-Deltaproteobacteria	11048835	3	69.9627	Yes-NHEJ-all-same-prot
GCF_000807425.2_ASM80742v4	NA-Ku	NA-LigD	NZ_CP010383.2@NZ_CP012169.1@NZ_CP012168.1@NZ_CP010381.1@NZ_CP010382.1	NZ_CP012167.1	5	1	-	-	NA-Ku	-	-	NA-Lig	No-NHEJ	0	299766	158836	Enterobacter hormaechei subsp. steigerwaltii strain 34998 plasmid p34998-53.129kb	Proteobacteria	Proteobacteria-Gammaproteobacteria	4688189	8	55.6688	No-LigD-domains
GCF_001515665.1_ASM151566v1	NA-Ku	NA-LigD	NZ_CP012016.1	NZ_CP012015.1	1	1	-	-	NA-Ku	-	-	NA-Lig	No-NHEJ	0	46170	1280	Staphylococcus aureus subsp. aureus strain Gv51 plasmid pGv51	Firmicutes	Firmicutes-Bacilli	2987124	5	32.9084	No-LigD-domains
GCF_000953515.1_EcHMS174Chr	NA-Ku	NA-LigD	NA-plasmid	NZ_LM993812.1	0	1	-	-	NA-Ku	-	-	NA-Lig	No-NHEJ	0	562	562	Escherichia coli genome assembly EcHMS174Chr	Proteobacteria	Proteobacteria-Gammaproteobacteria	4584860	7	50.82	No-LigD-domains
GCF_000988065.1_ASM98806v1	NA-Ku	NA-LigD	NA-plasmid	NZ_CP011368.1	0	1	-	-	NA-Ku	-	-	NA-Lig	No-NHEJ	0	29555	29555	Mycoplasma canis strain LV	Tenericutes	Tenericutes-Mollicutes	968791	3	27.0134	No-LigD-domains
GCF_000009085.1_ASM908v1	NA-Ku	YP_002345037.1,lig:106-229	NA-plasmid	NC_002163.1	0	1	-	-	NA-Ku	-	YP_002345037.1	-	Lig-only	2	192222	197	Campylobacter jejuni subsp. jejuni NCTC 11168 = ATCC 700819 chromosome	Proteobacteria	Proteobacteria-Epsilonproteobacteria	1641481	3	30.5486	LigD-only-lig-no-pol
GCF_000017445.4_ASM1744v3	NA-Ku	NA-LigD	NA-plasmid	NC_010263.3	0	1	-	-	NA-Ku	-	-	NA-Lig	No-NHEJ	0	452659	783	Rickettsia rickettsii str. Iowa	Proteobacteria	Proteobacteria-Alphaproteobacteria	1268201	1	32.4468	No-LigD-domains
GCF_000196575.1_ASM19657v1	NA-Ku	NA-LigD	NC_015053.1@NC_015066.1	NC_015052.1	2	1	-	-	NA-Ku	-	-	NA-Lig	No-NHEJ	0	565040	216816	Bifidobacterium longum subsp. infantis 157F plasmid p157F-NC2 DNA	Actinobacteria	Actinobacteria-Bifidobacteriales	2400312	4	60.0642	No-LigD-domains
GCF_001652685.1_ASM165268v1	NA-Ku	NA-LigD	NA-plasmid	NZ_CP015344.1	0	1	-	-	NA-Ku	-	-	NA-Lig	No-NHEJ	0	446	446	Legionella pneumophila strain D-7630	Proteobacteria	Proteobacteria-Gammaproteobacteria	3444702	3	38.3722	No-LigD-domains
GCF_001761345.1_ASM176134v1	WP_017979900.1:11-176	WP_017977464.1,lig:219-471	NZ_CP017579.1	NZ_CP017578.1	1	1	-	WP_017979900.1;WP_017979900.1	-	-	WP_017977464.1	-	Yes-NHEJ	3	621456	152682	Sphingomonas melonis TY plasmid	Proteobacteria	Proteobacteria-Alphaproteobacteria	4156476	2	67.0562	Yes-NHEJ-lig-no-pol
GCF_001307195.1_ASM130719v1	NA-Ku	NA-LigD	NA-plasmid	NZ_CP012808.1	0	1	-	-	NA-Ku	-	-	NA-Lig	No-NHEJ	0	1324350	1324350	Acinetobacter sp. 114	Proteobacteria	Proteobacteria-Gammaproteobacteria	3054269	7	34.8926	No-LigD-domains
GCF_000195085.1_ASM19508v1	NA-Ku	NA-LigD	NA-plasmid	NC_015380.1	0	1	-	-	NA-Ku	-	-	NA-Lig	No-NHEJ	0	1002672	1002672	Candidatus Pelagibacter sp. IMCC9063	Proteobacteria	Proteobacteria-Alphaproteobacteria	1284727	1	31.6707	No-LigD-domains
GCF_000328765.2_ASM32876v2	NA-Ku	NA-LigD	NA-plasmid	NC_019954.2	0	1	-	-	NA-Ku	-	-	NA-Lig	No-NHEJ	0	1209989	499229	Tepidanaerobacter acetatoxydans Re1 complete genome	Firmicutes	Firmicutes-Clostridia	2761252	2	37.5321	No-LigD-domains
GCF_000959205.1_ASM95920v1	WP_038800162.1:10-196	WP_038800160.1,pe:65-207|lig:644-728|pol:870-1112	NA-plasmid	NZ_CP009485.1@NZ_CP009484.1	0	2	-	WP_038800162.1	-	-	WP_038800160.1	-	Yes-NHEJ	3	1249473	28450	Burkholderia pseudomallei MSHR491 chromosome II	Proteobacteria	Proteobacteria-Betaproteobacteria	11445307	4	67.9113	Yes-NHEJ-all-same-prot
GCF_000832485.1_ASM83248v1	WP_000557719.1:10-194	NA-LigD	NZ_CP009336.1@NZ_CP009334.1@NZ_CP009332.1@NZ_CP009333.1	NZ_CP009335.1	4	1	-	WP_000557719.1	-	-	-	NA-Lig	Ku-only	1	1428	1428	Bacillus thuringiensis strain HD1011 plasmid 4	Firmicutes	Firmicutes-Bacilli	5232696	14	35.4742	No-LigD-domains
GCF_000069245.1_ASM6924v1	NA-Ku	NA-LigD	NC_010401.1@NC_010402.1@NC_010404.1@NC_010403.1	NC_010410.1	4	1	-	-	NA-Ku	-	-	NA-Lig	No-NHEJ	0	509173	470	Acinetobacter baumannii str. AYE plasmid p4ABAYE	Proteobacteria	Proteobacteria-Gammaproteobacteria	3936291	6	39.38	No-LigD-domains
GCF_000439455.1_ASM43945v1	NA-Ku	NA-LigD	NA-plasmid	NC_021833.1	0	1	-	-	NA-Ku	-	-	NA-Lig	No-NHEJ	0	1276221	216936	Spiroplasma diminutum CUAS-1	Tenericutes	Tenericutes-Mollicutes	945296	1	25.4591	No-LigD-domains
GCF_000166135.1_ASM16613v1	WP_013421951.1:9-182	WP_013425853.1,pe:66-179|lig:245-549;WP_013423458.1,lig:11-261;WP_013421950.1,pol:65-308	NA-plasmid	NC_014666.1	0	1	-	WP_013421951.1	-	-	WP_013421950.1;WP_013423458.1;WP_013425853.1	-	Yes-NHEJ	3	298654	298654	Frankia sp. EuI1c	Actinobacteria	Actinobacteria-Frankiales	8815781	3	72.314	Yes-NHEJ-all-diff-prot
GCF_000270005.1_ASM27000v1	NA-Ku	NA-LigD	NA-plasmid	NC_017368.1	0	1	-	-	NA-Ku	-	-	NA-Lig	No-NHEJ	0	866344	210	Helicobacter pylori F16 DNA	Proteobacteria	Proteobacteria-Epsilonproteobacteria	1575399	2	38.8845	No-LigD-domains
GCF_000736415.1_ASM73641v1	NA-Ku	NA-LigD	NZ_CP009044.1	NZ_CP009043.1	1	1	-	-	NA-Ku	-	-	NA-Lig	No-NHEJ	0	1244531	1244531	Campylobacter iguaniorum strain 1485E plasmid pCIG1485E	Proteobacteria	Proteobacteria-Epsilonproteobacteria	1684608	3	35.851	No-LigD-domains
GCF_001874645.1_ASM187464v1	NA-Ku	NA-LigD	NZ_CP017887.1	NZ_CP017886.1	1	1	-	-	NA-Ku	-	-	NA-Lig	No-NHEJ	0	104087	104087	Pseudomonas frederiksbergensis strain ERGS4:02 plasmid unnamed1	Proteobacteria	Proteobacteria-Gammaproteobacteria	5747498	7	58.7276	No-LigD-domains
GCF_001708525.1_ASM170852v1	NA-Ku	NA-LigD	NZ_CP016905.1	NZ_CP016904.1	1	1	-	-	NA-Ku	-	-	NA-Lig	No-NHEJ	0	305	305	Ralstonia solanacearum strain KACC10709 plasmid unnamed1	Proteobacteria	Proteobacteria-Betaproteobacteria	3462505	4	66.9771	No-LigD-domains
GCF_001272635.1_ASM127263v1	NA-Ku	NA-LigD	NA-plasmid	NZ_CP011419.1	0	1	-	-	NA-Ku	-	-	NA-Lig	No-NHEJ	0	1307	1307	Streptococcus suis strain NSUI002	Firmicutes	Firmicutes-Bacilli	2255345	4	41.0896	No-LigD-domains
GCF_001663415.1_ASM166341v1	NA-Ku	NA-LigD	NZ_CP015851.1	NZ_CP015850.1	1	1	-	-	NA-Ku	-	-	NA-Lig	No-NHEJ	0	305	305	Ralstonia solanacearum strain YC40-M plasmid	Proteobacteria	Proteobacteria-Betaproteobacteria	3844764	4	66.8404	No-LigD-domains
GCF_001558415.1_ASM155841v1	NA-Ku	WP_020331027.1,lig:113-244	NA-plasmid	NZ_CP014034.1@NZ_CP014035.1	0	2	-	-	NA-Ku	-	WP_020331027.1	-	Lig-only	2	676	676	Vibrio fluvialis strain ATCC 33809 chromosome 2	Proteobacteria	Proteobacteria-Gammaproteobacteria	6499614	10	49.8707	LigD-only-lig-no-pol
GCF_000227465.1_ASM22746v1	WP_014113560.1:9-176	WP_041520931.1,lig:9-225|pol:326-562	NA-plasmid	NC_016047.1	0	1	-	WP_014113560.1	-	-	WP_041520931.1	-	Yes-NHEJ	3	1052585	1423	Bacillus subtilis subsp. spizizenii TU-B-10	Firmicutes	Firmicutes-Bacilli	4207222	10	43.8235	Yes-NHEJ-lig-pol-same_prot
GCF_000270465.1_ASM27046v1	NA-Ku	NA-LigD	NA-plasmid	NC_017353.1	0	1	-	-	NA-Ku	-	-	NA-Lig	No-NHEJ	0	1034809	28035	Staphylococcus lugdunensis N920143 complete genome	Firmicutes	Firmicutes-Bacilli	2595888	4	33.8164	No-LigD-domains
GCF_000011165.1_ASM1116v1	NA-Ku	NA-LigD	NA-plasmid	NC_002491.1	0	1	-	-	NA-Ku	-	-	NA-Lig	No-NHEJ	0	138677	83558	Chlamydophila pneumoniae J138 genomic DNA	Chlamydiae	Chlamydiae-Chlamydiales	1226565	1	40.5815	No-LigD-domains
GCF_000511385.1_ASM51138v1	NA-Ku	WP_024099065.1,lig:217-458	NC_023138.1@NC_023148.1@NC_023139.1@NC_023140.1@NC_023141.1@NC_023142.1@NC_023143.1	NC_023137.1	7	1	-	-	NA-Ku	WP_024099065.1	-	-	Lig-only	2	1423144	60890	Phaeobacter gallaeciensis DSM 26640 plasmid pGal_G40	Proteobacteria	Proteobacteria-Alphaproteobacteria	3776653	4	59.6245	LigD-only-lig-no-pol
GCF_000317895.1_ASM31789v1	WP_015091332.1:10-196	WP_015091331.1,pe:5-161|lig:193-490|pol:496-728	NA-plasmid	NC_019567.1	0	1	-	WP_015091332.1	-	-	WP_015091331.1	-	Yes-NHEJ	3	1069642	959	Bdellovibrio bacteriovorus str. Tiberius	Proteobacteria	Proteobacteria-Oligoflexia	3988594	2	49.859	Yes-NHEJ-all-same-prot
GCF_001720465.1_ASM172046v1	NA-Ku	WP_069309021.1,lig:218-469	NA-plasmid	NZ_CP017113.1	0	1	-	-	NA-Ku	-	WP_069309021.1	-	Lig-only	2	1896196	1896196	Porphyrobacter sp. LM 6	Proteobacteria	Proteobacteria-Alphaproteobacteria	2979257	1	64.7166	LigD-only-lig-no-pol
GCF_001506665.1_ASM150666v1	NA-Ku	WP_002869692.1,lig:106-229	NA-plasmid	NZ_CP010500.1	0	1	-	-	NA-Ku	-	WP_002869692.1	-	Lig-only	2	197	197	Campylobacter jejuni strain CJ677CC528	Proteobacteria	Proteobacteria-Epsilonproteobacteria	1645188	1	30.286	LigD-only-lig-no-pol
GCF_001885215.1_ASM188521v1	NA-Ku	WP_071799822.1,lig:228-518	NA-plasmid	NZ_CP018091.1	0	1	-	-	NA-Ku	-	WP_071799822.1	-	Lig-only	2	1916956	1916956	Synechococcus sp. SynAce01	Cyanobacteria	Cyanobacteria-Synechococcales	2750634	2	63.9157	LigD-only-lig-no-pol
GCF_000486445.2_ASM48644v2	NA-Ku	NA-LigD	NA-plasmid	NZ_CP012349.1	0	1	-	-	NA-Ku	-	-	NA-Lig	No-NHEJ	0	938141	28901	Salmonella enterica subsp. enterica serovar Sloterdijk str. ATCC 15791	Proteobacteria	Proteobacteria-Gammaproteobacteria	4817791	7	52.2038	No-LigD-domains
GCF_000154585.2_ASM15458v2	WP_003404795.1:9-192	WP_003401386.1,pol:18-264;WP_003899657.1,pol:15-263;WP_003898655.1,pe:299-435|lig:471-756|pol:9-255;WP_003420435.1,lig:11-264;WP_003415991.1,lig:203-445	NA-plasmid	NC_016768.1	0	1	-	WP_003404795.1	-	-	WP_003401386.1;WP_003415991.1;WP_003898655.1;WP_003899657.1;WP_003420435.1	-	Yes-NHEJ	3	478433	1773	Mycobacterium tuberculosis KZN 4207	Actinobacteria	Actinobacteria-Corynebacteriales	4394985	1	65.615	Yes-NHEJ-all-same-prot
GCF_000266925.1_ASM26692v1	NA-Ku	NA-LigD	NA-plasmid	NC_018024.1	0	1	-	-	NA-Ku	-	-	NA-Lig	No-NHEJ	0	891968	97477	Anaerobaculum mobile DSM 13181	Synergistetes	Synergistetes-Synergistia	2160700	2	47.9681	No-LigD-domains
GCF_000261025.1_ASM26102v1	NA-Ku	NA-LigD	NA-plasmid	NC_017860.1@NC_017861.1	0	2	-	-	NA-Ku	-	-	NA-Lig	No-NHEJ	0	246198	28131	Prevotella intermedia 17 chromosome II	Bacteroidetes	Bacteroidetes-Bacteroidia	3279084	4	43.7063	No-LigD-domains
GCF_000024385.1_ASM2438v1	WP_012851576.1:9-182	WP_012851574.1,pol:17-264;WP_041439345.1,lig:16-321	NA-plasmid	NC_013510.1	0	1	-	WP_012851576.1	-	-	WP_012851574.1;WP_041439345.1	-	Yes-NHEJ	3	471852	2020	Thermomonospora curvata DSM 43183	Actinobacteria	Actinobacteria-Streptosporangiales	5639016	4	71.642	Yes-NHEJ-lig-pol-diff-prot
GCF_000021685.1_ASM2168v1	NA-Ku	NA-LigD	NC_011961.1	NC_011959.1	1	1	-	-	NA-Ku	-	-	NA-Lig	No-NHEJ	0	309801	500	Thermomicrobium roseum DSM 5159 plasmid	Chloroflexi	Chloroflexi-Thermomicrobiales	2003006	2	63.647	No-LigD-domains
GCF_000284335.1_ASM28433v1	NA-Ku	WP_041726162.1,lig:316-471	NA-plasmid	NC_017096.1	0	1	-	-	NA-Ku	-	WP_041726162.1	-	Lig-only	2	511051	693075	Caldisericum exile AZM16c01 DNA	Caldiserica	Caldiserica-Caldisericia	1558103	1	35.3749	LigD-only-lig-no-pol
GCF_001890325.1_ASM189032v1	NA-Ku	NA-LigD	NZ_CP018242.1	NZ_CP018241.1	1	1	-	-	NA-Ku	-	-	NA-Lig	No-NHEJ	0	562	562	Escherichia coli strain 319 plasmid pO157	Proteobacteria	Proteobacteria-Gammaproteobacteria	5474890	7	50.5399	No-LigD-domains
GCF_001687105.1_ASM168710v1	NA-Ku	WP_066105761.1,lig:221-462	NZ_CP014597.1@NZ_CP014598.1@NZ_CP014599.1@NZ_CP014600.1@NZ_CP014601.1	NZ_CP014595.1@NZ_CP014596.1	5	2	-	-	NA-Ku	-	WP_066105761.1	-	Lig-only	2	1792508	1792508	Yangia sp. CCB-MM3 plasmid unnamed5	Proteobacteria	Proteobacteria-Alphaproteobacteria	7276520	5	65.5616	LigD-only-lig-no-pol
GCF_001307585.1_ASM130758v1	NA-Ku	NA-LigD	NA-plasmid	NZ_CP011440.1	0	1	-	-	NA-Ku	-	-	NA-Lig	No-NHEJ	0	520	520	Bordetella pertussis strain B1838	Proteobacteria	Proteobacteria-Betaproteobacteria	4108472	3	67.7051	No-LigD-domains
GCF_001274655.1_ASM127465v1	WP_019338571.1:10-196	WP_049455231.1,pe:5-157|lig:228-525|pol:564-802;WP_019336698.1,lig:226-444;WP_053442316.1,pe:5-162|lig:232-530|pol:544-787	NA-plasmid	NZ_CP011305.1	0	1	-	WP_019338571.1	-	-	WP_053442316.1;WP_049455231.1;WP_019336698.1	-	Yes-NHEJ	3	40324	40324	Stenotrophomonas maltophilia strain ISMMS2	Proteobacteria	Proteobacteria-Gammaproteobacteria	4509724	4	66.4474	Yes-NHEJ-all-same-prot
GCF_000007045.1_ASM704v1	NA-Ku	NA-LigD	NA-plasmid	NC_003098.1	0	1	-	-	NA-Ku	-	-	NA-Lig	No-NHEJ	0	171101	1313	Streptococcus pneumoniae R6 chromosome	Firmicutes	Firmicutes-Bacilli	2038615	4	39.716	No-LigD-domains
GCF_000237995.1_ASM23799v2	NA-Ku	NA-LigD	NC_016635.1@NC_016606.1@NC_016636.1@NC_016607.1@NC_016608.1@NC_017017.1@NC_017018.1@NC_017019.1	NC_016605.1	8	1	-	-	NA-Ku	-	-	NA-Lig	No-NHEJ	0	701521	187452	Pediococcus claussenii ATCC BAA-344 plasmid pPECL-8	Firmicutes	Firmicutes-Bacilli	1829111	4	36.82	No-LigD-domains
GCF_000965785.1_ASM96578v1	NA-Ku	NA-LigD	NA-plasmid	NZ_CP011073.1	0	1	-	-	NA-Ku	-	-	NA-Lig	No-NHEJ	0	817	817	Bacteroides fragilis strain BOB25	Bacteroidetes	Bacteroidetes-Bacteroidia	5282232	6	43.1876	No-LigD-domains
GCF_000600225.1_ASM60022v1	NA-Ku	NA-LigD	NA-plasmid	NZ_CP006827.1	0	1	-	-	NA-Ku	-	-	NA-Lig	No-NHEJ	0	1382927	210	Helicobacter pylori oki898	Proteobacteria	Proteobacteria-Epsilonproteobacteria	1634875	2	38.8257	No-LigD-domains
GCF_000016725.1_ASM1672v1	NA-Ku	WP_011942368.1,lig:220-460	NC_009467.1@NC_009468.1@NC_009469.1@NC_009470.1@NC_009471.1@NC_009472.1@NC_009473.1@NC_009474.1	NC_009484.1	8	1	-	-	NA-Ku	-	WP_011942368.1	-	Lig-only	2	349163	524	Acidiphilium cryptum JF-5 plasmid pACRY08	Proteobacteria	Proteobacteria-Alphaproteobacteria	3389227	2	67.9927	LigD-only-lig-no-pol
GCF_000212695.1_ASM21269v1	WP_013771074.1:9-182	WP_013770925.1,lig:198-451;WP_013771073.1,pol:15-268;WP_013769969.1,pe:8-146|lig:190-487;WP_013771739.1,lig:12-331;WP_013769678.1,pol:18-274	NA-plasmid	NC_015514.1	0	1	-	WP_013771074.1	-	-	WP_013769678.1;WP_013769969.1;WP_013770925.1;WP_013771073.1;WP_013771739.1	-	Yes-NHEJ	3	590998	1708	Cellulomonas fimi ATCC 484	Actinobacteria	Actinobacteria-Micrococcales	4266344	2	74.7243	Yes-NHEJ-all-diff-prot
GCF_001506905.1_ASM150690v1	NA-Ku	WP_002869692.1,lig:106-229	NA-plasmid	NZ_CP010511.1	0	1	-	-	NA-Ku	-	WP_002869692.1	-	Lig-only	2	197	197	Campylobacter jejuni strain CJ677CC061	Proteobacteria	Proteobacteria-Epsilonproteobacteria	1635130	1	30.3713	LigD-only-lig-no-pol
GCF_001611855.1_ASM161185v1	WP_030094481.1:10-193	WP_064407590.1,pol:15-264;WP_064407589.1,lig:11-261;WP_064407938.1,pe:314-463|lig:495-778|pol:26-275;WP_064409810.1,pol:13-260	NA-plasmid	NZ_CP010071.1	0	1	-	WP_030094481.1	-	-	WP_064407589.1;WP_064407590.1;WP_064407938.1;WP_064409810.1	-	Yes-NHEJ	3	1561223	1561223	Mycobacterium sp. QIA-37	Actinobacteria	Actinobacteria-Corynebacteriales	4855372	1	64.1428	Yes-NHEJ-all-same-prot
GCF_001663075.1_ASM166307v1	NA-Ku	NA-LigD	NA-plasmid	NZ_CP016018.1	0	1	-	-	NA-Ku	-	-	NA-Lig	No-NHEJ	0	562	562	Escherichia coli strain ER1821R	Proteobacteria	Proteobacteria-Gammaproteobacteria	4595577	7	50.832	No-LigD-domains
GCF_000021605.1_ASM2160v1	NA-Ku	WP_000908473.1,lig:113-229	NA-plasmid	NC_012578.1@NC_012580.1	0	2	-	-	NA-Ku	-	WP_000908473.1	-	Lig-only	2	579112	666	Vibrio cholerae M66-2 chromosome II	Proteobacteria	Proteobacteria-Gammaproteobacteria	6831428	7	47.71	LigD-only-lig-no-pol
GCF_000318015.1_ASM31801v1	YP_006966729.1:11-196	YP_006966730.1,pe:7-162|lig:203-507|pol:537-770	NA-plasmid	NC_019382.1	0	1	-	YP_006966729.1	-	-	YP_006966730.1	-	Yes-NHEJ	3	568707	518	Bordetella bronchiseptica 253	Proteobacteria	Proteobacteria-Betaproteobacteria	5264383	1	68.1179	Yes-NHEJ-all-same-prot
GCF_000524555.1_ASM52455v1	NA-Ku	NA-LigD	NA-plasmid	NZ_CP007154.1	0	1	-	-	NA-Ku	-	-	NA-Lig	No-NHEJ	0	743966	45362	Mycoplasma bovoculi M165/69	Tenericutes	Tenericutes-Mollicutes	760240	1	28.2166	No-LigD-domains
GCF_000445405.1_ASM44540v1	NA-Ku	NA-LigD	NC_022078.1@NC_022083.1	NC_022082.1	2	1	-	-	NA-Ku	-	-	NA-Lig	No-NHEJ	0	1380908	573	Klebsiella pneumoniae JM45 plasmid p2	Proteobacteria	Proteobacteria-Gammaproteobacteria	5273813	8	57.5333	No-LigD-domains
GCF_000197735.1_ASM19773v1	NA-Ku	WP_049862687.1,lig:17-152	NC_014549.1@NC_014548.1	NC_014550.1	2	1	-	-	NA-Ku	-	WP_049862687.1	-	Lig-only	2	861360	256701	Arthrobacter arilaitensis RE117	Actinobacteria	Actinobacteria-Micrococcales	3859257	6	59.2865	LigD-only-lig-no-pol
GCF_000376605.1_ASM37660v1	NA-Ku	NA-LigD	NA-plasmid	NC_021089.1	0	1	-	-	NA-Ku	-	-	NA-Lig	No-NHEJ	0	1236909	77038	Wolbachia endosymbiont of Drosophila simulans wHa	Proteobacteria	Proteobacteria-Alphaproteobacteria	1295804	1	35.0913	No-LigD-domains
GCF_000020745.1_ASM2074v1	NA-Ku	NA-LigD	NC_011092.1@NC_011093.1	NC_011094.1	2	1	-	-	NA-Ku	-	-	NA-Lig	No-NHEJ	0	439843	28901	Salmonella enterica subsp. enterica serovar Schwarzengrund str. CVM19633 plasmid pCVM19633_4	Proteobacteria	Proteobacteria-Gammaproteobacteria	4709075	7	52.1741	No-LigD-domains
GCF_001683275.1_ASM168327v1	WP_000557719.1:10-194	NA-LigD	NA-plasmid	NZ_CP012727.1	0	1	-	WP_000557719.1	-	-	-	NA-Lig	Ku-only	1	1392	1392	Bacillus anthracis strain PR09-4	Firmicutes	Firmicutes-Bacilli	5227090	11	35.3785	No-LigD-domains
GCF_000047365.1_ASM4736v1	NA-Ku	NA-LigD	NC_006153.2@NC_006154.1	NC_006155.1	2	1	-	-	NA-Ku	-	-	NA-Lig	No-NHEJ	0	273123	633	Yersinia pseudotuberculosis IP32953 cryptic plasmid	Proteobacteria	Proteobacteria-Gammaproteobacteria	4744671	7	47.6104	No-LigD-domains
GCF_000020525.1_ASM2052v1	NA-Ku	NA-LigD	NA-plasmid	NC_011026.1	0	1	-	-	NA-Ku	-	-	NA-Lig	No-NHEJ	0	517418	100716	Chloroherpeton thalassium ATCC 35110	Chlorobi	Chlorobi-Chlorobia	3293456	1	45.0389	No-LigD-domains
GCF_000961295.1_ASM96129v1	WP_003489964.1:10-196	WP_011051566.1,pe:5-157|lig:229-526|pol:586-824;WP_011050856.1,lig:227-473	NZ_CP009008.1@NZ_CP009009.1	NZ_CP009010.1	2	1	-	WP_003489964.1	-	-	WP_011050856.1;WP_011051566.1	-	Yes-NHEJ	3	611301	346	Xanthomonas citri subsp. citri strain jx5 plasmid pXAC64	Proteobacteria	Proteobacteria-Gammaproteobacteria	5124810	2	64.8389	Yes-NHEJ-all-same-prot
GCF_000510265.1_ASM51026v1	NA-Ku	NA-LigD	NA-plasmid	NZ_CP006745.1	0	1	-	-	NA-Ku	-	-	NA-Lig	No-NHEJ	0	1401328	1263979	Candidatus Endolissoclinum faulkneri L5	Proteobacteria	Proteobacteria-Alphaproteobacteria	1518636	1	34.5311	No-LigD-domains
GCF_001889605.1_ASM188960v1	WP_072601840.1:13-178;WP_072601842.1:20-177	WP_072601841.1,pe:5-158|lig:254-553|pol:570-813;WP_072606983.1,lig:221-478	NZ_CP018172.1	NZ_CP018171.1	1	1	-	WP_072601840.1;WP_072601842.1	-	-	WP_072601841.1;WP_072606983.1	-	Yes-NHEJ	3	1670800	1670800	Mesorhizobium sp. B7 plasmid unnamed1	Proteobacteria	Proteobacteria-Alphaproteobacteria	5158483	2	65.1947	Yes-NHEJ-all-same-prot
GCF_001045415.1_ASM104541v1	NA-Ku	WP_000908473.1,lig:113-229	NA-plasmid	NZ_CP007653.1@NZ_CP007654.1@NZ_CP007655.1	0	3	-	-	NA-Ku	-	WP_000908473.1	-	Lig-only	2	666	666	Vibrio cholerae strain TSY216 chromosome 3	Proteobacteria	Proteobacteria-Gammaproteobacteria	9104982	7	46.4972	LigD-only-lig-no-pol
GCF_000422165.1_ASM42216v1	NA-Ku	NA-LigD	NA-plasmid	NC_021744.1	0	1	-	-	NA-Ku	-	-	NA-Lig	No-NHEJ	0	326425	1587	Lactobacillus helveticus CNRZ32	Firmicutes	Firmicutes-Bacilli	2225962	4	36.9257	No-LigD-domains
GCF_000019565.1_ASM1956v1	NA-Ku	NA-LigD	NC_011282.1@NC_011281.1	NC_011283.1	2	1	-	-	NA-Ku	-	-	NA-Lig	No-NHEJ	0	507522	573	Klebsiella pneumoniae 342 plasmid pKP91	Proteobacteria	Proteobacteria-Gammaproteobacteria	5641239	8	57.2861	No-LigD-domains
GCF_001188815.1_ASM118881v1	NA-Ku	WP_002233024.1,lig:58-260	NZ_CP006791.1@NZ_CP006790.1@NZ_CP006793.1	NZ_CP006792.1	3	1	-	-	NA-Ku	WP_002233024.1	-	-	Lig-only	2	1345702	632	Yersinia pestis 2944 plasmid pPCP	Proteobacteria	Proteobacteria-Gammaproteobacteria	4491639	6	47.5787	LigD-only-lig-no-pol
GCF_000973725.1_ASM97372v1	NA-Ku	NA-LigD	NA-plasmid	NZ_CP009621.1	0	1	-	-	NA-Ku	-	-	NA-Lig	No-NHEJ	0	400092	400092	Pontibacter korlensis strain X14-1T	Bacteroidetes	Bacteroidetes-Cytophagia	5462537	4	47.3443	No-LigD-domains
GCF_000007825.1_ASM782v1	NP_830616.1:10-193	NA-LigD	NC_004721.2	NC_004722.1	1	1	-	NP_830616.1	-	-	-	NA-Lig	Ku-only	1	226900	1396	Bacillus cereus ATCC 14579 plasmid pBClin15	Firmicutes	Firmicutes-Bacilli	5411809	13	35.2806	No-LigD-domains
GCF_001573105.1_ASM157310v1	NA-Ku	NA-LigD	NA-plasmid	NZ_CP014540.1	0	1	-	-	NA-Ku	-	-	NA-Lig	No-NHEJ	0	470	470	Acinetobacter baumannii strain XH857	Proteobacteria	Proteobacteria-Gammaproteobacteria	3879636	6	39.0379	No-LigD-domains
GCF_000009845.1_ASM984v1	NA-Ku	NA-LigD	NA-plasmid	NC_005303.2	0	1	-	-	NA-Ku	-	-	NA-Lig	No-NHEJ	0	262768	100379	Onion yellows phytoplasma OY-M DNA	Tenericutes	Tenericutes-Mollicutes	853092	2	27.7598	No-LigD-domains
GCF_000017285.1_ASM1728v1	NA-Ku	WP_012070070.1,lig:74-225	NA-plasmid	NC_009654.1	0	1	-	-	NA-Ku	-	WP_012070070.1	-	Lig-only	2	400668	400668	Marinomonas sp. MWYL1	Proteobacteria	Proteobacteria-Gammaproteobacteria	5100344	8	42.5941	LigD-only-lig-no-pol
GCF_000740235.1_ASM74023v1	NA-Ku	NA-LigD	NA-plasmid	NZ_CP007717.1@NZ_CP007716.1	0	2	-	-	NA-Ku	-	-	NA-Lig	No-NHEJ	0	29461	29461	Brucella suis strain 513UK chromosome 2	Proteobacteria	Proteobacteria-Alphaproteobacteria	5451414	3	57.2263	No-LigD-domains
GCF_001753105.1_ASM175310v1	NA-Ku	NA-LigD	NA-plasmid	NZ_CP015944.1	0	1	-	-	NA-Ku	-	-	NA-Lig	No-NHEJ	0	446	446	Legionella pneumophila strain C10_S	Proteobacteria	Proteobacteria-Gammaproteobacteria	3368319	3	38.3335	No-LigD-domains
GCF_000196555.1_ASM19655v1	NA-Ku	NA-LigD	NA-plasmid	NC_015067.1	0	1	-	-	NA-Ku	-	-	NA-Lig	No-NHEJ	0	565042	216816	Bifidobacterium longum subsp. longum JCM 1217 DNA	Actinobacteria	Actinobacteria-Bifidobacteriales	2385164	4	60.3297	No-LigD-domains
GCF_001188795.1_ASM118879v1	NA-Ku	WP_002231172.1,lig:153-355	NZ_CP006753.1@NZ_CP006752.1	NZ_CP006754.1	2	1	-	-	NA-Ku	WP_002231172.1	-	-	Lig-only	2	1345706	632	Yersinia pestis 3067 plasmid pMT1	Proteobacteria	Proteobacteria-Gammaproteobacteria	4526841	7	47.6245	LigD-only-lig-no-pol
GCF_000008125.1_ASM812v1	NA-Ku	NA-LigD	NC_005838.1	NC_005835.1	1	1	-	-	NA-Ku	-	-	NA-Lig	No-NHEJ	0	262724	274	Thermus thermophilus HB27 plasmid pTT27	Deinococcus-Thermus	Deinococcus-Thermus-Deinococci	1894877	2	69.4373	No-LigD-domains
GCF_000988385.1_ASM98838v1	NA-Ku	NA-LigD	NA-plasmid	NZ_CP011321.1	0	1	-	-	NA-Ku	-	-	NA-Lig	No-NHEJ	0	562	562	Escherichia coli strain SQ88	Proteobacteria	Proteobacteria-Gammaproteobacteria	4610881	2	50.7799	No-LigD-domains
GCF_001687625.2_ASM168762v2	NA-Ku	NA-LigD	NA-plasmid	NZ_CP016538.2	0	1	-	-	NA-Ku	-	-	NA-Lig	No-NHEJ	0	192421	192421	Planococcus maritimus strain DSM 17275	Firmicutes	Firmicutes-Bacilli	3280721	9	47.173	No-LigD-domains
GCF_000572155.1_ASM57215v1	WP_003404795.1:9-192	WP_025329644.1,lig:203-445;WP_003401386.1,pol:18-264;WP_003899657.1,pol:15-263;WP_003898655.1,pe:299-435|lig:471-756|pol:9-255;WP_003420435.1,lig:11-264	NA-plasmid	NZ_CP002882.1	0	1	-	WP_003404795.1	-	-	WP_003401386.1;WP_003898655.1;WP_025329644.1;WP_003899657.1;WP_003420435.1	-	Yes-NHEJ	3	1010835	1773	Mycobacterium tuberculosis BT2	Actinobacteria	Actinobacteria-Corynebacteriales	4401899	1	65.6207	Yes-NHEJ-all-same-prot
GCF_001540845.1_SO4698_09	NA-Ku	NA-LigD	NA-plasmid	NZ_LN999997.1	0	1	-	-	NA-Ku	-	-	NA-Lig	No-NHEJ	0	90371	28901	Salmonella enterica subsp. enterica serovar Typhimurium isolate SO4698-09 genome assembly	Proteobacteria	Proteobacteria-Gammaproteobacteria	5037238	7	52.1674	No-LigD-domains
GCF_001685625.1_ASM168562v1	WP_011338292.1:13-175;WP_011338293.1:12-176	WP_011337655.1,pe:11-167|lig:216-508|pol:574-817;WP_011337472.1,lig:220-465	NZ_CP015212.1@NZ_CP015213.1@NZ_CP015214.1@NZ_CP015215.1@NZ_CP015216.1	NZ_CP015210.1@NZ_CP015211.1	5	2	-	WP_011338292.1;WP_011338293.1	-	-	WP_011337472.1;WP_011337655.1	-	Yes-NHEJ	3	1063	1063	Rhodobacter sphaeroides strain MBTLJ-13 plasmid e	Proteobacteria	Proteobacteria-Alphaproteobacteria	7320034	3	69.0081	Yes-NHEJ-all-same-prot
GCF_000184205.1_ASM18420v1	NA-Ku	WP_014517308.1,lig:68-191	NC_017282.1	NC_017281.1	1	1	-	-	NA-Ku	-	WP_014517308.1	-	Lig-only	2	718271	197	Campylobacter jejuni subsp. jejuni S3 plasmid pTet	Proteobacteria	Proteobacteria-Epsilonproteobacteria	1681364	3	30.4878	LigD-only-lig-no-pol
GCF_001680025.1_ASM168002v1	NA-Ku	WP_031779186.1,lig:107-228	NA-plasmid	NZ_CP016345.1@NZ_CP016346.1	0	2	-	-	NA-Ku	-	WP_031779186.1	-	Lig-only	2	1219067	691	Vibrio natriegens NBRC 15636 = ATCC 14048 = DSM 759 chromosome 2	Proteobacteria	Proteobacteria-Gammaproteobacteria	8410216	12	45.1595	LigD-only-lig-no-pol
GCF_001717505.1_ASM171750v1	NA-Ku	NA-LigD	NA-plasmid	NZ_CP017037.1	0	1	-	-	NA-Ku	-	-	NA-Lig	No-NHEJ	0	39950	39950	Dialister pneumosintes strain F0677	Firmicutes	Firmicutes-Negativicutes	1274073	5	35.1903	No-LigD-domains
GCF_000013025.1_ASM1302v1	NA-Ku	WP_011646678.1,lig:216-458	NA-plasmid	NC_008358.1	0	1	-	-	NA-Ku	-	WP_011646678.1	-	Lig-only	2	228405	81032	Hyphomonas neptunium ATCC 15444	Proteobacteria	Proteobacteria-Alphaproteobacteria	3705021	1	61.9303	LigD-only-lig-no-pol
GCF_000283295.1_ASM28329v1	WP_014878394.1:9-193	WP_029104330.1,lig:22-319;WP_011728156.1,pol:11-252;WP_011731191.1,lig:11-334;WP_014876812.1,pol:14-261;WP_014878612.1,pol:15-263;WP_014877353.1,lig:207-469;WP_011730625.1,pe:291-434|lig:464-752|pol:7-251	NA-plasmid	NC_018289.1	0	1	-	WP_014878394.1	-	-	WP_014876812.1;WP_011728156.1;WP_014877353.1;WP_011730625.1;WP_014878612.1;WP_029104330.1;WP_011731191.1	-	Yes-NHEJ	3	246196	1772	Mycobacterium smegmatis str. MC2 155	Actinobacteria	Actinobacteria-Corynebacteriales	6988208	2	67.4028	Yes-NHEJ-all-same-prot
GCF_001741545.1_ASM174154v1	NA-Ku	WP_014342105.1,lig:152-376	NZ_CP012569.1@NZ_CP012570.1@NZ_CP012571.1@NZ_CP012572.1	NZ_CP012568.1	4	1	-	-	NA-Ku	WP_014342105.1	-	-	Lig-only	2	573	573	Klebsiella pneumoniae strain UCLAOXA232KP plasmid pUCLAOXA232-6.X	Proteobacteria	Proteobacteria-Gammaproteobacteria	5313304	8	57.5016	LigD-only-lig-no-pol
GCF_001606135.1_ASM160613v1	WP_058903679.1:11-197	WP_062911618.1,pe:7-182|lig:269-582|pol:638-880	NZ_CP015038.1	NZ_CP015036.1@NZ_CP015037.1	1	2	-	WP_058903679.1	-	-	WP_062911618.1	-	Yes-NHEJ	3	95486	95486	Burkholderia cenocepacia strain 895 plasmid pBcp895-1	Proteobacteria	Proteobacteria-Betaproteobacteria	15990672	6	66.8585	Yes-NHEJ-all-same-prot
GCF_001715615.1_ASM171561v1	NA-Ku	NA-LigD	NZ_CP016631.1	NZ_CP015308.1	1	1	-	-	NA-Ku	-	-	NA-Lig	No-NHEJ	0	1590	1590	Lactobacillus plantarum strain LY-78 plasmid pLY7801	Firmicutes	Firmicutes-Bacilli	3119435	5	44.7666	No-LigD-domains
GCF_000294365.1_ASM29436v1	NA-Ku	NA-LigD	NA-plasmid	NC_018522.1	0	1	-	-	NA-Ku	-	-	NA-Lig	No-NHEJ	0	1193292	573	Klebsiella pneumoniae subsp. pneumoniae 1084	Proteobacteria	Proteobacteria-Gammaproteobacteria	5386705	8	57.4139	No-LigD-domains
GCF_000011625.1_ASM1162v1	WP_000557714.1:10-194	NA-LigD	NC_007103.1@NC_007104.1@NC_007105.1@NC_007106.1@NC_007107.1	NC_006274.1	5	1	-	WP_000557714.1	-	-	-	NA-Lig	Ku-only	1	288681	1396	Bacillus cereus E33L plasmid pE33L9	Firmicutes	Firmicutes-Bacilli	5300915	13	35.3519	No-LigD-domains
GCF_001602135.1_ASM160213v1	WP_062825823.1:10-195	WP_062825822.1,pe:6-165|lig:222-520|pol:553-796;WP_062823399.1,lig:16-186	NA-plasmid	NZ_CP014867.1	0	1	-	WP_062825823.1	-	-	WP_062823399.1;WP_062825822.1	-	Yes-NHEJ	3	587753	587753	Pseudomonas chlororaphis isolate 189	Proteobacteria	Proteobacteria-Gammaproteobacteria	6837781	5	62.7381	Yes-NHEJ-all-same-prot
GCF_001545015.1_ASM154501v1	WP_003404795.1:9-192	WP_003401386.1,pol:18-264;WP_003899657.1,pol:15-263;WP_003898655.1,pe:299-435|lig:471-756|pol:9-255;WP_003420435.1,lig:11-264;WP_003415991.1,lig:203-445	NA-plasmid	NZ_CP010339.1	0	1	-	WP_003404795.1	-	-	WP_003401386.1;WP_003898655.1;WP_003415991.1;WP_003899657.1;WP_003420435.1	-	Yes-NHEJ	3	1773	1773	Mycobacterium tuberculosis strain 22103	Actinobacteria	Actinobacteria-Corynebacteriales	4399422	1	65.6123	Yes-NHEJ-all-same-prot
GCF_000020945.1_ASM2094v1	NA-Ku	NA-LigD	NA-plasmid	NC_011295.1	0	1	-	-	NA-Ku	-	-	NA-Lig	No-NHEJ	0	309798	35786	Coprothermobacter proteolyticus DSM 5265	Coprothermobacterota	Coprothermobacterota-Coprothermobacteria	1424912	2	44.7701	No-LigD-domains
GCF_001606195.1_ASM160619v1	WP_005066336.1:10-189	WP_042788255.1,pol:15-264;WP_062878681.1,pe:314-463|lig:495-778|pol:26-275;WP_062879506.1,lig:11-259;WP_042789985.1,pol:9-252	NA-plasmid	NZ_CP014950.1	0	1	-	WP_005066336.1	-	-	WP_062879506.1;WP_042788255.1;WP_062878681.1;WP_042789985.1	-	Yes-NHEJ	3	36809	36809	Mycobacterium abscessus strain FLAC003	Actinobacteria	Actinobacteria-Corynebacteriales	4826045	1	64.1495	Yes-NHEJ-all-same-prot
GCF_001865535.1_ASM186553v1	NA-Ku	WP_002791653.1,lig:76-230	NZ_CP017877.1@NZ_CP017876.1	NZ_CP017875.1	2	1	-	-	NA-Ku	-	WP_002791653.1	-	Lig-only	2	195	195	Campylobacter coli strain ZV1224 plasmid pCCDM224S	Proteobacteria	Proteobacteria-Epsilonproteobacteria	1837306	1	31.2736	LigD-only-lig-no-pol
GCF_000807315.1_ASM80731v1	WP_014498102.1:18-201;WP_014492140.1:13-196;WP_014496707.1:13-196;WP_014492779.1:13-195	WP_014494412.1,lig:23-305;WP_014492145.1,lig:13-306;WP_014492148.1,lig:23-305;WP_014491346.1,lig:224-481;WP_028170294.1,lig:6-311;WP_014492780.1,pe:7-161|lig:260-556|pol:610-838;WP_014494392.1,lig:13-306	NA-plasmid	NZ_CP010313.1	0	1	-	WP_014492140.1;WP_014492779.1;WP_014496707.1;WP_014498102.1	-	-	WP_014491346.1;WP_014492145.1;WP_014492148.1;WP_014492780.1;WP_028170294.1;WP_014494392.1;WP_014494412.1	-	Yes-NHEJ	3	375	375	Bradyrhizobium japonicum strain E109	Proteobacteria	Proteobacteria-Alphaproteobacteria	9224208	2	63.6606	Yes-NHEJ-all-same-prot
GCF_001663155.1_ASM166315v1	NA-Ku	NA-LigD	NA-plasmid	NZ_CP015963.1	0	1	-	-	NA-Ku	-	-	NA-Lig	No-NHEJ	0	476157	476157	Altererythrobacter ishigakiensis strain NBRC 107699	Proteobacteria	Proteobacteria-Alphaproteobacteria	2673978	1	56.8832	No-LigD-domains
GCF_001900835.1_ASM190083v1	NA-Ku	NA-LigD	NZ_CP010173.1@NZ_CP010174.1@NZ_CP010175.1	NZ_CP010172.1	3	1	-	-	NA-Ku	-	-	NA-Lig	No-NHEJ	0	562	562	Escherichia coli strain H8 plasmid C	Proteobacteria	Proteobacteria-Gammaproteobacteria	4929892	7	50.6775	No-LigD-domains
GCF_000027265.1_ASM2726v1	NA-Ku	NA-LigD	NC_013264.1@NC_013265.1@NC_013954.1@NC_013263.1	NC_012214.1	4	1	-	-	NA-Ku	-	-	NA-Lig	No-NHEJ	0	634499	79967	Erwinia pyrifoliae strain Ep1/96 complete plasmid pEp36	Proteobacteria	Proteobacteria-Gammaproteobacteria	4026322	7	53.4216	No-LigD-domains
GCF_000174395.2_ASM17439v2	NA-Ku	NA-LigD	NC_017961.1@NC_017962.1@NC_017963.1	NC_017960.1	3	1	-	-	NA-Ku	-	-	NA-Lig	No-NHEJ	0	333849	1352	Enterococcus faecium DO plasmid 3	Firmicutes	Firmicutes-Bacilli	2698137	6	38.151	No-LigD-domains
GCF_000186885.1_ASM18688v1	NA-Ku	NA-LigD	NA-plasmid	NC_014972.1	0	1	-	-	NA-Ku	-	-	NA-Lig	No-NHEJ	0	577650	894	Desulfobulbus propionicus DSM 2032	Proteobacteria	Proteobacteria-Deltaproteobacteria	3851869	2	58.9276	No-LigD-domains
GCF_000231885.1_ASM23188v1	NA-Ku	NA-LigD	NA-plasmid	NC_017620.1	0	1	-	-	NA-Ku	-	-	NA-Lig	No-NHEJ	0	1005042	1307	Streptococcus suis D9	Firmicutes	Firmicutes-Bacilli	2177656	4	40.9884	No-LigD-domains
GCF_900078695.1_H044680328	NA-Ku	NA-LigD	NZ_LT546646.1	NZ_LT546645.1	1	1	-	-	NA-Ku	-	-	NA-Lig	No-NHEJ	0	123899	123899	Bordetella trematum strain H044680328 genome assembly	Proteobacteria	Proteobacteria-Betaproteobacteria	4480141	5	65.5358	No-LigD-domains
GCF_001746735.1_ASM174673v1	NA-Ku	WP_069970110.1,lig:227-473	NA-plasmid	NZ_CP013679.1	0	1	-	-	NA-Ku	-	WP_069970110.1	-	Lig-only	2	64187	347	Xanthomonas oryzae pv. oryzae strain PXO602	Proteobacteria	Proteobacteria-Gammaproteobacteria	4951791	2	63.6783	LigD-only-lig-no-pol
GCF_000283875.1_ASM28387v1	NA-Ku	NA-LigD	NC_016817.1	NC_016816.1	1	1	-	-	NA-Ku	-	-	NA-Lig	No-NHEJ	0	1123863	553	Pantoea ananatis LMG 5342 plasmid pPANA10 complete sequence	Proteobacteria	Proteobacteria-Gammaproteobacteria	4605545	7	53.4475	No-LigD-domains
GCF_001890245.1_ASM189024v1	NA-Ku	NA-LigD	NZ_CP018246.1	NZ_CP018245.1	1	1	-	-	NA-Ku	-	-	NA-Lig	No-NHEJ	0	562	562	Escherichia coli strain 472 plasmid pO157	Proteobacteria	Proteobacteria-Gammaproteobacteria	5513531	7	50.4999	No-LigD-domains
GCF_000980815.1_ASM98081v1	NA-Ku	NA-LigD	NA-plasmid	NZ_CP011311.1	0	1	-	-	NA-Ku	-	-	NA-Lig	No-NHEJ	0	161896	161896	Corynebacterium camporealensis strain DSM 44610	Actinobacteria	Actinobacteria-Corynebacteriales	2451810	4	59.4075	No-LigD-domains
GCF_001746675.1_ASM174667v1	NA-Ku	WP_011408264.1,lig:227-473	NA-plasmid	NZ_CP013676.1	0	1	-	-	NA-Ku	-	WP_011408264.1	-	Lig-only	2	64187	347	Xanthomonas oryzae pv. oryzae strain PXO282	Proteobacteria	Proteobacteria-Gammaproteobacteria	4961996	2	63.6888	LigD-only-lig-no-pol
GCF_000196355.1_ASM19635v1	WP_041352928.1:15-201	WP_011380521.1,pe:9-168|lig:239-538|pol:561-803	NC_007615.1@NC_007616.1@NC_007617.1	NC_007614.1	3	1	-	WP_041352928.1	-	-	WP_011380521.1	-	Yes-NHEJ	3	323848	1231	Nitrosospira multiformis ATCC 25196 plasmid 3	Proteobacteria	Proteobacteria-Betaproteobacteria	3184243	1	53.9426	Yes-NHEJ-all-same-prot
GCF_001543145.1_ASM154314v1	NA-Ku	NA-LigD	NA-plasmid	NZ_CP014160.1	0	1	-	-	NA-Ku	-	-	NA-Lig	No-NHEJ	0	119206	119206	Aerococcus sanguinicola strain CCUG43001	Firmicutes	Firmicutes-Bacilli	2033849	4	47.5617	No-LigD-domains
GCF_000600085.1_ASM60008v1	NA-Ku	NA-LigD	NA-plasmid	NZ_CP006821.1	0	1	-	-	NA-Ku	-	-	NA-Lig	No-NHEJ	0	1382921	210	Helicobacter pylori oki112	Proteobacteria	Proteobacteria-Epsilonproteobacteria	1637925	2	38.811	No-LigD-domains
GCF_000830905.1_ASM83090v1	NA-Ku	WP_041342180.1,pe:7-156	NA-plasmid	NZ_CP006950.1	0	1	-	-	NA-Ku	-	WP_041342180.1	-	No-NHEJ	0	1432060	61435	Dehalococcoides mccartyi CG4	Chloroflexi	Chloroflexi-Dehalococcoidia	1382308	1	48.7196	No-LigD-domains
GCF_001672035.1_ASM167203v1	NA-Ku	NA-LigD	NA-plasmid	NZ_CP016071.1	0	1	-	-	NA-Ku	-	-	NA-Lig	No-NHEJ	0	1590	1590	Lactobacillus plantarum strain NCU116 isolate Chinese pickle	Firmicutes	Firmicutes-Bacilli	3354689	5	44.3558	No-LigD-domains
GCF_000959465.1_ASM95946v1	NA-Ku	NA-LigD	NA-plasmid	NZ_CP009642.1@NZ_CP009643.1	0	2	-	-	NA-Ku	-	-	NA-Lig	No-NHEJ	0	13373	13373	Burkholderia mallei strain India86-567-2 chromosome II	Proteobacteria	Proteobacteria-Betaproteobacteria	9246880	4	68.333	No-LigD-domains
GCF_001752805.1_ASM175280v1	NA-Ku	NA-LigD	NA-plasmid	NZ_CP015930.1	0	1	-	-	NA-Ku	-	-	NA-Lig	No-NHEJ	0	446	446	Legionella pneumophila strain Philadelphia_3	Proteobacteria	Proteobacteria-Gammaproteobacteria	3409009	3	38.328	No-LigD-domains
GCF_001042525.1_ASM104252v1	NA-Ku	NA-LigD	NA-plasmid	NZ_CP011921.1	0	1	-	-	NA-Ku	-	-	NA-Lig	No-NHEJ	0	1390363	657445	Francisella noatunensis subsp. orientalis FNO12	Proteobacteria	Proteobacteria-Gammaproteobacteria	1859720	3	32.3058	No-LigD-domains
GCF_001750405.1_ASM175040v1	NA-Ku	NA-LigD	NA-plasmid	NZ_CP015413.1@NZ_CP015414.1	0	2	-	-	NA-Ku	-	-	NA-Lig	No-NHEJ	0	43657	43657	Pseudoalteromonas luteoviolacea strain S40542 chromosome 2	Proteobacteria	Proteobacteria-Gammaproteobacteria	11121565	12	41.744	No-LigD-domains
GCF_000091325.1_ASM9132v1	NA-Ku	NA-LigD	NA-plasmid	NC_014012.1	0	1	-	-	NA-Ku	-	-	NA-Lig	No-NHEJ	0	637905	60217	Shewanella violacea DSS12 DNA	Proteobacteria	Proteobacteria-Gammaproteobacteria	4962103	14	44.7163	No-LigD-domains
GCF_000568495.1_ASM56849v1	NA-Ku	WP_017448527.1,lig:110-231	NZ_CP007006.1	NZ_CP007004.1@NZ_CP007005.1	1	2	-	-	NA-Ku	-	WP_017448527.1	-	Lig-only	2	1429044	670	Vibrio parahaemolyticus UCM-V493 plasmid pVPUCMV	Proteobacteria	Proteobacteria-Gammaproteobacteria	8589832	8	45.3791	LigD-only-lig-no-pol
GCF_000015345.1_ASM1534v1	NA-Ku	NA-LigD	NA-plasmid	NC_009446.1	0	1	-	-	NA-Ku	-	-	NA-Lig	No-NHEJ	0	246195	870	Dichelobacter nodosus VCS1703A	Proteobacteria	Proteobacteria-Gammaproteobacteria	1389350	3	44.3957	No-LigD-domains
GCF_000305775.1_ASM30577v1	WP_015044160.1:9-177	WP_015044162.1,pol:11-249;WP_015044161.1,lig:19-302	NA-plasmid	NC_018866.1	0	1	-	WP_015044160.1	-	-	WP_015044161.1;WP_015044162.1	-	Yes-NHEJ	3	1147129	1147129	Dehalobacter sp. DCA	Firmicutes	Firmicutes-Clostridia	3069953	3	44.6066	Yes-NHEJ-lig-pol-diff-prot
GCF_001750165.1_ASM175016v1	NA-Ku	NA-LigD	NA-plasmid	NZ_CP015411.1@NZ_CP015412.1	0	2	-	-	NA-Ku	-	-	NA-Lig	No-NHEJ	0	43657	43657	Pseudoalteromonas luteoviolacea strain S4054249 chromosome 2	Proteobacteria	Proteobacteria-Gammaproteobacteria	11126870	12	41.7453	No-LigD-domains
GCF_000286795.1_ASM28679v1	NA-Ku	NA-LigD	NA-plasmid	NC_018412.1	0	1	-	-	NA-Ku	-	-	NA-Lig	No-NHEJ	0	1159203	2096	Mycoplasma gallisepticum CA06_2006.052-5-2P	Tenericutes	Tenericutes-Mollicutes	976412	2	31.6319	No-LigD-domains
GCF_001280225.1_ASM128022v1	NA-Ku	NA-LigD	NZ_CP009254.1@NZ_CP009255.1	NZ_CP009253.1	2	1	-	-	NA-Ku	-	-	NA-Lig	No-NHEJ	0	1265350	9	Buchnera aphidicola (Aphis glycines) strain BAg plasmid pTrp	Proteobacteria	Proteobacteria-Gammaproteobacteria	628164	1	25.582	No-LigD-domains
GCF_001718755.1_ASM171875v1	WP_069221654.1:11-197	WP_069221653.1,pe:7-173|lig:262-575|pol:633-875	NA-plasmid	NZ_CP013430.1@NZ_CP013431.1@NZ_CP013432.1	0	3	-	WP_069221654.1	-	-	WP_069221653.1	-	Yes-NHEJ	3	87883	87883	Burkholderia multivorans strain AU1185 chromosome 3	Proteobacteria	Proteobacteria-Betaproteobacteria	12680163	5	66.837	Yes-NHEJ-all-same-prot
GCF_000014665.1_ASM1466v1	NA-Ku	NA-LigD	NC_008320.1	NC_008322.1	1	1	-	-	NA-Ku	-	-	NA-Lig	No-NHEJ	0	60481	60481	Shewanella sp. MR-7	Proteobacteria	Proteobacteria-Gammaproteobacteria	9591719	9	47.8626	No-LigD-domains
GCF_001902375.1_ASM190237v1	NA-Ku	NA-LigD	NZ_CP018422.1	NZ_CP018421.1	1	1	-	-	NA-Ku	-	-	NA-Lig	No-NHEJ	0	470	470	Acinetobacter baumannii strain XDR-BJ83 plasmid pBJ83 sequence	Proteobacteria	Proteobacteria-Gammaproteobacteria	4011552	6	38.9984	No-LigD-domains
GCF_000947915.1_ASM94791v1	NA-Ku	NA-LigD	NA-plasmid	NZ_CP009677.1	0	1	-	-	NA-Ku	-	-	NA-Lig	No-NHEJ	0	2098	2098	Mycoplasma hominis strain AF1	Tenericutes	Tenericutes-Mollicutes	700851	1	26.912	No-LigD-domains
GCF_000247565.1_ASM24756v1	NA-Ku	NA-LigD	NA-plasmid	NC_016893.1	0	1	-	-	NA-Ku	-	-	NA-Lig	No-NHEJ	0	1142511	51229	Wigglesworthia glossinidia endosymbiont of Glossina morsitans morsitans (Yale colony)	Proteobacteria	Proteobacteria-Gammaproteobacteria	719535	2	25.2237	No-LigD-domains
GCF_001484935.1_ASM148493v1	NA-Ku	NA-LigD	NZ_CP010352.1@NZ_CP010353.1@NZ_CP010354.1@NZ_CP010355.1@NZ_CP010356.1@NZ_CP010357.1@NZ_CP010358.1@NZ_CP010351.1	NZ_CP010350.1	8	1	-	-	NA-Ku	-	-	NA-Lig	No-NHEJ	0	1242245	40214	Acinetobacter johnsonii XBB1 plasmid pXBB1-9	Proteobacteria	Proteobacteria-Gammaproteobacteria	3509795	7	41.4308	No-LigD-domains
GCF_000210815.2_ASM21081v2	NA-Ku	NA-LigD	NC_018889.1	NC_018588.1	1	1	-	-	NA-Ku	-	-	NA-Lig	No-NHEJ	0	932920	1639	Listeria monocytogenes serotype 1-2c str. SLCC2372 plasmid pLM1-2cUG1 complete sequence	Firmicutes	Firmicutes-Bacilli	2972810	6	37.9536	No-LigD-domains
GCF_001454985.1_ASM145498v1	WP_047120293.1:9-175	WP_047120294.1,pe:307-465|lig:509-807|pol:16-265	NZ_CP013298.1@NZ_CP013299.1	NZ_CP013297.1	2	1	-	WP_047120293.1	-	-	WP_047120294.1	-	Yes-NHEJ	3	1652545	1652545	Arthrobacter sp. YC-RL1 plasmid unnamed 2	Actinobacteria	Actinobacteria-Micrococcales	3846272	6	64.2587	Yes-NHEJ-all-same-prot
GCF_001183685.1_ASM118368v1	NA-Ku	NA-LigD	NA-plasmid	NZ_CP012127.1	0	1	-	-	NA-Ku	-	-	NA-Lig	No-NHEJ	0	562	562	Escherichia coli strain DH1Ec169	Proteobacteria	Proteobacteria-Gammaproteobacteria	4609522	7	50.8223	No-LigD-domains
GCF_000367725.2_Z3055	WP_040948026.1:11-197	WP_012220864.1,pe:8-159|lig:210-511|pol:528-770	NA-plasmid	NZ_LK937696.1	0	1	-	WP_040948026.1	-	-	WP_012220864.1	-	Yes-NHEJ	3	1293501	777	Coxiella burnetii Z3055 complete genome	Proteobacteria	Proteobacteria-Gammaproteobacteria	1995457	1	42.635	Yes-NHEJ-all-same-prot
GCF_000214705.1_ASM21470v1	WP_013822092.1:9-192	WP_041283203.1,pol:11-252;WP_041283202.1,lig:11-300	NA-plasmid	NC_015573.1	0	1	-	WP_013822092.1	-	-	WP_041283202.1;WP_041283203.1	-	Yes-NHEJ	3	760568	58135	Desulfotomaculum kuznetsovii DSM 6115	Firmicutes	Firmicutes-Clostridia	3601386	3	54.8845	Yes-NHEJ-lig-pol-diff-prot
GCF_001856685.1_ASM185668v1	NA-Ku	NA-LigD	NA-plasmid	NZ_CP017812.1	0	1	-	-	NA-Ku	-	-	NA-Lig	No-NHEJ	0	1912795	1912795	Actinomyces sp. VUL4_3	Actinobacteria	Actinobacteria-Actinomycetales	2207832	3	51.9388	No-LigD-domains
GCF_000569035.1_ASM56903v1	NA-Ku	NA-LigD	NA-plasmid	NZ_CP006714.1	0	1	-	-	NA-Ku	-	-	NA-Lig	No-NHEJ	0	1385941	1685	Bifidobacterium breve NCFB 2258	Actinobacteria	Actinobacteria-Bifidobacteriales	2315904	2	58.7121	No-LigD-domains
GCF_001189495.1_ASM118949v1	NA-Ku	NA-LigD	NA-plasmid	NZ_CP012068.1	0	1	-	-	NA-Ku	-	-	NA-Lig	No-NHEJ	0	888727	143393	Eubacterium sulci ATCC 35585	Firmicutes	Firmicutes-Clostridia	1739380	2	39.9204	No-LigD-domains
GCF_001294575.1_ASM129457v1	WP_060693629.1:10-195	WP_060693685.1,pe:287-448|lig:517-818|pol:854-1095;WP_060692476.1,pe:6-160	NA-plasmid	NZ_CP012676.1	0	1	-	WP_060693629.1	-	-	WP_060692476.1;WP_060693685.1	-	Yes-NHEJ	3	1788301	1788301	Pseudomonas sp. L10.10	Proteobacteria	Proteobacteria-Gammaproteobacteria	5149788	8	58.2311	Yes-NHEJ-all-same-prot
GCF_001506725.1_ASM150672v1	NA-Ku	WP_002869692.1,lig:106-229	NA-plasmid	NZ_CP010502.1	0	1	-	-	NA-Ku	-	WP_002869692.1	-	Lig-only	2	197	197	Campylobacter jejuni strain CJ677CC014	Proteobacteria	Proteobacteria-Epsilonproteobacteria	1671231	1	30.3331	LigD-only-lig-no-pol
GCF_000008765.1_ASM876v1	NA-Ku	NA-LigD	NC_001988.2	NC_003030.1	1	1	-	-	NA-Ku	-	-	NA-Lig	No-NHEJ	0	272562	1488	Clostridium acetobutylicum ATCC 824 plasmid pSOL1	Firmicutes	Firmicutes-Clostridia	3940880	11	30.9258	No-LigD-domains
GCF_000364725.1_ASM36472v1	NA-Ku	NA-LigD	NA-plasmid	NC_021057.1	0	1	-	-	NA-Ku	-	-	NA-Lig	No-NHEJ	0	1234603	1048758	Candidatus Moranella endobia PCVAL	Proteobacteria	Proteobacteria-Gammaproteobacteria	538203	1	43.5156	No-LigD-domains
GCF_000196675.1_ASM19667v1	WP_013672541.1:9-190;WP_013674210.1:10-183	WP_013673148.1,lig:208-438;WP_013676777.1,lig:11-262;WP_013675025.1,pol:20-262;WP_013677033.1,lig:19-318|pol:410-641;WP_013678289.1,pe:6-61;WP_049803692.1,pol:1-247;WP_013672517.1,pol:17-251;WP_013672542.1,lig:12-299;WP_013675261.1,lig:17-313;WP_013676773.1,pol:18-264	NC_015314.1@NC_015313.1	NC_015312.1	2	1	-	WP_013672541.1;WP_013674210.1	-	-	WP_013672517.1;WP_013672542.1;WP_013673148.1;WP_013675025.1;WP_013675261.1;WP_049803692.1;WP_013676773.1;WP_013676777.1;WP_013677033.1;WP_013678289.1	-	Yes-NHEJ	3	675635	240495	Pseudonocardia dioxanivorans CB1190 plasmid pPSED03	Actinobacteria	Actinobacteria-Pseudonocardiales	7096571	3	73.3095	Yes-NHEJ-all-diff-prot
GCF_000306825.1_ASM30682v1	NA-Ku	NA-LigD	NA-plasmid	NC_018101.1	0	1	-	-	NA-Ku	-	-	NA-Lig	No-NHEJ	0	996634	65058	Corynebacterium ulcerans 0102 DNA	Actinobacteria	Actinobacteria-Corynebacteriales	2579188	4	53.3576	No-LigD-domains
GCF_000022345.1_ASM2234v1	NA-Ku	NA-LigD	NA-plasmid	NC_012759.1	0	1	-	-	NA-Ku	-	-	NA-Lig	No-NHEJ	0	595496	562	Escherichia coli BW2952	Proteobacteria	Proteobacteria-Gammaproteobacteria	4578159	7	50.7907	No-LigD-domains
GCF_001620265.1_ASM162026v1	WP_066814949.1:13-178	WP_066814948.1,pe:6-161|lig:211-505|pol:524-766	NZ_CP012662.1@NZ_CP012663.1@NZ_CP012664.1	NZ_CP012661.1	3	1	-	WP_066814949.1	-	-	WP_066814948.1	-	Yes-NHEJ	3	1335048	1335048	Defluviimonas alba strain cai42 plasmid cai42_plasmidC	Proteobacteria	Proteobacteria-Alphaproteobacteria	4738298	2	66.7123	Yes-NHEJ-all-same-prot
GCF_000014765.1_ASM1476v1	NA-Ku	NA-LigD	NC_008341.1@NC_008342.1	NC_008344.1	2	1	-	-	NA-Ku	-	-	NA-Lig	No-NHEJ	0	335283	916	Nitrosomonas eutropha C91 Plasmid2	Proteobacteria	Proteobacteria-Betaproteobacteria	5508013	1	48.5295	No-LigD-domains
GCF_001543325.1_ASM154332v1	NA-Ku	NA-LigD	NA-plasmid	NZ_CP013355.1	0	1	-	-	NA-Ku	-	-	NA-Lig	No-NHEJ	0	1622118	1622118	Lutibacter sp. LP1	Bacteroidetes	Bacteroidetes-Flavobacteriia	2966978	2	29.7704	No-LigD-domains
GCF_000220485.1_ASM22048v1	NA-Ku	NA-LigD	NC_017541.1	NC_017540.1	1	1	-	-	NA-Ku	-	-	NA-Lig	No-NHEJ	0	1049565	573	Klebsiella pneumoniae KCTC 2242 plasmid pKCTC2242	Proteobacteria	Proteobacteria-Gammaproteobacteria	5259571	8	57.5515	No-LigD-domains
GCF_001191565.1_ASM119156v1	NA-Ku	NA-LigD	NZ_CP012188.1@NZ_CP012189.1@NZ_CP012190.1@NZ_CP012191.1	NZ_CP012187.1	4	1	-	-	NA-Ku	-	-	NA-Lig	No-NHEJ	0	1597	1597	Lactobacillus paracasei strain CAUH35 plasmid unnamed4	Firmicutes	Firmicutes-Bacilli	2770411	5	46.5762	No-LigD-domains
GCF_001266795.1_ASM126679v1	NA-Ku	WP_053113248.1,lig:110-243	NA-plasmid	NZ_CP011929.1	0	1	-	-	NA-Ku	-	WP_053113248.1	-	Lig-only	2	1671721	1671721	Marinobacter sp. CP1	Proteobacteria	Proteobacteria-Gammaproteobacteria	4768422	3	56.9244	LigD-only-lig-no-pol
GCF_001679785.1_ASM167978v1	WP_065282695.1:12-177;WP_065282696.1:13-178;WP_065282177.1:13-186;WP_065282178.1:19-183	WP_065282697.1,lig:45-339;WP_065283827.1,pol:11-254;WP_065279287.1,lig:224-474;WP_065282711.1,pe:8-165|lig:252-547|pol:586-829	NZ_CP016287.1@NZ_CP016289.1@NZ_CP016290.1@NZ_CP016292.1@NZ_CP016293.1@NZ_CP016291.1@NZ_CP016288.1	NZ_CP016286.1	7	1	WP_065282695.1;WP_065282696.1	WP_065282177.1;WP_065282178.1	-	WP_065282697.1;WP_065282711.1;WP_065283827.1	WP_065279287.1	-	Yes-NHEJ	3	384	384	Rhizobium leguminosarum strain Vaf10 plasmid unnamed7	Proteobacteria	Proteobacteria-Alphaproteobacteria	5035299	3	60.9281	Yes-NHEJ-all-same-prot
GCF_001867165.1_ASM186716v1	NA-Ku	NA-LigD	NA-plasmid	NZ_CP015191.1	0	1	-	-	NA-Ku	-	-	NA-Lig	No-NHEJ	0	1719	1719	Corynebacterium pseudotuberculosis strain 48	Actinobacteria	Actinobacteria-Corynebacteriales	2403301	4	52.0795	No-LigD-domains
GCF_000012245.1_ASM1224v1	YP_236316.1:10-195	YP_236315.1,pe:7-165|lig:239-538|pol:577-818;YP_236941.1,lig:343-457	NA-plasmid	NC_007005.1	0	1	-	YP_236316.1	-	-	YP_236315.1;YP_236941.1	-	Yes-NHEJ	3	205918	317	Pseudomonas syringae pv. syringae B728a chromosome	Proteobacteria	Proteobacteria-Gammaproteobacteria	6093698	15	59.2328	Yes-NHEJ-all-same-prot
GCF_001296145.1_ASM129614v1	NA-Ku	NA-LigD	NA-plasmid	NZ_CP012715.1	0	1	-	-	NA-Ku	-	-	NA-Lig	No-NHEJ	0	76859	851	Fusobacterium nucleatum subsp. animalis strain KCOM 1325	Fusobacteria	Fusobacteria-Fusobacteriales	2310804	4	27.0543	No-LigD-domains
GCF_001664385.1_ASM166438v1	WP_064830103.1:12-178;WP_012490575.1:13-178;WP_064830029.1:16-179;WP_064824823.1:19-195;WP_064830030.1:13-177;WP_064824821.1:13-186	WP_064821617.1,lig:222-473;WP_064824822.1,pe:5-157|lig:235-535|pol:551-795;WP_064829946.1,lig:46-345;WP_004669652.1,pol:11-249;WP_064826207.1,pe:8-165|lig:252-547|pol:600-829;WP_012490576.1,lig:45-338	NZ_CP013533.1@NZ_CP013534.1@NZ_CP013535.1@NZ_CP013536.1	NZ_CP013532.1	4	1	WP_064830103.1;WP_012490575.1	WP_064824821.1;WP_064824823.1;WP_064830029.1;WP_064830030.1	-	WP_004669652.1;WP_012490576.1;WP_064826207.1	WP_064824822.1;WP_064821617.1;WP_064829946.1	-	Yes-NHEJ	3	396	396	Rhizobium phaseoli strain R650 plasmid pRphaR650d	Proteobacteria	Proteobacteria-Alphaproteobacteria	4534235	3	61.5588	Yes-NHEJ-all-same-prot
GCF_000635955.1_ASM63595v1	NA-Ku	NA-LigD	NA-plasmid	NZ_CP007576.1	0	1	-	-	NA-Ku	-	-	NA-Lig	No-NHEJ	0	1418107	644	Aeromonas hydrophila pc104A	Proteobacteria	Proteobacteria-Gammaproteobacteria	5023829	10	60.817	No-LigD-domains
GCF_001506705.1_ASM150670v1	NA-Ku	WP_002869692.1,lig:106-229	NA-plasmid	NZ_CP010501.1	0	1	-	-	NA-Ku	-	WP_002869692.1	-	Lig-only	2	197	197	Campylobacter jejuni strain CJ677CC520	Proteobacteria	Proteobacteria-Epsilonproteobacteria	1679764	1	30.2002	LigD-only-lig-no-pol
GCF_000382985.1_ASM38298v1	NA-Ku	NA-LigD	NC_020535.1	NC_020566.1	1	1	-	-	NA-Ku	-	-	NA-Lig	No-NHEJ	0	1074919	1280	Staphylococcus aureus subsp. aureus ST228 plasmid pI5S5 complete sequence	Firmicutes	Firmicutes-Bacilli	2759457	5	32.8506	No-LigD-domains
GCF_000317915.1_ASM31791v1	NA-Ku	NA-LigD	NA-plasmid	NC_019770.1	0	1	-	-	NA-Ku	-	-	NA-Lig	No-NHEJ	0	1261557	1351	Enterococcus faecalis str. Symbioflor 1	Firmicutes	Firmicutes-Bacilli	2810675	4	37.7161	No-LigD-domains
GCF_000009725.1_ASM972v1	NA-Ku	NA-LigD	NC_005230.1@NC_005231.1@NC_005229.1@NC_005232.1	NC_000911.1	4	1	-	-	NA-Ku	-	-	NA-Lig	No-NHEJ	0	1148	1148	Synechocystis sp. PCC 6803 plasmid pSYSX DNA	Cyanobacteria	Cyanobacteria-Synechococcales	3573470	2	47.7203	No-LigD-domains
GCF_001697565.1_ASM169756v1	NA-Ku	NA-LigD	NA-plasmid	NZ_CP016657.1	0	1	-	-	NA-Ku	-	-	NA-Lig	No-NHEJ	0	487	487	Neisseria meningitidis strain M22745	Proteobacteria	Proteobacteria-Betaproteobacteria	2163399	4	51.7736	No-LigD-domains
GCF_000250855.1_ASM25085v1	NA-Ku	WP_000908473.1,lig:113-229	NA-plasmid	NC_016944.1@NC_016945.1	0	2	-	-	NA-Ku	-	WP_000908473.1	-	Lig-only	2	1134456	666	Vibrio cholerae IEC224 chromosome II	Proteobacteria	Proteobacteria-Gammaproteobacteria	7087036	8	47.5451	LigD-only-lig-no-pol
GCF_001465815.1_ASM146581v1	WP_015483155.1:9-176	WP_015483154.1,lig:9-225|pol:326-562	NA-plasmid	NZ_CP013654.1	0	1	-	WP_015483155.1	-	-	WP_015483154.1	-	Yes-NHEJ	3	135461	1423	Bacillus subtilis subsp. subtilis strain BSD-2	Firmicutes	Firmicutes-Bacilli	4030837	10	43.8772	Yes-NHEJ-lig-pol-same_prot
GCF_001750845.1_ASM175084v1	NA-Ku	NA-LigD	NZ_CP013191.1@NZ_CP013192.1@NZ_CP013193.1@NZ_CP013194.1	NZ_CP013190.1	4	1	-	-	NA-Ku	-	-	NA-Lig	No-NHEJ	0	562	562	Escherichia coli strain FORC_031 plasmid pFORC31.4	Proteobacteria	Proteobacteria-Gammaproteobacteria	4830073	7	50.7223	No-LigD-domains
GCF_000814265.1_ASM81426v1	NA-Ku	WP_023385750.1,lig:81-229	NA-plasmid	NZ_CP009226.1	0	1	-	-	NA-Ku	-	WP_023385750.1	-	Lig-only	2	1507806	196	Campylobacter fetus subsp. testudinum strain pet-3	Proteobacteria	Proteobacteria-Epsilonproteobacteria	1776391	3	33.1286	LigD-only-lig-no-pol
GCF_001653435.1_ASM165343v1	NA-Ku	NA-LigD	NA-plasmid	NZ_CP011485.1	0	1	-	-	NA-Ku	-	-	NA-Lig	No-NHEJ	0	210	210	Helicobacter pylori strain ausabrJ05	Proteobacteria	Proteobacteria-Epsilonproteobacteria	1510564	1	38.9516	No-LigD-domains
GCF_000756125.1_ASM75612v1	WP_004536971.1:10-196	WP_004536627.1,pe:69-209|lig:648-732|pol:874-1116	NA-plasmid	NZ_CP008781.1@NZ_CP008782.1	0	2	-	WP_004536971.1	-	-	WP_004536627.1	-	Yes-NHEJ	3	28450	28450	Burkholderia pseudomallei strain Mahidol-1106a chromosome 2	Proteobacteria	Proteobacteria-Betaproteobacteria	11070620	4	68.1554	Yes-NHEJ-all-same-prot
GCF_000008445.1_ASM844v1	WP_000557719.1:10-194	NA-LigD	NC_007322.2@NC_007323.3	NC_007530.2	2	1	-	WP_000557719.1	-	-	-	NA-Lig	Ku-only	1	261594	1392	Bacillus anthracis str. 'Ames Ancestor' plasmid pXO2	Firmicutes	Firmicutes-Bacilli	5227419	11	35.3772	No-LigD-domains
GCF_001729545.1_ASM172954v1	NA-Ku	NA-LigD	NA-plasmid	NZ_CP017175.1@NZ_CP017176.1	0	2	-	-	NA-Ku	-	-	NA-Lig	No-NHEJ	0	13373	13373	Burkholderia mallei strain Bahrain1 chromosome 2	Proteobacteria	Proteobacteria-Betaproteobacteria	9334157	4	68.3901	No-LigD-domains
GCF_000827085.1_ASM82708v1	WP_003404795.1:9-192	WP_003401386.1,pol:18-264;WP_003912069.1,lig:203-445;WP_003899657.1,pol:15-263;WP_003917239.1,lig:11-264;WP_003911307.1,pe:299-435|lig:471-756|pol:9-255	NA-plasmid	NZ_CP007027.1	0	1	-	WP_003404795.1	-	-	WP_003401386.1;WP_003911307.1;WP_003912069.1;WP_003899657.1;WP_003917239.1	-	Yes-NHEJ	3	1437856	1773	Mycobacterium tuberculosis H37RvSiena	Actinobacteria	Actinobacteria-Corynebacteriales	4410911	1	65.6162	Yes-NHEJ-all-same-prot
GCF_000092485.1_ASM9248v1	NA-Ku	NA-LigD	NC_017435.1	NC_017434.1	1	1	-	-	NA-Ku	-	-	NA-Lig	No-NHEJ	0	759363	813	Chlamydia trachomatis D-EC plasmid pCTDEC1	Chlamydiae	Chlamydiae-Chlamydiales	1042522	2	41.3074	No-LigD-domains
GCF_000184745.1_ASM18474v1	WP_013538998.1:18-204;WP_013541216.1:13-199;WP_013541219.1:13-183	WP_013543854.1,lig:235-490;WP_013538999.1,pe:16-173|lig:244-544|pol:580-822;WP_041943607.1,lig:8-328;WP_013541260.1,lig:116-228;WP_013541217.1,pe:9-161|lig:228-535|pol:563-805	NA-plasmid	NC_014931.1	0	1	-	WP_013538998.1;WP_013541216.1;WP_013541219.1	-	-	WP_013538999.1;WP_013541217.1;WP_013541260.1;WP_041943607.1;WP_013543854.1	-	Yes-NHEJ	3	595537	34073	Variovorax paradoxus EPS	Proteobacteria	Proteobacteria-Betaproteobacteria	6550056	2	66.4797	Yes-NHEJ-all-same-prot
GCF_000758605.1_ASM75860v1	WP_042232957.1:9-191	WP_042241612.1,lig:12-297;WP_042232955.1,pol:17-253	NA-plasmid	NZ_CP009282.1	0	1	-	WP_042232957.1	-	-	WP_042232955.1;WP_042241612.1	-	Yes-NHEJ	3	1536771	1536771	Paenibacillus sp. FSL R5-0912	Firmicutes	Firmicutes-Bacilli	7718525	10	51.0781	Yes-NHEJ-lig-pol-diff-prot
GCF_000828715.1_ASM82871v1	NA-Ku	NA-LigD	NA-plasmid	NZ_AP014583.1	0	1	-	-	NA-Ku	-	-	NA-Lig	No-NHEJ	0	754409	754409	Winogradskyella sp. PG-2 DNA	Bacteroidetes	Bacteroidetes-Flavobacteriia	3811479	2	32.1777	No-LigD-domains
GCF_000196055.1_ASM19605v1	NA-Ku	NA-LigD	NA-plasmid	NC_004368.1	0	1	-	-	NA-Ku	-	-	NA-Lig	No-NHEJ	0	211110	1311	Streptococcus agalactiae NEM316 complete genome	Firmicutes	Firmicutes-Bacilli	2211485	7	35.6274	No-LigD-domains
GCF_000196795.1_ASM19679v1	NA-Ku	NA-LigD	NA-plasmid	NC_014259.1	0	1	-	-	NA-Ku	-	-	NA-Lig	No-NHEJ	0	436717	1148157	Acinetobacter oleivorans DR1	Proteobacteria	Proteobacteria-Gammaproteobacteria	4152543	6	38.7321	No-LigD-domains
GCF_000176115.2_ASM17611v2	WP_014156048.1:10-179;WP_014154075.1:9-188	WP_014157707.1,pe:5-147;WP_014157639.1,lig:207-498;WP_030636660.1,lig:11-329;WP_014152833.1,pol:10-254;WP_014154076.1,pol:14-255;WP_014156049.1,lig:21-315	NC_016110.1@NC_016115.1	NC_016114.1	2	1	-	WP_014154075.1;WP_014156048.1	-	-	WP_014152833.1;WP_030636660.1;WP_014154076.1;WP_014156049.1;WP_014157639.1;WP_014157707.1	-	Yes-NHEJ	3	591167	1169025	Streptomyces pratensis ATCC 33331 plasmid pSFLA02	Actinobacteria	Actinobacteria-Streptomycetales	7337497	6	71.1423	Yes-NHEJ-all-diff-prot
GCF_001629775.1_ASM162977v1	NA-Ku	NA-LigD	NZ_CP011293.1@NZ_CP011294.1	NZ_CP011292.1	2	1	-	-	NA-Ku	-	-	NA-Lig	No-NHEJ	0	59204	28901	Salmonella enterica subsp. diarizonae strain 11-01854 plasmid unnamed2	Proteobacteria	Proteobacteria-Gammaproteobacteria	4779347	7	51.505	No-LigD-domains
GCF_000242895.2_ASM24289v3	WP_015594411.1:9-193	WP_041580532.1,lig:260-306|pol:323-561	NA-plasmid	NC_021171.1	0	1	-	WP_015594411.1	-	-	WP_041580532.1	-	Yes-NHEJ	3	666686	666686	Bacillus sp. 1NLA3E	Firmicutes	Firmicutes-Bacilli	4815602	12	37.9542	Yes-NHEJ-lig-pol-same_prot
GCF_001729485.1_ASM172948v1	WP_069570586.1:9-175;WP_069569045.1:9-184	WP_069571110.1,lig:25-318;WP_069569047.1,pol:27-269;WP_069570585.1,pol:14-254;WP_069569014.1,lig:203-471;WP_069570409.1,lig:11-332;WP_069570408.1,pol:16-260;WP_069570654.1,pe:9-171	NA-plasmid	NZ_CP017157.1	0	1	-	WP_069569045.1;WP_069570586.1	-	-	WP_069569014.1;WP_069569047.1;WP_069570408.1;WP_069570409.1;WP_069570585.1;WP_069570654.1;WP_069571110.1	-	Yes-NHEJ	3	47763	47763	Streptomyces lydicus strain 103	Actinobacteria	Actinobacteria-Streptomycetales	8201357	7	72.2186	Yes-NHEJ-all-diff-prot
GCF_000511325.1_ASM51132v1	WP_025339084.1:10-195	WP_025340380.1,lig:231-421;WP_025339089.1,pe:6-160|lig:217-517|pol:544-784	NA-plasmid	NZ_CP007012.1	0	1	-	WP_025339084.1	-	-	WP_025339089.1;WP_025340380.1	-	Yes-NHEJ	3	1259844	1259844	Pseudomonas sp. FGI182	Proteobacteria	Proteobacteria-Gammaproteobacteria	5891312	7	63.2823	Yes-NHEJ-all-same-prot
GCF_001741865.1_ASM174186v1	WP_069690553.1:13-175;WP_069690554.1:17-177	WP_069689955.1,lig:7-306;WP_069688781.1,lig:42-338;WP_069690552.1,pe:7-164|lig:254-549|pol:583-827;WP_069692588.1,lig:219-475	NZ_CP017148.1	NZ_CP017147.1	1	1	-	WP_069690553.1;WP_069690554.1	-	-	WP_069688781.1;WP_069689955.1;WP_069690552.1;WP_069692588.1	-	Yes-NHEJ	3	1526658	1526658	Bosea vaviloviae strain Vaf18 plasmid unnamed1	Proteobacteria	Proteobacteria-Alphaproteobacteria	6373793	2	65.5462	Yes-NHEJ-all-same-prot
GCF_000092425.1_ASM9242v1	NA-Ku	NA-LigD	NA-plasmid	NC_014221.1	0	1	-	-	NA-Ku	-	-	NA-Lig	No-NHEJ	0	649638	332249	Truepera radiovictrix DSM 17093	Deinococcus-Thermus	Deinococcus-Thermus-Deinococci	3260398	2	68.139	No-LigD-domains
GCF_000210495.1_ASM21049v1	NA-Ku	NA-LigD	NA-plasmid	NC_017441.1	0	1	-	-	NA-Ku	-	-	NA-Lig	No-NHEJ	0	634464	813	Chlamydia trachomatis Sweden2	Chlamydiae	Chlamydiae-Chlamydiales	1042839	2	41.3063	No-LigD-domains
GCF_001704095.1_ASM170409v1	WP_024572505.1:9-176	WP_068947544.1,lig:17-197;WP_038427615.1,lig:9-225|pol:326-562	NA-plasmid	NZ_CP016894.1	0	1	-	WP_024572505.1	-	-	WP_038427615.1;WP_068947544.1	-	Yes-NHEJ	3	1423	1423	Bacillus subtilis strain HJ0-6	Firmicutes	Firmicutes-Bacilli	4235115	10	43.5491	Yes-NHEJ-lig-pol-same_prot
GCF_000831565.1_ASM83156v1	NA-Ku	NA-LigD	NZ_CP010345.1	NZ_CP010344.1	1	1	-	-	NA-Ku	-	-	NA-Lig	No-NHEJ	0	758831	562	Escherichia coli ECC-1470 plasmid pECC-1470_100	Proteobacteria	Proteobacteria-Gammaproteobacteria	4803751	7	50.7796	No-LigD-domains
GCF_001275365.1_ASM127536v1	NA-Ku	NA-LigD	NA-plasmid	NZ_CP012505.1	0	1	-	-	NA-Ku	-	-	NA-Lig	No-NHEJ	0	1086726	954	Francisella persica ATCC VR-331	Proteobacteria	Proteobacteria-Gammaproteobacteria	1516676	2	31.3896	No-LigD-domains
GCF_000233575.1_ASM23357v1	NA-Ku	NA-LigD	NA-plasmid	NC_017622.1	0	1	-	-	NA-Ku	-	-	NA-Lig	No-NHEJ	0	993512	1307	Streptococcus suis A7	Firmicutes	Firmicutes-Bacilli	2038409	4	41.2475	No-LigD-domains
GCF_001698225.1_ASM169822v1	WP_004020361.1:9-190	WP_033203980.1,pol:21-266;WP_033204651.1,lig:20-324;WP_004021576.1,pol:17-273;WP_004020364.1,pe:311-462|lig:499-787|pol:14-258;WP_004022228.1,lig:209-443	NA-plasmid	NZ_CP016594.1	0	1	-	WP_004020361.1	-	-	WP_004022228.1;WP_033204651.1;WP_004021576.1;WP_033203980.1;WP_004020364.1	-	Yes-NHEJ	3	2055	2055	Gordonia terrae strain 3612	Actinobacteria	Actinobacteria-Corynebacteriales	5701501	3	67.8105	Yes-NHEJ-all-same-prot
GCF_000772225.1_ASM77222v1	NA-Ku	WP_002869692.1,lig:106-229	NA-plasmid	NZ_CP006851.1	0	1	-	-	NA-Ku	-	WP_002869692.1	-	Lig-only	2	1408176	197	Campylobacter jejuni subsp. jejuni F38011	Proteobacteria	Proteobacteria-Epsilonproteobacteria	1691939	3	30.4705	LigD-only-lig-no-pol
GCF_001735805.1_ASM173580v1	WP_069776819.1:11-173;WP_069783564.1:9-184	WP_069782220.1,lig:203-449;WP_069783422.1,pol:10-255;WP_069782868.1,pe:9-167;WP_069778712.1,pol:12-255;WP_069782867.1,lig:29-329;WP_069784100.1,lig:17-315;WP_069777428.1,lig:11-332	NA-plasmid	NZ_CP017248.1	0	1	-	WP_069776819.1;WP_069783564.1	-	-	WP_069783422.1;WP_069777428.1;WP_069778712.1;WP_069782220.1;WP_069784100.1;WP_069782867.1;WP_069782868.1	-	Yes-NHEJ	3	164348	164348	Streptomyces puniciscabiei strain TW1S1	Actinobacteria	Actinobacteria-Streptomycetales	9698948	6	71.0888	Yes-NHEJ-all-diff-prot
GCF_000284355.1_ASM28435v1	NA-Ku	NA-LigD	NA-plasmid	NC_017187.1	0	1	-	-	NA-Ku	-	-	NA-Lig	No-NHEJ	0	944546	28197	Arcobacter butzleri ED-1 DNA	Proteobacteria	Proteobacteria-Epsilonproteobacteria	2256675	5	27.0677	No-LigD-domains
GCF_000349225.1_ASM34922v1	WP_003489964.1:10-196	WP_015472370.1,lig:227-473;WP_015472106.1,pe:5-157|lig:229-526|pol:586-824	NC_020816.1@NC_020817.1	NC_020815.1	2	1	-	WP_003489964.1	-	-	WP_015472106.1;WP_015472370.1	-	Yes-NHEJ	3	1137651	346	Xanthomonas citri subsp. citri Aw12879 plasmid pXcaw58	Proteobacteria	Proteobacteria-Gammaproteobacteria	5321499	2	64.7142	Yes-NHEJ-all-same-prot
GCF_000227605.1_ASM22760v1	NA-Ku	NA-LigD	NA-plasmid	NC_017307.1	0	1	-	-	NA-Ku	-	-	NA-Lig	No-NHEJ	0	935697	1719	Corynebacterium pseudotuberculosis CIP 52.97	Actinobacteria	Actinobacteria-Corynebacteriales	2320595	4	52.1449	No-LigD-domains
GCF_001515705.1_ASM151570v1	NA-Ku	NA-LigD	NZ_CP012017.1	NZ_CP012018.1	1	1	-	-	NA-Ku	-	-	NA-Lig	No-NHEJ	0	46170	1280	Staphylococcus aureus subsp. aureus strain Gv88 plasmid pGv88	Firmicutes	Firmicutes-Bacilli	2988028	5	32.9002	No-LigD-domains
GCF_000006685.1_ASM668v1	NA-Ku	NA-LigD	NC_002182.1	NC_002620.2	1	1	-	-	NA-Ku	-	-	NA-Lig	No-NHEJ	0	243161	83560	Chlamydia muridarum Nigg plasmid pMoPn	Chlamydiae	Chlamydiae-Chlamydiales	1072950	2	40.3365	No-LigD-domains
GCF_000266885.1_ASM26688v1	NA-Ku	NA-LigD	NC_018021.1	NC_018020.1	1	1	-	-	NA-Ku	-	-	NA-Lig	No-NHEJ	0	869212	29510	Turneriella parva DSM 21527 plasmid pTURPA.01	Spirochaetes	Spirochaetes-Leptospirales	4384015	2	53.6348	No-LigD-domains
GCF_000011985.1_ASM1198v1	NA-Ku	NA-LigD	NA-plasmid	NC_006814.3	0	1	-	-	NA-Ku	-	-	NA-Lig	No-NHEJ	0	272621	1579	Lactobacillus acidophilus NCFM chromosome	Firmicutes	Firmicutes-Bacilli	1993560	4	34.7146	No-LigD-domains
GCF_000750295.1_ASM75029v1	NA-Ku	NA-LigD	NA-plasmid	NZ_CP009091.1	0	1	-	-	NA-Ku	-	-	NA-Lig	No-NHEJ	0	149539	28901	Salmonella enterica subsp. enterica serovar Enteritidis strain OLF-SE9-10012	Proteobacteria	Proteobacteria-Gammaproteobacteria	4671261	7	52.0959	No-LigD-domains
GCF_000008205.1_ASM820v1	NA-Ku	NA-LigD	NA-plasmid	NC_007295.1	0	1	-	-	NA-Ku	-	-	NA-Lig	No-NHEJ	0	262719	2099	Mycoplasma hyopneumoniae J	Tenericutes	Tenericutes-Mollicutes	897405	1	28.5222	No-LigD-domains
GCF_000724625.1_ASM72462v1	WP_025226397.1:11-191	WP_025228983.1,lig:404-499;WP_025226379.1,pe:39-159;WP_025229522.1,lig:34-340|pol:393-634;WP_025226396.1,pe:4-164|lig:229-507|pol:564-828	NA-plasmid	NZ_CP007139.1	0	1	-	WP_025226397.1	-	-	WP_025226396.1;WP_025226379.1;WP_025229522.1;WP_025228983.1	-	Yes-NHEJ	3	661478	1005039	Fimbriimonas ginsengisoli Gsoil 348	Armatimonadetes	Armatimonadetes-Fimbriimonadia	5231762	2	60.8267	Yes-NHEJ-all-same-prot
GCF_000761155.1_ASM76115v1	WP_043189030.1:10-195	WP_043187273.1,lig:345-458;WP_043190496.1,pe:6-163|lig:235-536|pol:574-815	NA-plasmid	NZ_CP009533.1	0	1	-	WP_043189030.1	-	-	WP_043187273.1;WP_043190496.1	-	Yes-NHEJ	3	216142	216142	Pseudomonas rhizosphaerae strain DSM 16299	Proteobacteria	Proteobacteria-Gammaproteobacteria	4688635	6	61.9942	Yes-NHEJ-all-same-prot
GCF_000010765.1_ASM1076v1	NA-Ku	NA-LigD	NC_013365.1@NC_013370.1@NC_013366.1@NC_013367.1@NC_013368.1	NC_013364.1	5	1	-	-	NA-Ku	-	-	NA-Lig	No-NHEJ	0	585396	562	Escherichia coli O111:H- str. 11128 plasmid pO111_5 DNA	Proteobacteria	Proteobacteria-Gammaproteobacteria	5371077	7	50.6171	No-LigD-domains
GCF_000732925.1_ASM73292v1	WP_038510597.1:10-194;WP_016334728.1:9-179;WP_038509845.1:9-181	WP_038523751.1,lig:6-256;WP_038518660.1,pol:19-246;WP_038508435.1,lig:206-444;WP_051972486.1,pe:7-149|lig:182-475;WP_038523853.1,lig:17-262;WP_038522541.1,pol:36-272;WP_051972855.1,pol:33-281;WP_038523244.1,pol:10-255;WP_038515716.1,pol:17-257;WP_038522538.1,lig:20-210;WP_038515320.1,pol:16-259;WP_038517419.1,lig:17-315	NZ_CP008954.1	NZ_CP008953.1	1	1	-	WP_038509845.1;WP_038510597.1;WP_016334728.1	-	-	WP_038508435.1;WP_038522538.1;WP_038522541.1;WP_051972486.1;WP_038523244.1;WP_038515320.1;WP_038523751.1;WP_038523853.1;WP_038515716.1;WP_051972855.1;WP_038517419.1;WP_038518660.1	-	Yes-NHEJ	3	208439	208439	Amycolatopsis japonica strain MG417-CF17 plasmid pAmyja1	Actinobacteria	Actinobacteria-Pseudonocardiales	8961318	4	68.892	Yes-NHEJ-all-diff-prot
GCF_000590775.1_ASM59077v1	NA-Ku	NA-LigD	NA-plasmid	NC_022130.1	0	1	-	-	NA-Ku	-	-	NA-Lig	No-NHEJ	0	1352356	210	Helicobacter pylori SouthAfrica20	Proteobacteria	Proteobacteria-Epsilonproteobacteria	1622903	2	38.5661	No-LigD-domains
GCF_000012965.1_ASM1296v1	NA-Ku	WP_011372217.1,lig:87-219	NA-plasmid	NC_007575.1	0	1	-	-	NA-Ku	-	WP_011372217.1	-	Lig-only	2	326298	39766	Sulfurimonas denitrificans DSM 1251	Proteobacteria	Proteobacteria-Epsilonproteobacteria	2201561	4	34.462	LigD-only-lig-no-pol
GCF_001618685.1_ASM161868v1	NA-Ku	NA-LigD	NA-plasmid	NZ_CP014342.1	0	1	-	-	NA-Ku	-	-	NA-Lig	No-NHEJ	0	129338	129338	Geobacillus subterraneus strain KCTC 3922	Firmicutes	Firmicutes-Bacilli	3474426	9	52.1977	No-LigD-domains
GCF_001566655.1_ASM156665v1	NA-Ku	NA-LigD	NZ_CP014493.1@NZ_CP014494.1	NZ_CP014492.1	2	1	-	-	NA-Ku	-	-	NA-Lig	No-NHEJ	0	562	562	Escherichia coli strain MVAST0167 plasmid pMVAST0167_2	Proteobacteria	Proteobacteria-Gammaproteobacteria	4806946	7	50.7693	No-LigD-domains
GCF_001484565.1_ASM148456v1	WP_058923231.1:22-204	WP_058921885.1,pol:14-259;WP_058927363.1,lig:29-323;WP_058928922.1,lig:9-217;WP_058923232.1,pol:14-252;WP_058926773.1,lig:203-465;WP_058928058.1,pol:25-250;WP_058921886.1,lig:11-331	NZ_CP013744.1	NZ_CP013743.1	1	1	-	WP_058923231.1	-	WP_058928922.1	WP_058921885.1;WP_058921886.1;WP_058928058.1;WP_058923232.1;WP_058926773.1;WP_058927363.1	-	Yes-NHEJ	3	1725411	1725411	Streptomyces sp. CdTB01 plasmid	Actinobacteria	Actinobacteria-Streptomycetales	9902731	6	71.5785	Yes-NHEJ-lig-pol-diff-prot
GCF_001456215.1_ASM145621v1	NA-Ku	NA-LigD	NA-plasmid	NZ_CP009828.1	0	1	-	-	NA-Ku	-	-	NA-Lig	No-NHEJ	0	1280	1280	Staphylococcus aureus strain MS4	Firmicutes	Firmicutes-Bacilli	2709797	5	32.8944	No-LigD-domains
GCF_000185985.2_ASM18598v2	NA-Ku	NA-LigD	NA-plasmid	NC_014909.2	0	1	-	-	NA-Ku	-	-	NA-Lig	No-NHEJ	0	859654	251535	Candidatus Blochmannia vafer str. BVAF	Proteobacteria	Proteobacteria-Gammaproteobacteria	722585	1	27.5082	No-LigD-domains
GCF_900129335.1_PP_HGAG_QV30_2SC_T4	NA-Ku	NA-LigD	NZ_LT671860.1	NZ_LT671859.1	1	1	-	-	NA-Ku	-	-	NA-Lig	No-NHEJ	0	46170	1280	Staphylococcus aureus subsp. aureus isolate Clinical isolate genome assembly	Firmicutes	Firmicutes-Bacilli	2794437	6	32.8162	No-LigD-domains
GCF_001051075.1_ASM105107v1	NA-Ku	NA-LigD	NA-plasmid	NZ_CP007503.1	0	1	-	-	NA-Ku	-	-	NA-Lig	No-NHEJ	0	34085	34085	Riemerella anatipestifer strain 17	Bacteroidetes	Bacteroidetes-Flavobacteriia	2152519	3	35.0195	No-LigD-domains
GCF_000265365.1_ASM26536v1	NA-Ku	NA-LigD	NA-plasmid	NC_018011.1	0	1	-	-	NA-Ku	-	-	NA-Lig	No-NHEJ	0	679935	214856	Alistipes finegoldii DSM 17242	Bacteroidetes	Bacteroidetes-Bacteroidia	3734239	2	56.6457	No-LigD-domains
GCF_001713455.1_ASM171345v1	NA-Ku	WP_069054061.1,lig:217-478	NZ_CP016463.1	NZ_CP016464.1	1	1	-	-	NA-Ku	-	WP_069054061.1	-	Lig-only	2	1842539	1842539	Bosea sp. RAC05 plasmid pBSY19_1	Proteobacteria	Proteobacteria-Alphaproteobacteria	4911382	2	68.3962	LigD-only-lig-no-pol
GCF_001307295.1_ASM130729v1	WP_054589787.1:11-175	WP_054589788.1,pe:9-162|lig:240-541|pol:555-795;WP_054588969.1,lig:216-457	NZ_CP012701.1@NZ_CP012702.1@NZ_CP012703.1@NZ_CP012704.1@NZ_CP012705.1	NZ_CP012700.1	5	1	-	WP_054589787.1	-	-	WP_054588969.1;WP_054589788.1	-	Yes-NHEJ	3	33050	33050	Sphingopyxis macrogoltabida strain EY-1 plasmid 5	Proteobacteria	Proteobacteria-Alphaproteobacteria	4757879	1	64.8914	Yes-NHEJ-all-same-prot
GCF_001901045.1_ASM190104v1	NA-Ku	NA-LigD	NZ_CP010184.1@NZ_CP010185.1	NZ_CP010183.1	2	1	-	-	NA-Ku	-	-	NA-Lig	No-NHEJ	0	562	562	Escherichia coli strain M3 plasmid B	Proteobacteria	Proteobacteria-Gammaproteobacteria	4940434	7	50.8055	No-LigD-domains
GCF_000834775.1_ASM83477v1	NA-Ku	NA-LigD	NZ_CP009842.1@NZ_CP009843.1	NZ_CP009844.1	2	1	-	-	NA-Ku	-	-	NA-Lig	No-NHEJ	0	632	632	Yersinia pestis strain Dodson plasmid pMT	Proteobacteria	Proteobacteria-Gammaproteobacteria	4654228	6	47.6338	No-LigD-domains
GCF_001697645.1_ASM169764v1	NA-Ku	NA-LigD	NA-plasmid	NZ_CP016661.1	0	1	-	-	NA-Ku	-	-	NA-Lig	No-NHEJ	0	487	487	Neisseria meningitidis strain M25438	Proteobacteria	Proteobacteria-Betaproteobacteria	2171975	4	51.742	No-LigD-domains
GCF_000146505.1_ASM14650v1	NA-Ku	NA-LigD	NA-plasmid	NC_017448.1	0	1	-	-	NA-Ku	-	-	NA-Lig	No-NHEJ	0	59374	833	Fibrobacter succinogenes subsp. succinogenes S85	Fibrobacteres	Fibrobacteres-Fibrobacterales	3843004	3	48.0491	No-LigD-domains
GCF_000315955.1_ASM31595v1	NA-Ku	NA-LigD	NC_019561.1@NC_019562.1	NC_019560.1	2	1	-	-	NA-Ku	-	-	NA-Lig	No-NHEJ	0	1055531	210	Helicobacter pylori Aklavik117 plasmid p2HPAKL117	Proteobacteria	Proteobacteria-Epsilonproteobacteria	1614447	2	38.8	No-LigD-domains
GCF_001477615.1_ASM147761v1	NA-Ku	NA-LigD	NA-plasmid	NZ_CP013689.1	0	1	-	-	NA-Ku	-	-	NA-Lig	No-NHEJ	0	102684	102684	Streptococcus infantarius strain ICDDRB-NRC-S5	Firmicutes	Firmicutes-Bacilli	1818293	9	37.7493	No-LigD-domains
GCF_000363905.1_ASM36390v1	NA-Ku	NA-LigD	NA-plasmid	NC_020992.1	0	1	-	-	NA-Ku	-	-	NA-Lig	No-NHEJ	0	1290427	782	Rickettsia prowazekii str. NMRC Madrid E	Proteobacteria	Proteobacteria-Alphaproteobacteria	1111520	1	28.9997	No-LigD-domains
GCF_000834515.1_ASM83451v1	NA-Ku	NA-LigD	NA-plasmid	NZ_CP009801.1	0	1	-	-	NA-Ku	-	-	NA-Lig	No-NHEJ	0	631	631	Yersinia intermedia strain Y228	Proteobacteria	Proteobacteria-Gammaproteobacteria	4859749	7	47.4688	No-LigD-domains
GCF_000023085.1_ASM2308v1	NA-Ku	NA-LigD	NA-plasmid	NC_012984.1	0	1	-	-	NA-Ku	-	-	NA-Lig	No-NHEJ	0	644042	1590	Lactobacillus plantarum JDM1	Firmicutes	Firmicutes-Bacilli	3197759	5	44.6609	No-LigD-domains
GCF_000335875.2_ASM33587v2	NA-Ku	NA-LigD	NZ_CP011395.1	NZ_CP011394.1	1	1	-	-	NA-Ku	-	-	NA-Lig	No-NHEJ	0	696867	28901	Salmonella enterica subsp. enterica serovar Enteritidis str. 18569 plasmid pCFSAN000006	Proteobacteria	Proteobacteria-Gammaproteobacteria	4685993	7	52.167	No-LigD-domains
GCF_001271345.1_ASM127134v1	WP_019401353.1:13-178	WP_019401352.1,pe:10-163|lig:238-533|pol:555-799;WP_019402559.1,lig:226-483	NZ_CP012399.1	NZ_CP012398.1	1	1	-	WP_019401353.1	-	-	WP_019402559.1;WP_019401352.1	-	Yes-NHEJ	3	1702325	1702325	Chelatococcus sp. CO-6 plasmid pCO-6	Proteobacteria	Proteobacteria-Alphaproteobacteria	4394046	2	68.6646	Yes-NHEJ-all-same-prot
GCF_001611385.1_ASM161138v1	NA-Ku	NA-LigD	NZ_CP012975.1	NZ_CP012974.1	1	1	-	-	NA-Ku	-	-	NA-Lig	No-NHEJ	0	1280	1280	Staphylococcus aureus strain ST20130943 plasmid pST20130943	Firmicutes	Firmicutes-Bacilli	2749890	6	32.8208	No-LigD-domains
GCF_000024705.1_ASM2470v1	NA-Ku	NA-LigD	NC_013412.1	NC_013411.1	1	1	-	-	NA-Ku	-	-	NA-Lig	No-NHEJ	0	544556	544556	Geobacillus sp. Y412MC61	Firmicutes	Firmicutes-Bacilli	7290745	8	52.3781	No-LigD-domains
GCF_000993785.2_ASM99378v2	WP_030727327.1:9-186	WP_030731654.1,pol:14-258;WP_046725198.1,lig:18-309;WP_046722779.1,pol:14-252;WP_046725189.1,lig:12-329	NA-plasmid	NZ_CP009922.2	0	1	-	WP_030727327.1	-	-	WP_046722779.1;WP_030731654.1;WP_046725189.1;WP_046725198.1	-	Yes-NHEJ	3	408015	408015	Streptomyces xiamenensis strain 318	Actinobacteria	Actinobacteria-Streptomycetales	5961401	5	72.0226	Yes-NHEJ-lig-pol-diff-prot
GCF_000015025.1_ASM1502v1	NA-Ku	WP_011720505.1,pe:11-166|pol:241-489;WP_011720211.1,lig:11-321;WP_011720213.1,pol:14-258	NA-plasmid	NC_008578.1	0	1	-	-	NA-Ku	-	WP_011720211.1;WP_011720213.1;WP_011720505.1	-	Lig-only	2	351607	28049	Acidothermus cellulolyticus 11B	Actinobacteria	Actinobacteria-Acidothermales	2443540	1	66.9074	LigD-only-all-diff-prot
GCF_001447335.1_ASM144733v1	NA-Ku	NA-LigD	NA-plasmid	NZ_CP013067.1	0	1	-	-	NA-Ku	-	-	NA-Lig	No-NHEJ	0	652	652	Aeromonas schubertii strain WL1483	Proteobacteria	Proteobacteria-Gammaproteobacteria	4400034	9	61.4878	No-LigD-domains
GCF_001465275.1_ASM146527v1	WP_062495438.1:9-192	WP_062495442.1,lig:21-308;WP_062497218.1,pol:2-239	NA-plasmid	NZ_CP013653.1	0	1	-	WP_062495438.1	-	-	WP_062495442.1;WP_062497218.1	-	Yes-NHEJ	3	1695218	1695218	Paenibacillus sp. 32O-W	Firmicutes	Firmicutes-Bacilli	5375858	6	56.336	Yes-NHEJ-lig-pol-diff-prot
GCF_001482345.1_ASM148234v1	NA-Ku	NA-LigD	NZ_CP013712.1@NZ_CP013713.1	NZ_CP013711.1	2	1	-	-	NA-Ku	-	-	NA-Lig	No-NHEJ	0	573	573	Klebsiella pneumoniae strain J1 plasmid 2	Proteobacteria	Proteobacteria-Gammaproteobacteria	5278493	8	57.3868	No-LigD-domains
GCF_001618345.2_ASM161834v2	NA-Ku	NA-LigD	NZ_CP015075.2	NZ_CP015074.2	1	1	-	-	NA-Ku	-	-	NA-Lig	No-NHEJ	0	562	562	Escherichia coli strain Ecol_745 plasmid pEC745_OXA48	Proteobacteria	Proteobacteria-Gammaproteobacteria	4977366	7	50.75	No-LigD-domains
GCF_000967405.1_ASM96740v1	NA-Ku	NA-LigD	NC_020538.1	NC_020537.1	1	1	-	-	NA-Ku	-	-	NA-Lig	No-NHEJ	0	1074919	1280	Staphylococcus aureus subsp. aureus ST228 plasmid pI7S6 complete sequence	Firmicutes	Firmicutes-Bacilli	2759263	5	32.8521	No-LigD-domains
GCF_000833375.1_ASM83337v1	NA-Ku	NA-LigD	NA-plasmid	NZ_CP009633.1	0	1	-	-	NA-Ku	-	-	NA-Lig	No-NHEJ	0	401614	263	Francisella tularensis subsp. novicida U112	Proteobacteria	Proteobacteria-Gammaproteobacteria	1910592	3	32.4771	No-LigD-domains
GCF_000009205.1_ASM920v1	NA-Ku	NA-LigD	NC_008226.1	NC_009089.1	1	1	-	-	NA-Ku	-	-	NA-Lig	No-NHEJ	0	272563	1496	Peptoclostridium difficile 630 plasmid pCD630	Firmicutes	Firmicutes-Clostridia	4290252	11	29.0605	No-LigD-domains
GCF_000691585.1_ASM69158v1	NA-Ku	NA-LigD	NA-plasmid	NZ_CP007629.1@NZ_CP007630.1	0	2	-	-	NA-Ku	-	-	NA-Lig	No-NHEJ	0	36855	36855	Brucella canis strain SVA13 chromosome 2	Proteobacteria	Proteobacteria-Alphaproteobacteria	5417270	3	57.2305	No-LigD-domains
GCF_000015465.1_ASM1546v1	NA-Ku	NA-LigD	NA-plasmid	NC_008785.1@NC_008784.1	0	2	-	-	NA-Ku	-	-	NA-Lig	No-NHEJ	0	320388	13373	Burkholderia mallei SAVP1 chromosome II	Proteobacteria	Proteobacteria-Betaproteobacteria	8729880	5	68.302	No-LigD-domains
GCF_000263795.2_Hint_PBC	WP_009520195.1:11-197	WP_009520290.1,lig:111-243;WP_009520196.1,pe:12-164|lig:209-509|pol:543-783	NA-plasmid	NZ_CP017311.1	0	1	-	WP_009520195.1	-	-	WP_009520196.1;WP_009520290.1	-	Yes-NHEJ	3	795665	795665	Hydrogenophaga sp. PBC	Proteobacteria	Proteobacteria-Betaproteobacteria	5232477	1	68.3917	Yes-NHEJ-all-same-prot
GCF_000818095.1_ASM81809v1	NA-Ku	NA-LigD	NZ_CP009417.1	NZ_CP009416.1	1	1	-	-	NA-Ku	-	-	NA-Lig	No-NHEJ	0	1508404	1508404	Jeotgalibacillus sp. D5 plasmid	Firmicutes	Firmicutes-Bacilli	3516439	9	42.7103	No-LigD-domains
GCF_001890165.1_ASM189016v1	NA-Ku	NA-LigD	NZ_CP016011.1	NZ_CP016010.1	1	1	-	-	NA-Ku	-	-	NA-Lig	No-NHEJ	0	108619	28901	Salmonella enterica subsp. enterica serovar Newport strain CFSAN001660 plasmid pCFSAN001660	Proteobacteria	Proteobacteria-Gammaproteobacteria	4833991	7	52.2423	No-LigD-domains
GCF_000750415.2_ASM75041v2	NA-Ku	NA-LigD	NA-plasmid	NZ_CP009084.2	0	1	-	-	NA-Ku	-	-	NA-Lig	No-NHEJ	0	149539	28901	Salmonella enterica subsp. enterica serovar Enteritidis strain OLF-SE2-98984-6	Proteobacteria	Proteobacteria-Gammaproteobacteria	4679126	7	52.1724	No-LigD-domains
GCF_001618325.1_ASM161832v1	NA-Ku	NA-LigD	NZ_CP015070.1@NZ_CP015072.1@NZ_CP015073.1@NZ_CP015071.1	NZ_CP015069.1	4	1	-	-	NA-Ku	-	-	NA-Lig	No-NHEJ	0	562	562	Escherichia coli strain Ecol_743 plasmid pEC743_OXA48	Proteobacteria	Proteobacteria-Gammaproteobacteria	4856574	7	50.7135	No-LigD-domains
GCF_000091645.1_ASM9164v1	NA-Ku	NA-LigD	NA-plasmid	NC_013928.1	0	1	-	-	NA-Ku	-	-	NA-Lig	No-NHEJ	0	511691	1309	Streptococcus mutans NN2025 DNA	Firmicutes	Firmicutes-Bacilli	2013587	5	36.8466	No-LigD-domains
GCF_000494835.1_ASM49483v1	WP_007610913.1:9-175	WP_012117401.1,lig:10-225|pol:326-562	NA-plasmid	NC_022653.1	0	1	-	WP_007610913.1	-	-	WP_012117401.1	-	Yes-NHEJ	3	1412898	1390	Bacillus amyloliquefaciens CC178	Firmicutes	Firmicutes-Bacilli	3916828	9	46.4642	Yes-NHEJ-lig-pol-same_prot
GCF_000317125.1_ASM31712v1	NA-Ku	NA-LigD	NC_019699.1@NC_019696.1	NC_019695.1	2	1	-	-	NA-Ku	-	-	NA-Lig	No-NHEJ	0	251229	54299	Chroococcidiopsis thermalis PCC 7203 plasmid pCHRO.02	Cyanobacteria	Cyanobacteria-Chroococcidiopsidales	6315792	3	44.4403	No-LigD-domains
GCF_001718515.1_ASM171851v1	NA-Ku	NA-LigD	NA-plasmid	NZ_CP013397.1@NZ_CP013396.1	0	2	-	-	NA-Ku	-	-	NA-Lig	No-NHEJ	0	95486	95486	Burkholderia cenocepacia strain FL-5-3-30-S1-D7 chromosome 2	Proteobacteria	Proteobacteria-Betaproteobacteria	9792072	5	67.0146	No-LigD-domains
GCF_000599985.1_ASM59998v1	NA-Ku	NA-LigD	NA-plasmid	NZ_CP007445.1	0	1	-	-	NA-Ku	-	-	NA-Lig	No-NHEJ	0	1196095	1196095	Gilliamella apicola strain wkB1	Proteobacteria	Proteobacteria-Gammaproteobacteria	3139412	4	33.6173	No-LigD-domains
GCF_000750435.1_ASM75043v1	NA-Ku	NA-LigD	NA-plasmid	NZ_CP009086.1	0	1	-	-	NA-Ku	-	-	NA-Lig	No-NHEJ	0	149539	28901	Salmonella enterica subsp. enterica serovar Enteritidis strain OLF-SE4-0317-8	Proteobacteria	Proteobacteria-Gammaproteobacteria	4678377	7	52.172	No-LigD-domains
GCF_000193185.2_ASM19318v2	WP_003404795.1:9-192	WP_003401386.1,pol:18-264;WP_003899657.1,pol:15-263;WP_003898655.1,pe:299-435|lig:471-756|pol:9-255;WP_003420435.1,lig:11-264;WP_003415991.1,lig:203-445	NA-plasmid	NZ_CP012090.1	0	1	-	WP_003404795.1	-	-	WP_003401386.1;WP_003415991.1;WP_003898655.1;WP_003899657.1;WP_003420435.1	-	Yes-NHEJ	3	659019	1773	Mycobacterium tuberculosis W-148	Actinobacteria	Actinobacteria-Corynebacteriales	4418548	1	65.6097	Yes-NHEJ-all-same-prot
GCF_001618545.2_ASM161854v2	NA-Ku	NA-LigD	NA-plasmid	NZ_CP015068.2	0	1	-	-	NA-Ku	-	-	NA-Lig	No-NHEJ	0	1117645	1117645	Elizabethkingia anophelis strain CSID_3015183681	Bacteroidetes	Bacteroidetes-Flavobacteriia	3931222	5	35.7648	No-LigD-domains
GCF_001708505.1_ASM170850v1	NA-Ku	NA-LigD	NZ_CP015993.1	NZ_CP015992.1	1	1	-	-	NA-Ku	-	-	NA-Lig	No-NHEJ	0	1856685	1856685	Pseudomonas sp. TCU-HL1 plasmid pTCUH	Proteobacteria	Proteobacteria-Gammaproteobacteria	6244007	5	63.2274	No-LigD-domains
GCF_000981845.1_ASM98184v1	NA-Ku	NA-LigD	NZ_CP011315.1@NZ_CP011314.1@NZ_CP011316.1	NZ_CP011313.1	3	1	-	-	NA-Ku	-	-	NA-Lig	No-NHEJ	0	72407	573	Klebsiella pneumoniae subsp. pneumoniae strain 234-12 plasmid pKpn23412-4	Proteobacteria	Proteobacteria-Gammaproteobacteria	5278254	8	57.4203	No-LigD-domains
GCF_000024265.1_ASM2426v1	WP_015760659.1:8-186	WP_015760857.1,pe:6-168|lig:212-510|pol:545-788	NA-plasmid	NC_013204.1	0	1	-	WP_015760659.1	-	-	WP_015760857.1	-	Yes-NHEJ	3	479437	84112	Eggerthella lenta DSM 2243	Actinobacteria	Actinobacteria-Coriobacteriia	3632260	3	64.2046	Yes-NHEJ-all-same-prot
GCF_000968515.1_ASM96851v1	NA-Ku	NA-LigD	NZ_CP011135.1@NZ_CP011136.1@NZ_CP011137.1@NZ_CP011138.1@NZ_CP011139.1@NZ_CP011140.1@NZ_CP011141.1@NZ_CP011142.1@NZ_CP011143.1	NZ_CP011134.1	9	1	-	-	NA-Ku	-	-	NA-Lig	No-NHEJ	0	941323	562	Escherichia coli VR50 plasmid pVR50I	Proteobacteria	Proteobacteria-Gammaproteobacteria	5000386	7	50.8184	No-LigD-domains
GCF_001605585.1_ASM160558v1	NA-Ku	NA-LigD	NA-plasmid	NZ_CP010261.1	0	1	-	-	NA-Ku	-	-	NA-Lig	No-NHEJ	0	520	520	Bordetella pertussis strain I538	Proteobacteria	Proteobacteria-Betaproteobacteria	4107716	3	67.707	No-LigD-domains
GCF_000021545.1_ASM2154v1	NA-Ku	NA-LigD	NA-plasmid	NC_012438.1	0	1	-	-	NA-Ku	-	-	NA-Lig	No-NHEJ	0	204536	309806	Sulfurihydrogenibium azorense Az-Fu1	Aquificae	Aquificae-Aquificales	1640877	2	32.7529	No-LigD-domains
GCF_000011745.1_ASM1174v1	NA-Ku	NA-LigD	NA-plasmid	NC_007292.1	0	1	-	-	NA-Ku	-	-	NA-Lig	No-NHEJ	0	291272	101534	Candidatus Blochmannia pennsylvanicus str. BPEN	Proteobacteria	Proteobacteria-Gammaproteobacteria	791654	1	29.5647	No-LigD-domains
GCF_001544635.1_ASM154463v1	NA-Ku	NA-LigD	NA-plasmid	NZ_CP014225.1	0	1	-	-	NA-Ku	-	-	NA-Lig	No-NHEJ	0	511145	562	Escherichia coli str. K-12 substr. MG1655	Proteobacteria	Proteobacteria-Gammaproteobacteria	4659625	7	50.7795	No-LigD-domains
GCF_000341875.1_ASM34187v1	WP_007610913.1:9-175	WP_015417329.1,lig:10-225|pol:326-562	NA-plasmid	NC_020410.1	0	1	-	WP_007610913.1	-	-	WP_015417329.1	-	Yes-NHEJ	3	1150475	492670	Bacillus amyloliquefaciens subsp. plantarum UCMB5036 complete genome	Firmicutes	Firmicutes-Bacilli	3910324	9	46.5994	Yes-NHEJ-lig-pol-same_prot
GCF_001690075.1_ASM169007v1	NA-Ku	NA-LigD	NZ_CP016518.1@NZ_CP016519.1@NZ_CP016520.1	NZ_CP016517.1	3	1	-	-	NA-Ku	-	-	NA-Lig	No-NHEJ	0	611	28901	Salmonella enterica subsp. enterica serovar Heidelberg strain CE-R2-11-0435 plasmid pCE-R2-11-0435_92	Proteobacteria	Proteobacteria-Gammaproteobacteria	4751335	7	52.1917	No-LigD-domains
GCF_000155515.2_ASM15551v2	NA-Ku	NA-LigD	NC_022114.1@NC_022123.1	NC_022112.1	2	1	-	-	NA-Ku	-	-	NA-Lig	No-NHEJ	0	537973	1597	Lactobacillus paracasei subsp. paracasei 8700:2 plasmid 2	Firmicutes	Firmicutes-Bacilli	2939026	5	46.3931	No-LigD-domains
GCF_000165465.1_ASM16546v1	NA-Ku	NA-LigD	NA-plasmid	NC_017455.1	0	1	-	-	NA-Ku	-	-	NA-Lig	No-NHEJ	0	572479	2331	Halanaerobium praevalens DSM 2228	Firmicutes	Firmicutes-Clostridia	2309262	4	30.2936	No-LigD-domains
GCF_000013245.1_ASM1324v1	NA-Ku	NA-LigD	NC_008087.1	NC_008086.1	1	1	-	-	NA-Ku	-	-	NA-Lig	No-NHEJ	0	357544	210	Helicobacter pylori HPAG1 plasmid pHPAG1	Proteobacteria	Proteobacteria-Epsilonproteobacteria	1596366	2	39.0825	No-LigD-domains
GCF_000513695.1_ASM51369v1	NA-Ku	NA-LigD	NA-plasmid	NZ_CP006862.1	0	1	-	-	NA-Ku	-	-	NA-Lig	No-NHEJ	0	1196176	1639	Listeria monocytogenes serotype 1/2a str. 88-0478	Firmicutes	Firmicutes-Bacilli	2994351	5	37.9694	No-LigD-domains
GCF_000739375.1_ASM73937v1	NA-Ku	WP_043376346.1,lig:84-215	NA-plasmid	NZ_CP006704.1	0	1	-	-	NA-Ku	-	WP_043376346.1	-	Lig-only	2	1392005	285	Comamonas testosteroni TK102	Proteobacteria	Proteobacteria-Betaproteobacteria	6062703	9	61.8723	LigD-only-lig-no-pol
GCF_001028645.1_ASM102864v1	NA-Ku	NA-LigD	NZ_CP007602.1	NZ_CP007601.1	1	1	-	-	NA-Ku	-	-	NA-Lig	No-NHEJ	0	72758	29388	Staphylococcus capitis subsp. capitis strain AYP1020 plasmid pAYP1020	Firmicutes	Firmicutes-Bacilli	2443604	6	32.9979	No-LigD-domains
GCF_000277065.1_ASM27706v1	NA-Ku	NA-LigD	NA-plasmid	NC_017526.1	0	1	-	-	NA-Ku	-	-	NA-Lig	No-NHEJ	0	1081095	446	Mutant Legionella pneumophila subsp. pneumophila str. Hextuple_3a	Proteobacteria	Proteobacteria-Gammaproteobacteria	2682626	3	38.5785	No-LigD-domains
GCF_001767235.1_ASM176723v1	NA-Ku	NA-LigD	NZ_CP017600.1	NZ_CP017599.1	1	1	-	-	NA-Ku	-	-	NA-Lig	No-NHEJ	0	1458985	1155739	Moorea producens PAL-8-15-08-1 strain PAL 15AUG08-1 plasmid unnamed	Cyanobacteria	Cyanobacteria-Oscillatoriophycideae	9673108	2	43.5185	No-LigD-domains
GCF_000523235.1_ASM52323v1	WP_025350617.1:9-180	WP_025350280.1,pol:14-269;WP_025352043.1,pol:18-264;WP_025347074.1,pe:300-442|lig:486-758|pol:14-255;WP_025353164.1,lig:204-441;WP_038553939.1,lig:13-257	NA-plasmid	NZ_CP006850.1	0	1	-	WP_025350617.1	-	-	WP_025347074.1;WP_038553939.1;WP_025350280.1;WP_025352043.1;WP_025353164.1	-	Yes-NHEJ	3	1415166	37330	Nocardia nova SH22a	Actinobacteria	Actinobacteria-Corynebacteriales	8348532	3	67.7702	Yes-NHEJ-all-same-prot
GCF_000233715.2_ASM23371v3	WP_006522445.1:9-191	WP_052544010.1,pol:12-251;WP_052544009.1,lig:11-300	NA-plasmid	NC_021184.1	0	1	-	WP_006522445.1	-	-	WP_052544009.1;WP_052544010.1	-	Yes-NHEJ	3	767817	102134	Desulfotomaculum gibsoniae DSM 7213	Firmicutes	Firmicutes-Clostridia	4855529	8	45.491	Yes-NHEJ-lig-pol-diff-prot
GCF_000214155.1_ASM21415v1	WP_041317205.1:9-194	WP_013829967.1,pol:5-253;WP_041320350.1,lig:25-311;WP_013830943.1,pol:20-263;WP_013827201.1,pol:17-265;WP_013827823.1,pe:303-438|lig:475-754|pol:10-259	NA-plasmid	NC_015576.1	0	1	-	WP_041317205.1	-	-	WP_013827201.1;WP_013827823.1;WP_013829967.1;WP_013830943.1;WP_041320350.1	-	Yes-NHEJ	3	875328	875328	Mycobacterium sinense strain JDM601	Actinobacteria	Actinobacteria-Corynebacteriales	4643668	2	68.3722	Yes-NHEJ-all-same-prot
GCF_000240075.2_ASM24007v2	NA-Ku	NA-LigD	NA-plasmid	NC_016510.2	0	1	-	-	NA-Ku	-	-	NA-Lig	No-NHEJ	0	1041826	996	Flavobacterium columnare ATCC 49512	Bacteroidetes	Bacteroidetes-Flavobacteriia	3162432	5	31.4645	No-LigD-domains
GCF_000236585.1_ASM23658v1	NA-Ku	NA-LigD	NC_016634.1	NC_017278.1	1	1	-	-	NA-Ku	-	-	NA-Lig	No-NHEJ	0	1111069	1111069	Thermus sp. CCB_US3_UF1 plasmid pTCCB09	Deinococcus-Thermus	Deinococcus-Thermus-Deinococci	2243772	2	68.6059	No-LigD-domains
GCF_001889485.1_ASM188948v1	NA-Ku	WP_011631611.1,lig:223-467	NA-plasmid	NZ_CP018190.1	0	1	-	-	NA-Ku	-	WP_011631611.1	-	Lig-only	2	364410	364410	Granulibacter bethesdensis strain NIH5.1	Proteobacteria	Proteobacteria-Alphaproteobacteria	2709750	3	59.0723	LigD-only-lig-no-pol
GCF_000834755.1_ASM83475v1	NA-Ku	NA-LigD	NZ_CP009841.1@NZ_CP009839.1	NZ_CP009840.1	2	1	-	-	NA-Ku	-	-	NA-Lig	No-NHEJ	0	1035377	632	Yersinia pestis A1122 plasmid pPCP	Proteobacteria	Proteobacteria-Gammaproteobacteria	4569625	6	47.5734	No-LigD-domains
GCF_001900655.1_ASM190065v1	NA-Ku	WP_073503567.1,lig:153-355	NZ_CP010144.1	NZ_CP010143.1	1	1	-	-	NA-Ku	WP_073503567.1	-	-	Lig-only	2	562	562	Escherichia coli strain D4 plasmid A	Proteobacteria	Proteobacteria-Gammaproteobacteria	4821305	8	50.7725	LigD-only-lig-no-pol
GCF_000959265.1_ASM95926v1	WP_038726421.1:10-196	WP_045597602.1,pe:69-209|lig:649-733|pol:879-1121	NA-plasmid	NZ_CP009535.1@NZ_CP009536.1	0	2	-	WP_038726421.1	-	-	WP_045597602.1	-	Yes-NHEJ	3	441156	28450	Burkholderia pseudomallei 7894 chromosome II	Proteobacteria	Proteobacteria-Betaproteobacteria	11503564	4	67.8641	Yes-NHEJ-all-same-prot
GCF_000734895.2_ASM73489v2	NA-Ku	NA-LigD	NZ_CP011383.1@NZ_CP011384.1@NZ_CP011385.1	NZ_CP011382.1	3	1	-	-	NA-Ku	-	-	NA-Lig	No-NHEJ	0	1337936	1337936	Calothrix sp. 336/3 plasmid unnamed3	Cyanobacteria	Cyanobacteria-Nostocales	6283267	1	41.042	No-LigD-domains
GCF_001753385.1_ASM175338v1	NA-Ku	NA-LigD	NA-plasmid	NZ_CP015955.1	0	1	-	-	NA-Ku	-	-	NA-Lig	No-NHEJ	0	446	446	Legionella pneumophila strain E8_O	Proteobacteria	Proteobacteria-Gammaproteobacteria	3455562	3	38.3359	No-LigD-domains
GCF_000011465.1_ASM1146v1	NA-Ku	WP_011132363.1,lig:228-480;WP_011133306.1,lig:160-404	NA-plasmid	NC_005072.1	0	1	-	-	NA-Ku	-	WP_011132363.1;WP_011133306.1	-	Lig-only	2	59919	1219	Prochlorococcus marinus MED4 complete genome	Cyanobacteria	Cyanobacteria-Synechococcales	1657990	1	30.7992	LigD-only-lig-no-pol
GCF_001703495.1_ASM170349v1	WP_003245346.1:9-176	WP_010886495.1,lig:9-225|pol:326-562;WP_004399261.1,lig:17-197	NA-plasmid	NZ_CP016852.1	0	1	-	WP_003245346.1	-	-	WP_010886495.1;WP_004399261.1	-	Yes-NHEJ	3	135461	1423	Bacillus subtilis subsp. subtilis strain 168G	Firmicutes	Firmicutes-Bacilli	4214812	10	43.5144	Yes-NHEJ-lig-pol-same_prot
GCF_001874605.1_ASM187460v1	WP_011392998.1:9-182	WP_071541823.1,lig:18-317;WP_071542222.1,pol:21-261	NA-plasmid	NZ_CP017237.1	0	1	-	WP_011392998.1	-	-	WP_071541823.1;WP_071542222.1	-	Yes-NHEJ	3	1525	1525	Moorella thermoacetica strain DSM 103284	Firmicutes	Firmicutes-Clostridia	2560375	1	55.9446	Yes-NHEJ-lig-pol-diff-prot
GCF_000819645.1_ASM81964v1	NA-Ku	NA-LigD	NZ_CP010317.1@NZ_CP010318.1@NZ_CP010316.1	NZ_CP010315.1	3	1	-	-	NA-Ku	-	-	NA-Lig	No-NHEJ	0	562	562	Escherichia coli strain O78-789 plasmid pAPEC-O78-ColV	Proteobacteria	Proteobacteria-Gammaproteobacteria	5017219	7	50.7878	No-LigD-domains
GCF_000012665.1_ASM1266v1	NA-Ku	NA-LigD	NA-plasmid	NC_007519.1	0	1	-	-	NA-Ku	-	-	NA-Lig	No-NHEJ	0	207559	58180	Desulfovibrio alaskensis G20	Proteobacteria	Proteobacteria-Deltaproteobacteria	3730232	4	57.8361	No-LigD-domains
GCF_000251085.2_ASM25108v2	NA-Ku	NA-LigD	NA-plasmid	NC_017769.2	0	1	-	-	NA-Ku	-	-	NA-Lig	No-NHEJ	0	1130804	1313	Streptococcus pneumoniae ST556	Firmicutes	Firmicutes-Bacilli	2150813	4	39.7414	No-LigD-domains
GCF_000604045.1_ASM60404v1	NA-Ku	WP_005556311.1,lig:79-220	NA-plasmid	NZ_CP007502.1	0	1	-	-	NA-Ku	-	WP_005556311.1	-	Lig-only	2	272556	714	Aggregatibacter actinomycetemcomitans HK1651	Proteobacteria	Proteobacteria-Gammaproteobacteria	2105503	6	44.376	LigD-only-lig-no-pol
GCF_000213155.1_ASM21315v1	NA-Ku	NA-LigD	NA-plasmid	NC_017534.1	0	1	-	-	NA-Ku	-	-	NA-Lig	No-NHEJ	0	909952	1747	Propionibacterium acnes 266	Actinobacteria	Actinobacteria-Propionibacteriales	2494578	3	60.0276	No-LigD-domains
GCF_000455585.1_ucmb5113v1	WP_020955718.1:9-177	WP_020955717.1,lig:10-225|pol:326-562	NA-plasmid	NC_022081.1	0	1	-	WP_020955718.1	-	-	WP_020955717.1	-	Yes-NHEJ	3	1150476	492670	Bacillus amyloliquefaciens subsp. plantarum UCMB5113	Firmicutes	Firmicutes-Bacilli	3889532	9	46.7092	Yes-NHEJ-lig-pol-same_prot
GCF_000020465.1_ASM2046v1	NA-Ku	NA-LigD	NA-plasmid	NC_010803.1	0	1	-	-	NA-Ku	-	-	NA-Lig	No-NHEJ	0	290315	1092	Chlorobium limicola DSM 245	Chlorobi	Chlorobi-Chlorobia	2763181	2	51.3168	No-LigD-domains
GCF_000165905.1_ASM16590v1	NA-Ku	NA-LigD	NA-plasmid	NC_014638.1	0	1	-	-	NA-Ku	-	-	NA-Lig	No-NHEJ	0	702459	1681	Bifidobacterium bifidum PRL2010 chromosome	Actinobacteria	Actinobacteria-Bifidobacteriales	2214656	3	62.6664	No-LigD-domains
GCF_001542565.1_ASM154256v1	WP_062094697.1:9-189	WP_062096806.1,pol:18-262;WP_062098401.1,lig:11-261;WP_062094695.1,pe:379-458|lig:533-835|pol:18-262;WP_062099183.1,pol:19-263	NA-plasmid	NZ_CP014196.1	0	1	-	WP_062094697.1	-	-	WP_062094695.1;WP_062096806.1;WP_062099183.1;WP_062098401.1	-	Yes-NHEJ	3	1771959	1771959	Arthrobacter sp. ATCC 21022	Actinobacteria	Actinobacteria-Micrococcales	4434904	4	63.4089	Yes-NHEJ-all-same-prot
GCF_000012985.1_ASM1298v1	NA-Ku	NA-LigD	NA-plasmid	NC_007645.1	0	1	-	-	NA-Ku	-	-	NA-Lig	No-NHEJ	0	349521	158327	Hahella chejuensis KCTC 2396	Proteobacteria	Proteobacteria-Gammaproteobacteria	7215267	5	53.8697	No-LigD-domains
GCF_000626355.1_ASM62635v1	NA-Ku	NA-LigD	NA-plasmid	NZ_CP007253.1	0	1	-	-	NA-Ku	-	-	NA-Lig	No-NHEJ	0	1244122	28901	Salmonella enterica subsp. enterica serovar Enteritidis str. EC20111174	Proteobacteria	Proteobacteria-Gammaproteobacteria	4683803	7	52.1763	No-LigD-domains
GCF_000412265.2_ASM41226v2	WP_037793751.1:10-194;WP_008738109.1:9-183	WP_037800020.1,pol:10-254;WP_037799854.1,lig:6-204;WP_053065848.1,lig:31-108;WP_037790358.1,lig:16-319;WP_008738111.1,pol:13-254;WP_008743849.1,lig:11-332;WP_037798786.1,lig:206-472	NZ_CP011665.1@NZ_CP011666.1@NZ_CP011667.1	NZ_CP011664.1	3	1	WP_037793751.1	WP_008738109.1	-	WP_037790358.1	WP_008738111.1;WP_037799854.1;WP_008743849.1;WP_037800020.1;WP_037798786.1;WP_053065848.1	-	Yes-NHEJ	3	465541	465541	Streptomyces sp. Mg1 plasmid pSMg1-3	Actinobacteria	Actinobacteria-Streptomycetales	7868178	7	72.2583	Yes-NHEJ-lig-pol-diff-prot
GCF_001664365.1_ASM166436v1	WP_012490574.1:12-178;WP_012490575.1:13-178;WP_064824823.1:19-195;WP_064824821.1:13-186	WP_064821617.1,lig:222-473;WP_064824822.1,pe:5-157|lig:235-535|pol:551-795;WP_064832612.1,lig:46-342;WP_004669652.1,pol:11-249;WP_064826207.1,pe:8-165|lig:252-547|pol:600-829;WP_064832835.1,lig:46-345;WP_064832715.1,lig:44-338;WP_012490576.1,lig:45-338	NZ_CP013575.1@NZ_CP013576.1@NZ_CP013577.1@NZ_CP013578.1@NZ_CP013579.1	NZ_CP013574.1	5	1	WP_012490574.1;WP_012490575.1	WP_064824821.1;WP_064824823.1	-	WP_064832715.1;WP_004669652.1;WP_012490576.1;WP_064826207.1;WP_064832835.1	WP_064824822.1;WP_064821617.1;WP_064832612.1	-	Yes-NHEJ	3	396	396	Rhizobium phaseoli strain N671 plasmid pRphaN671e	Proteobacteria	Proteobacteria-Alphaproteobacteria	4394011	3	61.7423	Yes-NHEJ-all-same-prot
GCF_001652665.1_ASM165266v1	NA-Ku	NA-LigD	NA-plasmid	NZ_CP015343.1	0	1	-	-	NA-Ku	-	-	NA-Lig	No-NHEJ	0	446	446	Legionella pneumophila strain D-7631	Proteobacteria	Proteobacteria-Gammaproteobacteria	3436178	3	38.3418	No-LigD-domains
GCF_001697865.1_ASM169786v1	NA-Ku	NA-LigD	NA-plasmid	NZ_CP016672.1	0	1	-	-	NA-Ku	-	-	NA-Lig	No-NHEJ	0	487	487	Neisseria meningitidis strain M22828	Proteobacteria	Proteobacteria-Betaproteobacteria	2172926	4	51.6673	No-LigD-domains
GCF_000026345.1_ASM2634v1	NA-Ku	NA-LigD	NA-plasmid	NC_011750.1	0	1	-	-	NA-Ku	-	-	NA-Lig	No-NHEJ	0	585057	562	Escherichia coli IAI39 chromosome	Proteobacteria	Proteobacteria-Gammaproteobacteria	5132068	7	50.6305	No-LigD-domains
GCF_000550785.1_ASM55078v1	NA-Ku	NA-LigD	NZ_CP004351.1@NZ_CP004352.1	NZ_CP004350.1	2	1	-	-	NA-Ku	-	-	NA-Lig	No-NHEJ	0	1285583	160386	Corynebacterium casei LMG S-19264 plasmid pCASE2	Actinobacteria	Actinobacteria-Corynebacteriales	3113488	4	55.6868	No-LigD-domains
GCF_000834925.1_ASM83492v1	NA-Ku	WP_002231172.1,lig:153-355	NZ_CP010022.1@NZ_CP010021.1@NZ_CP010020.1	NZ_CP010023.1	3	1	-	-	NA-Ku	WP_002231172.1	-	-	Lig-only	2	748678	632	Yersinia pestis str. Pestoides B plasmid pPCP	Proteobacteria	Proteobacteria-Gammaproteobacteria	4607660	7	47.6484	LigD-only-lig-no-pol
GCF_000020485.1_ASM2048v1	WP_012635289.1:9-194	WP_041605766.1,lig:21-288;WP_012635290.1,pol:10-254	NA-plasmid	NC_011899.1	0	1	-	WP_012635289.1	-	-	WP_012635290.1;WP_041605766.1	-	Yes-NHEJ	3	373903	31909	Halothermothrix orenii H 168	Firmicutes	Firmicutes-Clostridia	2578146	4	37.8832	Yes-NHEJ-lig-pol-diff-prot
GCF_000834335.1_ASM83433v1	NA-Ku	NA-LigD	NZ_CP009721.1@NZ_CP009722.1@NZ_CP009724.1	NZ_CP009723.1	3	1	-	-	NA-Ku	-	-	NA-Lig	No-NHEJ	0	632	632	Yersinia pestis strain Shasta plasmid pPCP	Proteobacteria	Proteobacteria-Gammaproteobacteria	4659530	6	47.6214	No-LigD-domains
GCF_000307615.1_ASM30761v1	NA-Ku	NA-LigD	NA-plasmid	NC_018585.1	0	1	-	-	NA-Ku	-	-	NA-Lig	No-NHEJ	0	879088	1639	Listeria monocytogenes strain SLCC2378	Firmicutes	Firmicutes-Bacilli	2941360	6	37.9924	No-LigD-domains
GCF_000154765.2_ASM15476v2	NA-Ku	WP_014881681.1,lig:217-505	NC_018291.1@NC_018288.1@NC_018287.1	NC_018290.1	3	1	-	-	NA-Ku	WP_014881681.1	-	-	Lig-only	2	391619	221822	Phaeobacter inhibens DSM 17395 plasmid pPGA1_78	Proteobacteria	Proteobacteria-Alphaproteobacteria	3821831	4	59.8413	LigD-only-lig-no-pol
GCF_000800825.1_ASM80082v1	WP_039178855.1:9-192	WP_039178853.1,lig:12-221|pol:323-562	NA-plasmid	NZ_CP010075.1	0	1	-	WP_039178855.1	-	-	WP_039178853.1	-	Yes-NHEJ	3	756828	756828	Bacillus sp. WP8	Firmicutes	Firmicutes-Bacilli	3708888	8	41.573	Yes-NHEJ-lig-pol-same_prot
GCF_000376545.2_ASM37654v2	NA-Ku	NA-LigD	NZ_CP015231.1@NZ_CP015232.1@NZ_CP015233.1@NZ_CP015234.1	NZ_CP015230.1	4	1	-	-	NA-Ku	-	-	NA-Lig	No-NHEJ	0	1265309	379347	Ruegeria mobilis F1926 plasmid unnamed4	Proteobacteria	Proteobacteria-Alphaproteobacteria	3260769	4	59.049	No-LigD-domains
GCF_001887055.1_ASM188705v1	NA-Ku	WP_053047397.1,lig:110-231	NA-plasmid	NZ_CP013826.1@NZ_CP013827.1	0	2	-	-	NA-Ku	-	WP_053047397.1	-	Lig-only	2	670	670	Vibrio parahaemolyticus strain FORC_018 chromosome II	Proteobacteria	Proteobacteria-Gammaproteobacteria	8319082	12	45.4059	LigD-only-lig-no-pol
GCF_000011645.1_ASM1164v1	WP_003181033.1:9-175	WP_011197896.1,lig:17-195;WP_003181029.1,lig:12-286|pol:326-564	NA-plasmid	NC_006270.3	0	1	-	WP_003181033.1	-	-	WP_003181029.1;WP_011197896.1	-	Yes-NHEJ	3	279010	1402	Bacillus licheniformis ATCC 14580	Firmicutes	Firmicutes-Bacilli	4222597	7	46.1944	Yes-NHEJ-lig-pol-same_prot
GCF_000008465.1_ASM846v1	NA-Ku	NA-LigD	NA-plasmid	NC_006512.1	0	1	-	-	NA-Ku	-	-	NA-Lig	No-NHEJ	0	283942	135577	Idiomarina loihiensis L2TR	Proteobacteria	Proteobacteria-Gammaproteobacteria	2839318	4	47.0402	No-LigD-domains
GCF_000166455.1_ASM16645v2	NA-Ku	WP_000908473.1,lig:113-229	NA-plasmid	NC_016445.1@NC_016446.1	0	2	-	-	NA-Ku	-	WP_000908473.1	-	Lig-only	2	914149	666	Vibrio cholerae O1 str. 2010EL-1786 chromosome 2	Proteobacteria	Proteobacteria-Gammaproteobacteria	7109115	7	47.5747	LigD-only-lig-no-pol
GCF_000166335.1_ASM16633v1	NA-Ku	NA-LigD	NA-plasmid	NC_014657.1	0	1	-	-	NA-Ku	-	-	NA-Lig	No-NHEJ	0	632518	55205	Caldicellulosiruptor owensensis OL	Firmicutes	Firmicutes-Clostridia	2428903	3	35.4388	No-LigD-domains
GCF_000276705.2_ASM27670v2	NA-Ku	NA-LigD	NC_021501.1@NC_018107.1	NC_018106.1	2	1	-	-	NA-Ku	-	-	NA-Lig	No-NHEJ	0	1134687	1134687	Klebsiella michiganensis E718 plasmid pKOX_R1	Proteobacteria	Proteobacteria-Gammaproteobacteria	6097032	8	56.015	No-LigD-domains
GCF_000307125.1_ASM30712v1	NA-Ku	NA-LigD	NC_018653.1	NC_018648.1	1	1	-	-	NA-Ku	-	-	NA-Lig	No-NHEJ	0	935198	1491	Clostridium botulinum B str. Eklund 17B(NRP) plasmid p17BNRP complete sequence	Firmicutes	Firmicutes-Clostridia	3781509	8	27.435	No-LigD-domains
GCF_001304755.1_ASM130475v1	NA-Ku	NA-LigD	NZ_CP009457.1	NZ_CP009456.1	1	1	-	-	NA-Ku	-	-	NA-Lig	No-NHEJ	0	630	630	Yersinia enterocolitica strain FORC-002 plasmid	Proteobacteria	Proteobacteria-Gammaproteobacteria	4735534	9	47.1353	No-LigD-domains
GCF_001635995.1_ASM163599v1	WP_000557737.1:10-193	NA-LigD	NZ_CP011156.1@NZ_CP011157.1	NZ_CP011155.1	2	1	-	WP_000557737.1	-	-	-	NA-Lig	Ku-only	1	1396	1396	Bacillus cereus strain HN001 plasmid pRML02	Firmicutes	Firmicutes-Bacilli	5404176	13	35.2454	No-LigD-domains
GCF_000231175.1_ASM23117v1	NA-Ku	WP_001016388.1,lig:324-404;WP_000773762.1,pe:374-414	NA-plasmid	NC_017551.1@NC_017552.1	0	2	-	-	NA-Ku	-	WP_001016388.1;WP_000773762.1	-	Lig-only	2	573825	173	Leptospira interrogans serovar Lai str. IPAV chromosome 2	Spirochaetes	Spirochaetes-Leptospirales	9057688	2	35.0233	LigD-only-lig-no-pol
GCF_000828855.1_ASM82885v1	NA-Ku	NA-LigD	NA-plasmid	NZ_AP014631.1	0	1	-	-	NA-Ku	-	-	NA-Lig	No-NHEJ	0	29554	29554	Mycoplasma canadense DNA	Tenericutes	Tenericutes-Mollicutes	693241	2	24.3435	No-LigD-domains
GCF_001411765.2_ASM141176v2	NA-Ku	NA-LigD	NZ_CP015919.1@NZ_CP015920.1@NZ_CP015921.1	NZ_CP015918.1	3	1	-	-	NA-Ku	-	-	NA-Lig	No-NHEJ	0	1255	1255	Pediococcus pentosaceus strain wikim20 plasmid unnamed3	Firmicutes	Firmicutes-Bacilli	1739283	5	37.2326	No-LigD-domains
GCF_000816045.1_ASM81604v1	NA-Ku	NA-LigD	NA-plasmid	NZ_CP006929.1	0	1	-	-	NA-Ku	-	-	NA-Lig	No-NHEJ	0	1427366	204042	Dickeya zeae EC1	Proteobacteria	Proteobacteria-Gammaproteobacteria	4532364	7	53.4304	No-LigD-domains
GCF_001854285.1_ASM185428v1	NA-Ku	WP_071022642.1,pe:8-168|lig:231-529|pol:561-804	NZ_CP017753.1	NZ_CP017751.1@NZ_CP017752.1	1	2	-	-	NA-Ku	-	WP_071022642.1	-	Lig-only	2	1389192	1389192	Cupriavidus sp. USMAHM13 plasmid unnamed1	Proteobacteria	Proteobacteria-Betaproteobacteria	11724412	7	68.5419	LigD-only-all-same-prot
GCF_000316645.1_ASM31664v1	NA-Ku	NA-LigD	NC_019677.1@NC_019685.1	NC_019684.1	2	1	-	-	NA-Ku	-	-	NA-Lig	No-NHEJ	0	28072	28072	Nostoc sp. PCC 7524 plasmid pNOS7524.02	Cyanobacteria	Cyanobacteria-Nostocales	6635030	5	41.5322	No-LigD-domains
GCF_000014025.1_ASM1402v1	NA-Ku	NA-LigD	NA-plasmid	NC_009850.1	0	1	-	-	NA-Ku	-	-	NA-Lig	No-NHEJ	0	367737	28197	Arcobacter butzleri RM4018	Proteobacteria	Proteobacteria-Epsilonproteobacteria	2341251	6	27.0452	No-LigD-domains
GCF_000195555.1_ASM19555v1	NA-Ku	NA-LigD	NA-plasmid	NC_017449.1	0	1	-	-	NA-Ku	-	-	NA-Lig	No-NHEJ	0	676032	263	Francisella cf. novicida 3523	Proteobacteria	Proteobacteria-Gammaproteobacteria	1945310	3	32.3237	No-LigD-domains
GCF_001865515.1_ASM186551v1	NA-Ku	WP_002779410.1,lig:77-230	NZ_CP017874.1	NZ_CP017873.1	1	1	-	-	NA-Ku	-	WP_002779410.1	-	Lig-only	2	195	195	Campylobacter coli strain WA333 plasmid pCCDM33S	Proteobacteria	Proteobacteria-Epsilonproteobacteria	1841551	3	31.3486	LigD-only-lig-no-pol
GCF_000746665.1_ASM74666v1	NA-Ku	WP_013571853.1,lig:59-242	NZ_CP009263.1	NZ_CP009261.1@NZ_CP009262.1	1	2	-	-	NA-Ku	-	WP_013571853.1	-	Lig-only	2	672	672	Vibrio vulnificus strain 93U204 plasmid p93U204	Proteobacteria	Proteobacteria-Gammaproteobacteria	8437615	8	46.6078	LigD-only-lig-no-pol
GCF_000950575.1_ASM95057v1	NA-Ku	NA-LigD	NZ_CP011006.1	NZ_CP011005.1	1	1	-	-	NA-Ku	-	-	NA-Lig	No-NHEJ	0	1618207	1618207	Arthrobacter sp. IHBB 11108 plasmid pAG001	Actinobacteria	Actinobacteria-Micrococcales	3595718	2	58.9813	No-LigD-domains
GCF_000833165.1_ASM83316v1	NA-Ku	NA-LigD	NZ_CP009352.1	NZ_CP009353.1	1	1	-	-	NA-Ku	-	-	NA-Lig	No-NHEJ	0	1452728	263	Francisella tularensis subsp. novicida F6168 plasmid	Proteobacteria	Proteobacteria-Gammaproteobacteria	1923262	3	32.3848	No-LigD-domains
GCF_001729945.1_ASM172994v1	WP_069591494.1:9-182	WP_069590936.1,pol:21-261;WP_069591523.1,pol:12-254;WP_069589904.1,lig:18-317	NA-plasmid	NZ_CP017019.1	0	1	-	WP_069591494.1	-	-	WP_069589904.1;WP_069591523.1;WP_069590936.1	-	Yes-NHEJ	3	1525	1525	Moorella thermoacetica strain DSM 103132	Firmicutes	Firmicutes-Clostridia	2976077	2	55.1033	Yes-NHEJ-lig-pol-diff-prot
GCF_000219765.1_ASM21976v1	NA-Ku	NA-LigD	NA-plasmid	NC_017582.1	0	1	-	-	NA-Ku	-	-	NA-Lig	No-NHEJ	0	1051072	1336	Streptococcus equi subsp. zooepidemicus ATCC 35246	Firmicutes	Firmicutes-Bacilli	2167264	5	41.6455	No-LigD-domains
GCF_000224105.1_ASM22410v1	NA-Ku	NA-LigD	NA-plasmid	NC_015946.1	0	1	-	-	NA-Ku	-	-	NA-Lig	No-NHEJ	0	743965	2123	Mycoplasma putrefaciens KS1	Tenericutes	Tenericutes-Mollicutes	832603	2	26.9392	No-LigD-domains
GCF_000193395.1_ASM19339v1	NA-Ku	NA-LigD	NA-plasmid	NC_015311.1	0	1	-	-	NA-Ku	-	-	NA-Lig	No-NHEJ	0	767031	28129	Prevotella denticola F0289	Bacteroidetes	Bacteroidetes-Bacteroidia	2937589	4	50.3607	No-LigD-domains
GCF_001620225.1_ASM162022v1	NA-Ku	NA-LigD	NA-plasmid	NZ_CP014620.1	0	1	-	-	NA-Ku	-	-	NA-Lig	No-NHEJ	0	1454587	28901	Salmonella enterica subsp. enterica serovar Anatum str. USDA-ARS-USMARC-1676	Proteobacteria	Proteobacteria-Gammaproteobacteria	4676958	7	52.2397	No-LigD-domains
GCF_000018045.1_ASM1804v1	NA-Ku	NA-LigD	NC_009794.1@NC_009793.1	NC_009792.1	2	1	-	-	NA-Ku	-	-	NA-Lig	No-NHEJ	0	290338	545	Citrobacter koseri ATCC BAA-895 plasmid pCKO3	Proteobacteria	Proteobacteria-Gammaproteobacteria	4720462	7	53.8278	No-LigD-domains
GCF_001302645.1_ASM130264v1	NA-Ku	NA-LigD	NZ_CP012657.1@NZ_CP012655.1@NZ_CP012651.1@NZ_CP012652.1@NZ_CP012659.1@NZ_CP012660.1@NZ_CP012653.1@NZ_CP012656.1@NZ_CP012658.1@NZ_CP012654.1	NZ_CP012650.1	10	1	-	-	NA-Ku	-	-	NA-Lig	No-NHEJ	0	1590	1590	Lactobacillus plantarum strain HFC8 plasmid pMK10	Firmicutes	Firmicutes-Bacilli	3067675	5	44.778	No-LigD-domains
GCF_000327045.1_ASM32704v1	NA-Ku	WP_015281054.1,lig:205-465	NC_019941.1	NC_019940.1	1	1	-	-	NA-Ku	-	WP_015281054.1	-	Lig-only	2	765912	80679	Thioflavicoccus mobilis 8321 plasmid pTHIMO01	Proteobacteria	Proteobacteria-Gammaproteobacteria	4048921	2	65.6417	LigD-only-lig-no-pol
GCF_000010485.1_ASM1048v1	NA-Ku	NA-LigD	NC_013655.1	NC_013654.1	1	1	-	-	NA-Ku	-	-	NA-Lig	No-NHEJ	0	431946	562	Escherichia coli SE15 plasmid pECSF1 DNA	Proteobacteria	Proteobacteria-Gammaproteobacteria	4717338	7	50.7384	No-LigD-domains
GCF_000021745.1_ASM2174v1	WP_012590750.1:21-195;WP_012590751.1:13-175	WP_012590752.1,pe:8-165|lig:251-548|pol:607-838;WP_012592670.1,lig:23-330;WP_049768290.1,lig:38-323	NA-plasmid	NC_011666.1	0	1	-	WP_012590750.1;WP_012590751.1	-	-	WP_012590752.1;WP_049768290.1;WP_012592670.1	-	Yes-NHEJ	3	395965	199596	Methylocella silvestris BL2	Proteobacteria	Proteobacteria-Alphaproteobacteria	4305430	2	63.0834	Yes-NHEJ-all-same-prot
GCF_000277165.1_ASM27716v1	NA-Ku	NA-LigD	NA-plasmid	NC_017049.1	0	1	-	-	NA-Ku	-	-	NA-Lig	No-NHEJ	0	1105094	782	Rickettsia prowazekii str. Chernikova	Proteobacteria	Proteobacteria-Alphaproteobacteria	1109804	1	29.006	No-LigD-domains
GCF_000007245.1_ASM724v1	NA-Ku	NA-LigD	NC_004554.1	NC_004556.1	1	1	-	-	NA-Ku	-	-	NA-Lig	No-NHEJ	0	183190	2371	Xylella fastidiosa Temecula1 plasmid pXFPD1.3	Proteobacteria	Proteobacteria-Gammaproteobacteria	2519802	2	51.7764	No-LigD-domains
GCF_000600045.1_ASM60004v1	NA-Ku	NA-LigD	NA-plasmid	NZ_CP006820.1	0	1	-	-	NA-Ku	-	-	NA-Lig	No-NHEJ	0	1382920	210	Helicobacter pylori oki102	Proteobacteria	Proteobacteria-Epsilonproteobacteria	1633212	2	38.8065	No-LigD-domains
GCF_000012705.1_ASM1270v1	NA-Ku	NA-LigD	NA-plasmid	NC_007432.1	0	1	-	-	NA-Ku	-	-	NA-Lig	No-NHEJ	0	205921	1311	Streptococcus agalactiae A909	Firmicutes	Firmicutes-Bacilli	2127839	7	35.6224	No-LigD-domains
GCF_000022925.1_ASM2292v1	NA-Ku	NA-LigD	NA-plasmid	NC_013768.1	0	1	-	-	NA-Ku	-	-	NA-Lig	No-NHEJ	0	637381	1639	Listeria monocytogenes 08-5923	Firmicutes	Firmicutes-Bacilli	2999054	5	37.965	No-LigD-domains
GCF_000212975.1_ASM21297v1	NA-Ku	NA-LigD	NA-plasmid	NC_017223.1	0	1	-	-	NA-Ku	-	-	NA-Lig	No-NHEJ	0	1017264	520	Bordetella pertussis CS	Proteobacteria	Proteobacteria-Betaproteobacteria	4124236	3	67.7327	No-LigD-domains
GCF_001895965.1_ASM189596v1	NA-Ku	NA-LigD	NA-plasmid	NZ_CP018201.1	0	1	-	-	NA-Ku	-	-	NA-Lig	No-NHEJ	0	558964	558964	Aeromonas aquatica strain MX16A	Proteobacteria	Proteobacteria-Gammaproteobacteria	4783504	10	61.5739	No-LigD-domains
GCF_000215665.1_ASM21566v1	NA-Ku	NA-LigD	NA-plasmid	NC_015683.1	0	1	-	-	NA-Ku	-	-	NA-Lig	No-NHEJ	0	945712	65058	Corynebacterium ulcerans BR-AD22	Actinobacteria	Actinobacteria-Corynebacteriales	2606374	4	53.3997	No-LigD-domains
GCF_001648195.1_ASM164819v1	WP_064482250.1:10-195	WP_064482251.1,pol:16-258;WP_064482274.1,pe:4-160|lig:233-533|pol:563-806;WP_064482632.1,lig:345-508	NA-plasmid	NZ_CP015641.1	0	1	-	WP_064482250.1	-	-	WP_064482251.1;WP_064482274.1;WP_064482632.1	-	Yes-NHEJ	3	316	316	Pseudomonas stutzeri strain 273	Proteobacteria	Proteobacteria-Gammaproteobacteria	5030940	4	60.2843	Yes-NHEJ-all-same-prot
GCF_001506965.1_ASM150696v1	NA-Ku	WP_002869692.1,lig:106-229	NA-plasmid	NZ_CP010459.1	0	1	-	-	NA-Ku	-	WP_002869692.1	-	Lig-only	2	197	197	Campylobacter jejuni strain CJ677CC047	Proteobacteria	Proteobacteria-Epsilonproteobacteria	1635237	1	30.3733	LigD-only-lig-no-pol
GCF_001753505.1_ASM175350v1	NA-Ku	NA-LigD	NZ_CP017439.1	NZ_CP017438.1	1	1	-	-	NA-Ku	-	-	NA-Lig	No-NHEJ	0	83334	562	Escherichia coli O157:H7 strain 2159 plasmid pO157	Proteobacteria	Proteobacteria-Gammaproteobacteria	5416633	7	50.516	No-LigD-domains
GCF_001459775.1_Blastochloris_viridis_genome	NA-Ku	NA-LigD	NA-plasmid	NZ_LN907867.1	0	1	-	-	NA-Ku	-	-	NA-Lig	No-NHEJ	0	1079	1079	Blastochloris viridis genome assembly Blastochloris viridis genome	Proteobacteria	Proteobacteria-Alphaproteobacteria	3723225	3	67.9324	No-LigD-domains
GCF_000747315.1_ASM74731v1	WP_038610893.1:9-192	WP_038610896.1,pe:297-402|lig:472-754|pol:15-259	NZ_CP009216.1	NZ_CP009215.1	1	1	-	WP_038610893.1	-	-	WP_038610896.1	-	Yes-NHEJ	3	401472	401472	Corynebacterium ureicelerivorans strain IMMIB RIV-2301 plasmid unnamed	Actinobacteria	Actinobacteria-Corynebacteriales	2279990	4	65.0135	Yes-NHEJ-all-same-prot
GCF_000950775.1_ASM95077v1	NA-Ku	NA-LigD	NA-plasmid	NZ_CP011004.1	0	1	-	-	NA-Ku	-	-	NA-Lig	No-NHEJ	0	1639	1639	Listeria monocytogenes strain N2306	Firmicutes	Firmicutes-Bacilli	2911639	6	38.063	No-LigD-domains
GCF_000238195.1_ASM23819v1	NA-Ku	NA-LigD	NA-plasmid	NC_016778.1@NC_016796.1	0	2	-	-	NA-Ku	-	-	NA-Lig	No-NHEJ	0	1104321	36855	Brucella canis HSK A52141 chromosome 2	Proteobacteria	Proteobacteria-Alphaproteobacteria	5384535	3	57.225	No-LigD-domains
GCF_000317515.1_ASM31751v1	NA-Ku	NA-LigD	NC_019739.1@NC_019760.1@NC_019740.1@NC_019761.1@NC_019741.1@NC_019742.1@NC_019762.1@NC_019743.1	NC_019738.1	8	1	-	-	NA-Ku	-	-	NA-Lig	No-NHEJ	0	1173027	1173027	Microcoleus sp. PCC 7113 plasmid pMIC7113.08	Cyanobacteria	Cyanobacteria-Oscillatoriophycideae	7470429	4	46.2148	No-LigD-domains
GCF_001506885.1_ASM150688v1	NA-Ku	WP_002869692.1,lig:106-229	NA-plasmid	NZ_CP010510.1	0	1	-	-	NA-Ku	-	WP_002869692.1	-	Lig-only	2	197	197	Campylobacter jejuni strain CJ677CC040	Proteobacteria	Proteobacteria-Epsilonproteobacteria	1640646	1	30.2998	LigD-only-lig-no-pol
GCF_001902235.1_ASM190223v1	NA-Ku	NA-LigD	NZ_CP018433.1@NZ_CP018435.1@NZ_CP018436.1@NZ_CP018434.1	NZ_CP018437.1	4	1	-	-	NA-Ku	-	-	NA-Lig	No-NHEJ	0	573	573	Klebsiella pneumoniae strain MNCRE53 plasmid pMNCRE53_4	Proteobacteria	Proteobacteria-Gammaproteobacteria	5490693	8	57.185	No-LigD-domains
GCF_000454025.1_ASM45402v1	WP_013227088.1:9-179;WP_013227029.1:11-176;WP_034286213.1:9-171	WP_013227097.1,pe:6-133|lig:179-343;WP_014467071.1,pol:17-265;WP_013227028.1,lig:9-309;WP_013226331.1,pe:11-70;WP_013226451.1,pol:15-260;WP_013227027.1,pol:2-244;WP_013224524.1,pol:17-257;WP_013225997.1,lig:6-259;WP_013230081.1,pol:10-248;WP_013229798.1,lig:206-443;WP_013226036.1,pe:11-161|pol:256-485;WP_013224538.1,lig:15-307;WP_013225998.1,pol:14-258;WP_013225117.1,lig:30-339|pol:390-632	NA-plasmid	NC_022116.1	0	1	-	WP_034286213.1;WP_013227029.1;WP_013227088.1	-	-	WP_013224524.1;WP_013224538.1;WP_013225117.1;WP_013225997.1;WP_013225998.1;WP_013226036.1;WP_014467071.1;WP_013226331.1;WP_013226451.1;WP_013227027.1;WP_013227028.1;WP_013227097.1;WP_013229798.1;WP_013230081.1	-	Yes-NHEJ	3	1221524	33910	Amycolatopsis mediterranei RB	Actinobacteria	Actinobacteria-Pseudonocardiales	10246864	4	71.2901	Yes-NHEJ-all-diff-prot
GCF_000414035.1_ASM41403v1	WP_003100825.1:10-195	WP_003158695.1,pe:9-162|lig:219-521|pol:549-792	NA-plasmid	NC_021577.1	0	1	-	WP_003100825.1	-	-	WP_003158695.1	-	Yes-NHEJ	3	1340851	287	Pseudomonas aeruginosa RP73	Proteobacteria	Proteobacteria-Gammaproteobacteria	6342034	4	66.4611	Yes-NHEJ-all-same-prot
GCF_000196035.1_ASM19603v1	NA-Ku	NA-LigD	NA-plasmid	NC_003210.1	0	1	-	-	NA-Ku	-	-	NA-Lig	No-NHEJ	0	169963	1639	Listeria monocytogenes EGD-e chromosome	Firmicutes	Firmicutes-Bacilli	2944528	6	37.981	No-LigD-domains
GCF_001516165.1_ASM151616v1	WP_003100825.1:10-195	WP_009876372.1,pe:9-162|lig:219-521|pol:549-792	NA-plasmid	NZ_CP008869.1	0	1	-	WP_003100825.1	-	-	WP_009876372.1	-	Yes-NHEJ	3	287	287	Pseudomonas aeruginosa strain W16407	Proteobacteria	Proteobacteria-Gammaproteobacteria	6829406	4	65.9252	Yes-NHEJ-all-same-prot
GCF_001454965.1_ASM145496v1	NA-Ku	NA-LigD	NA-plasmid	NZ_CP012144.1	0	1	-	-	NA-Ku	-	-	NA-Lig	No-NHEJ	0	90371	28901	Salmonella enterica subsp. enterica serovar Typhimurium strain FORC_020	Proteobacteria	Proteobacteria-Gammaproteobacteria	4799793	7	52.2625	No-LigD-domains
GCF_001183825.1_ASM118382v1	NA-Ku	NA-LigD	NZ_CP010570.1	NZ_CP010569.1	1	1	-	-	NA-Ku	-	-	NA-Lig	No-NHEJ	0	813	813	Chlamydia trachomatis strain F/CS847/08 plasmid	Chlamydiae	Chlamydiae-Chlamydiales	1043060	2	41.3089	No-LigD-domains
GCF_000695875.1_ASM69587v1	NA-Ku	NA-LigD	NA-plasmid	NZ_CP007690.1	0	1	-	-	NA-Ku	-	-	NA-Lig	No-NHEJ	0	1280	1280	Staphylococcus aureus strain UA-S391_USA300	Firmicutes	Firmicutes-Bacilli	2872916	5	32.7563	No-LigD-domains
GCF_001693655.1_ASM169365v1	NA-Ku	NA-LigD	NZ_CP016593.1	NZ_CP016592.1	1	1	-	-	NA-Ku	-	-	NA-Lig	No-NHEJ	0	92945	92945	Ketogulonicigenium vulgare strain SKV plasmid pKvSKV1	Proteobacteria	Proteobacteria-Alphaproteobacteria	2764573	5	61.6901	No-LigD-domains
GCF_000831005.1_ASM83100v1	NA-Ku	NA-LigD	NA-plasmid	NZ_CP007152.1	0	1	-	-	NA-Ku	-	-	NA-Lig	No-NHEJ	0	1420917	1420917	Marinobacter salarius strain R9SW1	Proteobacteria	Proteobacteria-Gammaproteobacteria	4616532	1	57.0794	No-LigD-domains
GCF_001572725.1_ASM157272v1	NA-Ku	NA-LigD	NA-plasmid	NZ_CP014474.1	0	1	-	-	NA-Ku	-	-	NA-Lig	No-NHEJ	0	61652	61652	Serratia rubidaea strain 1122	Proteobacteria	Proteobacteria-Gammaproteobacteria	4922834	7	59.2026	No-LigD-domains
GCF_001653355.1_ASM165335v1	WP_003872854.1:9-192	WP_010949008.1,pe:311-447|lig:473-761|pol:17-271;WP_003879151.1,pol:18-271;WP_010948830.1,lig:11-260;WP_003877021.1,pol:14-261;WP_003876241.1,lig:26-327;WP_042632828.1,lig:208-450	NA-plasmid	NZ_CP015495.1	0	1	-	WP_003872854.1	-	-	WP_003877021.1;WP_010948830.1;WP_010949008.1;WP_003876241.1;WP_042632828.1;WP_003879151.1	-	Yes-NHEJ	3	1770	1764	Mycobacterium avium subsp. paratuberculosis strain MAP/TANUVAS/TN/India/2008	Actinobacteria	Actinobacteria-Corynebacteriales	4829781	1	69.2977	Yes-NHEJ-all-same-prot
GCF_000447675.1_ASM44767v1	NA-Ku	NA-LigD	NA-plasmid	NC_022097.1	0	1	-	-	NA-Ku	-	-	NA-Lig	No-NHEJ	0	1291379	409322	Treponema pedis str. T A4	Spirochaetes	Spirochaetes-Spirochaetales	2889325	2	36.8985	No-LigD-domains
GCF_000981565.1_W1	WP_046479198.1:14-180	WP_052743884.1,pe:14-170|lig:221-513|pol:543-780;WP_046475409.1,lig:225-470	NA-plasmid	NZ_LN829118.1	0	1	-	WP_046479198.1	-	-	WP_046475409.1;WP_052743884.1	-	Yes-NHEJ	3	1608628	1608628	Filomicrobium sp. W genome assembly W1	Proteobacteria	Proteobacteria-Alphaproteobacteria	3969941	1	57.287	Yes-NHEJ-all-same-prot
GCF_000026725.1_ASM2672v1	NA-Ku	NA-LigD	NA-plasmid	NC_012924.1	0	1	-	-	NA-Ku	-	-	NA-Lig	No-NHEJ	0	568813	1307	Streptococcus suis SC84 complete genome	Firmicutes	Firmicutes-Bacilli	2095898	4	41.1068	No-LigD-domains
GCF_001635915.1_ASM163591v1	WP_063546525.1:10-193	NA-LigD	NZ_CP011152.1	NZ_CP011151.1	1	1	-	WP_063546525.1	-	-	-	NA-Lig	Ku-only	1	1396	1396	Bacillus cereus strain CMCC P0021 plasmid pRML04	Firmicutes	Firmicutes-Bacilli	5521782	16	35.2364	No-LigD-domains
GCF_000026265.1_ASM2626v1	NA-Ku	NA-LigD	NA-plasmid	NC_011741.1	0	1	-	-	NA-Ku	-	-	NA-Lig	No-NHEJ	0	585034	562	Escherichia coli IAI1 chromosome	Proteobacteria	Proteobacteria-Gammaproteobacteria	4700560	7	50.7937	No-LigD-domains
GCF_001281425.1_ASM128142v1	NA-Ku	NA-LigD	NZ_CP010414.1	NZ_CP010413.1	1	1	-	-	NA-Ku	-	-	NA-Lig	No-NHEJ	0	1685	1685	Bifidobacterium breve strain BR3 plasmid pBR3	Actinobacteria	Actinobacteria-Bifidobacteriales	2421115	3	59.0841	No-LigD-domains
GCF_000018125.1_ASM1812v1	NA-Ku	NA-LigD	NA-plasmid	NC_011375.1	0	1	-	-	NA-Ku	-	-	NA-Lig	No-NHEJ	0	471876	1314	Streptococcus pyogenes NZ131	Firmicutes	Firmicutes-Bacilli	1815785	6	38.5686	No-LigD-domains
GCF_000145235.1_ASM14523v1	WP_013283689.1:9-180	WP_013286600.1,pol:18-274;WP_041799168.1,lig:8-308;WP_013284829.1,pol:17-262;WP_013283691.1,pol:16-261;WP_013288292.1,pol:20-249;WP_013284839.1,lig:11-333;WP_013284345.1,pe:6-151|lig:184-341;WP_013288089.1,lig:308-466	NA-plasmid	NC_014391.1	0	1	-	WP_013283689.1	-	-	WP_041799168.1;WP_013283691.1;WP_013284345.1;WP_013284829.1;WP_013284839.1;WP_013286600.1;WP_013288089.1;WP_013288292.1	-	Yes-NHEJ	3	644283	47850	Micromonospora aurantiaca ATCC 27029	Actinobacteria	Actinobacteria-Micromonosporales	7025559	3	72.8221	Yes-NHEJ-all-diff-prot
GCF_000186665.3_ASM18666v4	NA-Ku	NA-LigD	NC_020525.1	NC_020547.2	1	1	-	-	NA-Ku	-	-	NA-Lig	No-NHEJ	0	945556	470	Acinetobacter baumannii D1279779 plasmid pD1279779	Proteobacteria	Proteobacteria-Gammaproteobacteria	3704284	6	38.9954	No-LigD-domains
GCF_000023325.1_ASM2332v1	NA-Ku	NA-LigD	NA-plasmid	NC_012785.1	0	1	-	-	NA-Ku	-	-	NA-Lig	No-NHEJ	0	521045	651457	Kosmotoga olearia TBF 19.5.1	Thermotogae	Thermotogae-Kosmotogales	2302126	2	41.546	No-LigD-domains
GCF_001867045.1_ASM186704v1	NA-Ku	NA-LigD	NA-plasmid	NZ_CP015185.1	0	1	-	-	NA-Ku	-	-	NA-Lig	No-NHEJ	0	1719	1719	Corynebacterium pseudotuberculosis strain 35	Actinobacteria	Actinobacteria-Corynebacteriales	2403502	4	52.0809	No-LigD-domains
GCF_000784985.1_ASM78498v1	NA-Ku	NA-LigD	NZ_CP009873.1@NZ_CP009874.1@NZ_CP009875.1	NZ_CP009872.1	3	1	-	-	NA-Ku	-	-	NA-Lig	No-NHEJ	0	72407	573	Klebsiella pneumoniae subsp. pneumoniae strain KPNIH30 plasmid pKpQIL-531	Proteobacteria	Proteobacteria-Gammaproteobacteria	5306618	8	57.4415	No-LigD-domains
GCF_001593395.2_ASM159339v2	WP_007610913.1:9-175	WP_039251679.1,lig:10-225|pol:326-562;WP_062623439.1,lig:17-197	NA-plasmid	NZ_CP015443.1	0	1	-	WP_007610913.1	-	-	WP_039251679.1;WP_062623439.1	-	Yes-NHEJ	3	492670	492670	Bacillus velezensis strain CC09	Firmicutes	Firmicutes-Bacilli	4167153	8	46.0522	Yes-NHEJ-lig-pol-same_prot
GCF_000253075.1_ASM25307v1	NA-Ku	NA-LigD	NC_015407.1	NC_015431.1	1	1	-	-	NA-Ku	-	-	NA-Lig	No-NHEJ	0	862259	2102	Mycoplasma mycoides subsp. capri LC str. 95010 plasmid	Tenericutes	Tenericutes-Mollicutes	1153998	2	23.8159	No-LigD-domains
GCF_000192845.1_ASM19284v1	WP_013666683.1:9-190	WP_013665850.1,pe:4-165|lig:257-562|pol:616-859;WP_013664406.1,lig:222-463	NA-plasmid	NC_015277.1	0	1	-	WP_013666683.1	-	-	WP_013664406.1;WP_013665850.1	-	Yes-NHEJ	3	743722	743722	Sphingobacterium sp. 21	Bacteroidetes	Bacteroidetes-Sphingobacteriia	6226409	4	41.1017	Yes-NHEJ-all-same-prot
GCF_000143705.1_ASM14370v1	NA-Ku	NA-LigD	NA-plasmid	NC_014329.1	0	1	-	-	NA-Ku	-	-	NA-Lig	No-NHEJ	0	765874	1719	Corynebacterium pseudotuberculosis FRC41	Actinobacteria	Actinobacteria-Corynebacteriales	2337913	4	52.1852	No-LigD-domains
GCF_001190745.1_ASM119074v1	NA-Ku	NA-LigD	NA-plasmid	NZ_CP012196.1	0	1	-	-	NA-Ku	-	-	NA-Lig	No-NHEJ	0	824	824	Campylobacter gracilis strain ATCC 33236	Proteobacteria	Proteobacteria-Epsilonproteobacteria	2281652	3	46.5571	No-LigD-domains
GCF_000008525.1_ASM852v1	NA-Ku	NA-LigD	NA-plasmid	NC_000915.1	0	1	-	-	NA-Ku	-	-	NA-Lig	No-NHEJ	0	85962	210	Helicobacter pylori 26695 chromosome	Proteobacteria	Proteobacteria-Epsilonproteobacteria	1667867	2	38.8732	No-LigD-domains
GCF_001244395.1_ASM124439v1	NA-Ku	NA-LigD	NA-plasmid	NZ_CP012148.1	0	1	-	-	NA-Ku	-	-	NA-Lig	No-NHEJ	0	1597	1597	Lactobacillus paracasei strain L9	Firmicutes	Firmicutes-Bacilli	3076437	5	46.3472	No-LigD-domains
GCF_000695855.3_ASM69585v3	NA-Ku	NA-LigD	NZ_CP008850.1@NZ_CP008851.1	NZ_CP007535.2	2	1	-	-	NA-Ku	-	-	NA-Lig	No-NHEJ	0	470	470	Acinetobacter baumannii strain AC29 plasmid pAC29b	Proteobacteria	Proteobacteria-Gammaproteobacteria	3851648	1	38.9534	No-LigD-domains
GCF_001729525.1_ASM172952v1	WP_069600776.1:9-189	WP_009884758.1,lig:7-312;WP_069600775.1,pe:341-446|lig:553-852|pol:17-273;WP_009884760.1,pe:26-179;WP_009884759.1,pol:27-255	NA-plasmid	NZ_CP017150.1	0	1	-	WP_069600776.1	-	-	WP_009884758.1;WP_009884759.1;WP_009884760.1;WP_069600775.1	-	Yes-NHEJ	3	1703	1703	Brevibacterium linens strain SMQ-1335	Actinobacteria	Actinobacteria-Micrococcales	4209935	4	62.6328	Yes-NHEJ-all-same-prot
GCF_000834315.1_ASM83431v1	NA-Ku	WP_011901835.1,lig:153-355	NZ_CP009713.1@NZ_CP009714.1	NZ_CP009715.1	2	1	-	-	NA-Ku	WP_011901835.1	-	-	Lig-only	2	386656	632	Yersinia pestis Pestoides F plasmid pMT	Proteobacteria	Proteobacteria-Gammaproteobacteria	4519828	7	47.6425	LigD-only-lig-no-pol
GCF_001718835.1_ASM171883v1	NA-Ku	NA-LigD	NA-plasmid	NZ_CP013443.1@NZ_CP013444.1@NZ_CP013442.1	0	3	-	-	NA-Ku	-	-	NA-Lig	No-NHEJ	0	292	292	Burkholderia cepacia strain MSMB1184WGS chromosome 3	Proteobacteria	Proteobacteria-Betaproteobacteria	15171364	6	66.3856	No-LigD-domains
GCF_000834215.1_ASM83421v1	NA-Ku	NA-LigD	NZ_CP009363.1	NZ_CP009364.1	1	1	-	-	NA-Ku	-	-	NA-Lig	No-NHEJ	0	1454377	29484	Yersinia frederiksenii Y225 plasmid unnsmrf	Proteobacteria	Proteobacteria-Gammaproteobacteria	4495532	7	47.4007	No-LigD-domains
GCF_001544015.1_ASM154401v1	WP_068138552.1:9-178	WP_068138555.1,lig:11-314;WP_068138558.1,pol:17-267	NA-plasmid	NZ_AP014924.1	0	1	-	WP_068138552.1	-	-	WP_068138555.1;WP_068138558.1	-	Yes-NHEJ	3	1555112	1555112	Limnochorda pilosa DNA	Firmicutes	Firmicutes-Limnochordia	3817036	2	69.731	Yes-NHEJ-lig-pol-diff-prot
GCF_001544705.1_ASM154470v1	WP_003404795.1:9-192	WP_003401386.1,pol:18-264;WP_003912069.1,lig:203-445;WP_003899657.1,pol:15-263;WP_003917239.1,lig:11-264;WP_003911307.1,pe:299-435|lig:471-756|pol:9-255	NA-plasmid	NZ_CP010330.1	0	1	-	WP_003404795.1	-	-	WP_003401386.1;WP_003911307.1;WP_003912069.1;WP_003899657.1;WP_003917239.1	-	Yes-NHEJ	3	1773	1773	Mycobacterium tuberculosis strain F28	Actinobacteria	Actinobacteria-Corynebacteriales	4421903	1	65.6045	Yes-NHEJ-all-same-prot
GCF_000013425.1_ASM1342v1	NA-Ku	NA-LigD	NA-plasmid	NC_007795.1	0	1	-	-	NA-Ku	-	-	NA-Lig	No-NHEJ	0	93061	1280	Staphylococcus aureus subsp. aureus NCTC 8325 chromosome	Firmicutes	Firmicutes-Bacilli	2821361	12	32.8683	No-LigD-domains
GCF_000597845.1_ASM59784v1	NA-Ku	NA-LigD	NA-plasmid	NZ_CP007265.1	0	1	-	-	NA-Ku	-	-	NA-Lig	No-NHEJ	0	562	562	Escherichia coli strain ST540	Proteobacteria	Proteobacteria-Gammaproteobacteria	4758629	7	51.1064	No-LigD-domains
GCF_000248095.2_ASM24809v3	NA-Ku	NA-LigD	NZ_CP011014.1	NZ_CP011013.1	1	1	-	-	NA-Ku	-	-	NA-Lig	No-NHEJ	0	1130798	97478	Lactobacillus mucosae LM1 plasmid pLM1	Firmicutes	Firmicutes-Bacilli	2326299	8	46.4696	No-LigD-domains
GCF_000007545.1_ASM754v1	NA-Ku	NA-LigD	NA-plasmid	NC_004631.1	0	1	-	-	NA-Ku	-	-	NA-Lig	No-NHEJ	0	209261	28901	Salmonella enterica subsp. enterica serovar Typhi Ty2	Proteobacteria	Proteobacteria-Gammaproteobacteria	4791961	11	52.0516	No-LigD-domains
GCF_000239175.1_ASM23917v1	NA-Ku	NA-LigD	NA-plasmid	NC_016811.1	0	1	-	-	NA-Ku	-	-	NA-Lig	No-NHEJ	0	933093	446	Legionella pneumophila subsp. pneumophila ATCC 43290	Proteobacteria	Proteobacteria-Gammaproteobacteria	3359001	3	38.1724	No-LigD-domains
GCF_000009305.1_ASM930v1	NA-Ku	NA-LigD	NC_008230.1	NC_008229.1	1	1	-	-	NA-Ku	-	-	NA-Lig	No-NHEJ	0	382638	212	Helicobacter acinonychis str. Sheeba plasmid pHac1 complete genome	Proteobacteria	Proteobacteria-Epsilonproteobacteria	1553927	2	38.1775	No-LigD-domains
GCF_000636135.1_ASM63613v1	NA-Ku	NA-LigD	NZ_CP007582.1	NZ_CP007581.1	1	1	-	-	NA-Ku	-	-	NA-Lig	No-NHEJ	0	90371	28901	Salmonella enterica subsp. enterica serovar Typhimurium strain 138736 plasmid	Proteobacteria	Proteobacteria-Gammaproteobacteria	4933618	7	52.1132	No-LigD-domains
GCF_001277875.1_ASM127787v1	WP_053566315.1:10-196	WP_053566314.1,pe:69-209|lig:640-724|pol:868-1110	NA-plasmid	NZ_CP012515.1@NZ_CP012516.1	0	2	-	WP_053566315.1	-	-	WP_053566314.1	-	Yes-NHEJ	3	28450	28450	Burkholderia pseudomallei strain vgh16R chromosome 2	Proteobacteria	Proteobacteria-Betaproteobacteria	11305012	4	68.0128	Yes-NHEJ-all-same-prot
GCF_000961375.1_ASM96137v1	WP_003489964.1:10-196	WP_011051566.1,pe:5-157|lig:229-526|pol:586-824;WP_011050856.1,lig:227-473	NZ_CP009020.1@NZ_CP009021.1	NZ_CP009022.1	2	1	-	WP_003489964.1	-	-	WP_011050856.1;WP_011051566.1	-	Yes-NHEJ	3	611301	346	Xanthomonas citri subsp. citri strain FB19 plasmid pXAC64	Proteobacteria	Proteobacteria-Gammaproteobacteria	5175486	2	64.7721	Yes-NHEJ-all-same-prot
GCF_000764535.1_ASM76453v1	WP_038665448.1:11-175	WP_038661623.1,lig:218-456;WP_038665445.1,pe:7-160|lig:226-522|pol:538-782	NZ_CP009572.1@NZ_CP009573.1	NZ_CP009571.1	2	1	-	WP_038665448.1	-	-	WP_038661623.1;WP_038665445.1	-	Yes-NHEJ	3	1549858	1549858	Sphingomonas taxi strain ATCC 55669 plasmid STP2	Proteobacteria	Proteobacteria-Alphaproteobacteria	3859099	3	68.0015	Yes-NHEJ-all-same-prot
GCF_000287355.1_ASM28735v1	NA-Ku	NA-LigD	NA-plasmid	NC_018420.1	0	1	-	-	NA-Ku	-	-	NA-Lig	No-NHEJ	0	134287	134287	Secondary endosymbiont of Heteropsylla cubana	Proteobacteria	Proteobacteria-Gammaproteobacteria	1121596	1	28.9027	No-LigD-domains
GCF_000199675.1_ASM19967v1	NA-Ku	NA-LigD	NA-plasmid	NC_014960.1	0	1	-	-	NA-Ku	-	-	NA-Lig	No-NHEJ	0	926569	167964	Anaerolinea thermophila UNI-1 DNA	Chloroflexi	Chloroflexi-Anaerolineae	3532378	2	53.8497	No-LigD-domains
GCF_000018745.1_ASM1874v1	WP_012220863.1:11-197	WP_012220864.1,pe:8-159|lig:210-511|pol:528-770	NC_010115.1	NC_010117.1	1	1	-	WP_012220863.1	-	-	WP_012220864.1	-	Yes-NHEJ	3	360115	777	Coxiella burnetii RSA 331 plasmid QpH1	Proteobacteria	Proteobacteria-Gammaproteobacteria	2016427	1	42.7642	Yes-NHEJ-all-same-prot
GCF_000210475.1_ASM21047v1	NA-Ku	NA-LigD	NC_017721.1@NC_017723.1@NC_017722.1@NC_017724.1	NC_017633.1	4	1	-	-	NA-Ku	-	-	NA-Lig	No-NHEJ	0	316401	562	Escherichia coli ETEC H10407 p948 plasmid	Proteobacteria	Proteobacteria-Gammaproteobacteria	5153435	7	50.7573	No-LigD-domains
GCF_001900415.1_ASM190041v1	NA-Ku	NA-LigD	NA-plasmid	NZ_CP010169.1	0	1	-	-	NA-Ku	-	-	NA-Lig	No-NHEJ	0	562	562	Escherichia coli strain H5	Proteobacteria	Proteobacteria-Gammaproteobacteria	4833228	7	50.7498	No-LigD-domains
GCF_001021955.1_ASM102195v1	NA-Ku	NA-LigD	NA-plasmid	NZ_CP008776.1	0	1	-	-	NA-Ku	-	-	NA-Lig	No-NHEJ	0	1314	1314	Streptococcus pyogenes strain 5448	Firmicutes	Firmicutes-Bacilli	1829516	5	38.4989	No-LigD-domains
GCF_000626675.1_ASM62667v1	NA-Ku	WP_038548694.1,pe:301-423|pol:14-265	NZ_CP006843.1	NZ_CP006842.1	1	1	-	-	NA-Ku	-	WP_038548694.1	-	No-NHEJ	0	1404245	1404244	Corynebacterium glyciniphilum AJ 3170 plasmid pCgly1	Actinobacteria	Actinobacteria-Corynebacteriales	3509786	4	64.8165	No-LigD-domains
GCF_001632865.1_ASM163286v1	WP_063483958.1:10-175;WP_053141182.1:10-177;WP_063484538.1:9-184	WP_063480783.1,lig:1-182;WP_063483578.1,pol:37-265;WP_063483078.1,pol:13-253;WP_063483656.1,pol:14-259;WP_063481254.1,lig:20-312;WP_063484351.1,lig:204-449;WP_063483655.1,lig:11-332	NA-plasmid	NZ_CP012949.1	0	1	-	WP_063484538.1;WP_063483958.1;WP_053141182.1	-	-	WP_063480783.1;WP_063481254.1;WP_063484351.1;WP_063483078.1;WP_063483578.1;WP_063483655.1;WP_063483656.1;WP_063480783.1	-	Yes-NHEJ	3	1889	1889	Streptomyces ambofaciens strain DSM 40697	Actinobacteria	Actinobacteria-Streptomycetales	8137876	6	72.3266	Yes-NHEJ-lig-pol-diff-prot
GCF_000284275.1_ASM28427v1	WP_015687354.1:13-196;WP_015684089.1:13-196	WP_015689112.1,lig:223-481;WP_015684090.1,pe:7-161|lig:260-556|pol:611-839;WP_041747947.1,lig:5-315	NA-plasmid	NC_017082.1	0	1	-	WP_015684089.1;WP_015687354.1	-	-	WP_041747947.1;WP_015684090.1;WP_015689112.1	-	Yes-NHEJ	3	335659	335659	Bradyrhizobium sp. S23321 DNA	Proteobacteria	Proteobacteria-Alphaproteobacteria	7231841	1	64.298	Yes-NHEJ-all-same-prot
GCF_001611895.1_ASM161189v1	NA-Ku	NA-LigD	NA-plasmid	NZ_CP007590.1	0	1	-	-	NA-Ku	-	-	NA-Lig	No-NHEJ	0	28903	28903	Mycoplasma bovis strain HB0801-P150	Tenericutes	Tenericutes-Mollicutes	977304	2	29.3004	No-LigD-domains
GCF_001507125.1_ASM150712v1	NA-Ku	WP_002869692.1,lig:106-229	NA-plasmid	NZ_CP010467.1	0	1	-	-	NA-Ku	-	WP_002869692.1	-	Lig-only	2	197	197	Campylobacter jejuni strain CJ677CC024	Proteobacteria	Proteobacteria-Epsilonproteobacteria	1661567	1	30.2933	LigD-only-lig-no-pol
GCF_000828055.2_ASM82805v2	NA-Ku	NA-LigD	NA-plasmid	NZ_CP010523.2	0	1	-	-	NA-Ku	-	-	NA-Lig	No-NHEJ	0	244366	244366	Klebsiella variicola strain DSM 15968	Proteobacteria	Proteobacteria-Gammaproteobacteria	5521203	8	57.5604	No-LigD-domains
GCF_000013405.1_ASM1340v1	NA-Ku	NA-LigD	NA-plasmid	NC_007759.1	0	1	-	-	NA-Ku	-	-	NA-Lig	No-NHEJ	0	56780	316277	Syntrophus aciditrophicus SB	Proteobacteria	Proteobacteria-Deltaproteobacteria	3179300	1	51.46	No-LigD-domains
GCF_001664405.1_ASM166440v1	WP_012490574.1:12-178;WP_012490575.1:13-178;WP_064824823.1:19-195;WP_064824821.1:13-186	WP_064821617.1,lig:222-473;WP_064824822.1,pe:5-157|lig:235-535|pol:551-795;WP_064832612.1,lig:46-342;WP_004669652.1,pol:11-249;WP_064826207.1,pe:8-165|lig:252-547|pol:600-829;WP_064832835.1,lig:46-345;WP_064832715.1,lig:44-338;WP_012490576.1,lig:45-338	NZ_CP013572.1@NZ_CP013569.1@NZ_CP013570.1@NZ_CP013571.1@NZ_CP013573.1	NZ_CP013568.1	5	1	WP_012490574.1;WP_012490575.1	WP_064824821.1;WP_064824823.1	-	WP_064832715.1;WP_004669652.1;WP_012490576.1;WP_064826207.1;WP_064832835.1	WP_064824822.1;WP_064821617.1;WP_064832612.1	-	Yes-NHEJ	3	396	396	Rhizobium phaseoli strain N771 plasmid pRphaN771e	Proteobacteria	Proteobacteria-Alphaproteobacteria	4394302	3	61.7432	Yes-NHEJ-all-same-prot
GCF_001887435.1_ASM188743v1	NA-Ku	WP_000908473.1,lig:113-229	NA-plasmid	NZ_CP013303.1@NZ_CP013304.1	0	2	-	-	NA-Ku	-	WP_000908473.1	-	Lig-only	2	666	666	Vibrio cholerae strain CRC711 chromosome 2	Proteobacteria	Proteobacteria-Gammaproteobacteria	7050775	8	47.5986	LigD-only-lig-no-pol
GCF_000017585.1_ASM1758v1	NA-Ku	WP_012108645.1,lig:96-211	NC_009713.1	NC_009714.1	1	1	-	-	NA-Ku	-	WP_012108645.1	-	Lig-only	2	360107	76517	Campylobacter hominis ATCC BAA-381 plasmid pCH4	Proteobacteria	Proteobacteria-Epsilonproteobacteria	1711273	3	31.7332	LigD-only-lig-no-pol
GCF_001900295.1_ASM190029v1	NA-Ku	NA-LigD	NA-plasmid	NZ_CP010116.1	0	1	-	-	NA-Ku	-	-	NA-Lig	No-NHEJ	0	562	562	Escherichia coli strain C1	Proteobacteria	Proteobacteria-Gammaproteobacteria	4843023	7	50.5443	No-LigD-domains
GCF_000626635.1_ASM62663v1	NA-Ku	NA-LigD	NA-plasmid	NZ_CP007451.1	0	1	-	-	NA-Ku	-	-	NA-Lig	No-NHEJ	0	1168034	1168034	Draconibacterium orientale strain FH5T	Bacteroidetes	Bacteroidetes-Bacteroidia	5132075	2	41.3111	No-LigD-domains
GCF_001806425.1_ASM180642v1	NA-Ku	NA-LigD	NZ_CP017651.1	NZ_CP017650.1	1	1	-	-	NA-Ku	-	-	NA-Lig	No-NHEJ	0	470	470	Acinetobacter baumannii strain KAB05 plasmid	Proteobacteria	Proteobacteria-Gammaproteobacteria	3967717	6	39.0598	No-LigD-domains
GCF_000441735.1_ASM44173v1	NA-Ku	NA-LigD	NA-plasmid	NC_021891.1	0	1	-	-	NA-Ku	-	-	NA-Lig	No-NHEJ	0	907270	813	Chlamydia trachomatis RC-J(s)/122	Chlamydiae	Chlamydiae-Chlamydiales	1061854	2	41.4896	No-LigD-domains
GCF_000063585.1_ASM6358v1	NA-Ku	NA-LigD	NC_009496.1	NC_009495.1	1	1	-	-	NA-Ku	-	-	NA-Lig	No-NHEJ	0	413999	1491	Clostridium botulinum A str. ATCC 3502 plasmid pBOT3502	Firmicutes	Firmicutes-Clostridia	3886916	9	28.2447	No-LigD-domains
GCF_000827105.1_ASM82710v1	NA-Ku	NA-LigD	NA-plasmid	NZ_CP007592.1	0	1	-	-	NA-Ku	-	-	NA-Lig	No-NHEJ	0	930406	562	Escherichia coli O157:H16 strain Santai	Proteobacteria	Proteobacteria-Gammaproteobacteria	5104557	7	50.5951	No-LigD-domains
GCF_000019465.1_ASM1946v1	NA-Ku	NA-LigD	NA-plasmid	NC_010465.1	0	1	-	-	NA-Ku	-	-	NA-Lig	No-NHEJ	0	502800	633	Yersinia pseudotuberculosis YPIII	Proteobacteria	Proteobacteria-Gammaproteobacteria	4689441	7	47.5304	No-LigD-domains
GCF_000585995.1_ASM58599v1	WP_025213446.1:10-195	WP_025213445.1,lig:42-339|pol:369-612;WP_025213717.1,pe:7-163|lig:235-536|pol:583-824;WP_025212193.1,lig:337-435	NA-plasmid	NZ_CP007410.1	0	1	-	WP_025213446.1	-	-	WP_025212193.1;WP_025213445.1;WP_025213717.1	-	Yes-NHEJ	3	930166	930166	Pseudomonas brassicacearum strain DF41	Proteobacteria	Proteobacteria-Gammaproteobacteria	6652396	5	60.5308	Yes-NHEJ-all-same-prot
GCF_000402035.1_ASM40203v1	WP_044042059.1:10-196	WP_016345461.1,pe:7-171|lig:269-573|pol:616-858;WP_016344467.1,lig:234-491	NC_021289.1@NC_021295.1	NC_021287.1@NC_021294.1@NC_021288.1	2	3	-	WP_044042059.1	-	-	WP_016344467.1;WP_016345461.1	-	Yes-NHEJ	3	758793	758793	Burkholderia sp. RPE64 plasmid p2 DNA	Proteobacteria	Proteobacteria-Betaproteobacteria	9858362	5	63.4122	Yes-NHEJ-all-same-prot
GCF_001885175.1_ASM188517v1	NA-Ku	NA-LigD	NZ_CP018053.1	NZ_CP018052.1	1	1	-	-	NA-Ku	-	-	NA-Lig	No-NHEJ	0	813	813	Chlamydia trachomatis strain QH111L plasmid pQH111L	Chlamydiae	Chlamydiae-Chlamydiales	1025839	1	41.2763	No-LigD-domains
GCF_000012445.1_ASM1244v1	WP_011334028.1:10-195	WP_011333535.1,pe:6-163|lig:231-532|pol:559-800;WP_011332770.1,lig:337-433	NA-plasmid	NC_007492.2	0	1	-	WP_011334028.1	-	-	WP_011332770.1;WP_011333535.1	-	Yes-NHEJ	3	205922	294	Pseudomonas fluorescens Pf0-1	Proteobacteria	Proteobacteria-Gammaproteobacteria	6438405	6	60.521	Yes-NHEJ-all-same-prot
GCF_000093125.2_ASM9312v2	NA-Ku	NA-LigD	NC_013767.1	NC_013766.2	1	1	-	-	NA-Ku	-	-	NA-Lig	No-NHEJ	0	653938	1639	Listeria monocytogenes 08-5578 plasmid pLM5578	Firmicutes	Firmicutes-Bacilli	3032624	5	37.9563	No-LigD-domains
GCF_000441555.1_ASM44155v1	NA-Ku	NA-LigD	NC_021886.1	NC_021885.1	1	1	-	-	NA-Ku	-	-	NA-Lig	No-NHEJ	0	669502	669502	Candidatus Profftella armatura plasmid	Proteobacteria	Proteobacteria-Betaproteobacteria	459399	1	24.2406	No-LigD-domains
GCF_001908795.1_ASM190879v1	WP_011345855.1:10-196	WP_011346833.1,lig:227-473;WP_011347759.1,pe:5-157|lig:229-526|pol:586-824	NZ_CP018464.1@NZ_CP018463.1@NZ_CP018466.1@NZ_CP018465.1	NZ_CP018467.1	4	1	-	WP_011345855.1	-	-	WP_011347759.1;WP_011346833.1	-	Yes-NHEJ	3	456327	456327	Xanthomonas euvesicatoria strain LMG930 plasmid pLMG930.4	Proteobacteria	Proteobacteria-Gammaproteobacteria	5079107	2	64.7162	Yes-NHEJ-all-same-prot
GCF_000317615.1_ASM31761v1	NA-Ku	NA-LigD	NA-plasmid	NC_019780.1	0	1	-	-	NA-Ku	-	-	NA-Lig	No-NHEJ	0	13035	292566	Dactylococcopsis salina PCC 8305	Cyanobacteria	Cyanobacteria-Synechococcales	3781008	3	42.4384	No-LigD-domains
GCF_001750785.1_ASM175078v1	WP_069978000.1:9-185	WP_069980211.1,lig:203-474;WP_031129939.1,pol:14-258;WP_069979959.1,lig:5-222;WP_031129941.1,lig:11-330	NA-plasmid	NZ_CP017316.1	0	1	-	WP_069978000.1	-	-	WP_069979959.1;WP_031129941.1;WP_031129939.1;WP_069980211.1	-	Yes-NHEJ	3	285473	285473	Streptomyces rubrolavendulae strain MJM4426	Actinobacteria	Actinobacteria-Streptomycetales	6543262	6	74.7843	Yes-NHEJ-lig-pol-diff-prot
GCF_001641005.1_ASM164100v1	WP_068254824.1:9-189	WP_068255980.1,pe:322-429|lig:536-824|pol:15-260;WP_068257115.1,pol:2-245	NA-plasmid	NZ_CP015515.1	0	1	-	WP_068254824.1	-	-	WP_068257115.1;WP_068255980.1	-	Yes-NHEJ	3	33888	33888	Rathayibacter tritici strain NCPPB 1953	Actinobacteria	Actinobacteria-Micrococcales	3354681	2	69.4815	Yes-NHEJ-all-same-prot
GCF_001469735.1_ASM146973v1	NA-Ku	WP_053307085.1,lig:111-230	NZ_CP013486.1@NZ_CP013487.1@NZ_CP013488.1	NZ_CP013484.1@NZ_CP013485.1	3	2	-	-	NA-Ku	-	WP_053307085.1	-	Lig-only	2	663	663	Vibrio alginolyticus strain ATCC 33787 plasmid pMBL96	Proteobacteria	Proteobacteria-Gammaproteobacteria	8576884	11	44.6589	LigD-only-lig-no-pol
GCF_000470845.1_ASM47084v1	NA-Ku	NA-LigD	NA-plasmid	NC_022442.1	0	1	-	-	NA-Ku	-	-	NA-Lig	No-NHEJ	0	1201010	1280	Staphylococcus aureus subsp. aureus SA957	Firmicutes	Firmicutes-Bacilli	2789538	5	32.8527	No-LigD-domains
GCF_000093185.1_ASM9318v1	NA-Ku	NA-LigD	NC_017383.1	NC_017355.1	1	1	-	-	NA-Ku	-	-	NA-Lig	No-NHEJ	0	637913	210	Helicobacter pylori v225d plasmid pHPv225d	Proteobacteria	Proteobacteria-Epsilonproteobacteria	1588278	2	38.9724	No-LigD-domains
GCF_000245495.1_ASM24549v1	NA-Ku	NA-LigD	NA-plasmid	NC_016912.1	0	1	-	-	NA-Ku	-	-	NA-Lig	No-NHEJ	0	1028799	1280	Staphylococcus aureus subsp. aureus VC40	Firmicutes	Firmicutes-Bacilli	2692570	5	32.8146	No-LigD-domains
GCF_000271665.2_ASM27166v2	WP_007959769.1:9-192;WP_007954261.1:10-177	WP_007954259.1,lig:18-321;WP_007954263.1,pol:14-260	NA-plasmid	NZ_CP010978.1	0	1	-	WP_007959769.1;WP_007954261.1	-	-	WP_007954263.1;WP_007954259.1	-	Yes-NHEJ	3	1192197	365349	Pelosinus fermentans JBW45	Firmicutes	Firmicutes-Negativicutes	5380816	9	39.5103	Yes-NHEJ-lig-pol-diff-prot
GCF_001605725.1_ASM160572v1	WP_043078830.1:10-193	WP_043078792.1,pe:315-459|lig:491-774|pol:26-275;WP_043079852.1,pol:15-264;WP_043076411.1,pol:9-256;WP_043079853.1,lig:11-261	NA-plasmid	NZ_CP011530.1	0	1	-	WP_043078830.1	-	-	WP_043079853.1;WP_043079852.1;WP_043078792.1;WP_043076411.1	-	Yes-NHEJ	3	83262	83262	Mycobacterium immunogenum strain CCUG 47286	Actinobacteria	Actinobacteria-Corynebacteriales	5573781	2	64.2733	Yes-NHEJ-all-same-prot
GCF_000814165.3_ASM81416v3	NA-Ku	NA-LigD	NZ_CP010903.1@NZ_CP010369.1@NZ_CP010370.2	NZ_CP010368.1	3	1	-	-	NA-Ku	-	-	NA-Lig	No-NHEJ	0	106654	106654	Acinetobacter baumannii strain 6411 plasmid p6411-9.012kb	Proteobacteria	Proteobacteria-Gammaproteobacteria	3858956	6	38.7875	No-LigD-domains
GCF_000024085.1_ASM2408v1	NA-Ku	NA-LigD	NA-plasmid	NC_013166.1	0	1	-	-	NA-Ku	-	-	NA-Lig	No-NHEJ	0	523791	261964	Kangiella koreensis DSM 16069	Proteobacteria	Proteobacteria-Gammaproteobacteria	2852073	2	43.6871	No-LigD-domains
GCF_001638825.1_ASM163882v1	NA-Ku	NA-LigD	NZ_CP015084.1@NZ_CP015083.1	NZ_CP015081.1@NZ_CP015082.1	2	2	-	-	NA-Ku	-	-	NA-Lig	No-NHEJ	0	243230	1299	Deinococcus radiodurans R1 plasmid MP1	Deinococcus-Thermus	Deinococcus-Thermus-Deinococci	5726617	3	67.0501	No-LigD-domains
GCF_000023145.1_ASM2314v1	NA-Ku	NA-LigD	NA-plasmid	NC_012704.1	0	1	-	-	NA-Ku	-	-	NA-Lig	No-NHEJ	0	645127	161879	Corynebacterium kroppenstedtii DSM 44385	Actinobacteria	Actinobacteria-Corynebacteriales	2446804	3	57.4599	No-LigD-domains
GCF_000747345.1_ASM74734v1	WP_038535636.1:9-191	WP_038535639.1,lig:5-259|pol:323-562	NA-plasmid	NZ_CP008855.1	0	1	-	WP_038535636.1	-	-	WP_038535639.1	-	Yes-NHEJ	3	1565991	1565991	Bacillus sp. X1(2014)	Firmicutes	Firmicutes-Bacilli	3422674	12	38.1307	Yes-NHEJ-lig-pol-same_prot
GCF_000143865.1_ASM14386v1	NA-Ku	NA-LigD	NA-plasmid	NC_021025.1	0	1	-	-	NA-Ku	-	-	NA-Lig	No-NHEJ	0	865867	2102	Mycoplasma mycoides subsp. mycoides SC str. Gladysdale MU clone SC5	Tenericutes	Tenericutes-Mollicutes	1193808	2	23.951	No-LigD-domains
GCF_000755805.1_ASM75580v1	WP_034203629.1:11-197	WP_043206349.1,pe:7-182|lig:287-600|pol:658-900	NA-plasmid	NZ_CP007787.1@NZ_CP007786.1@NZ_CP007785.1	0	3	-	WP_034203629.1	-	-	WP_043206349.1	-	Yes-NHEJ	3	292	292	Burkholderia cepacia strain DDS 7H-2 chromosome 3	Proteobacteria	Proteobacteria-Betaproteobacteria	15113926	6	67.0874	Yes-NHEJ-all-same-prot
GCF_001692555.1_ASM169255v1	NA-Ku	NA-LigD	NZ_CP016562.1	NZ_CP016561.1	1	1	-	-	NA-Ku	-	-	NA-Lig	No-NHEJ	0	611	28901	Salmonella enterica subsp. enterica serovar Heidelberg strain A3ES40 plasmid pA3ES40_37	Proteobacteria	Proteobacteria-Gammaproteobacteria	4751226	7	52.1918	No-LigD-domains
GCF_001483385.1_ASM148338v1	NA-Ku	NA-LigD	NA-plasmid	NZ_CP013671.1	0	1	-	-	NA-Ku	-	-	NA-Lig	No-NHEJ	0	669041	669041	Tenacibaculum dicentrarchi strain AY7486TD	Bacteroidetes	Bacteroidetes-Flavobacteriia	2918253	10	31.4805	No-LigD-domains
GCF_000772205.1_ASM77220v1	WP_007407213.1:9-175	WP_020953984.1,lig:10-225|pol:326-562	NA-plasmid	NZ_CP009611.1	0	1	-	WP_007407213.1	-	-	WP_020953984.1	-	Yes-NHEJ	3	1423	1423	Bacillus subtilis strain Bs-916	Firmicutes	Firmicutes-Bacilli	3981674	9	46.5242	Yes-NHEJ-lig-pol-same_prot
GCF_001708575.1_ASM170857v1	NA-Ku	NA-LigD	NZ_CP016932.1@NZ_CP016933.1	NZ_CP016931.1	2	1	-	-	NA-Ku	-	-	NA-Lig	No-NHEJ	0	630	630	Yersinia enterocolitica strain YE165 plasmid unnamed2	Proteobacteria	Proteobacteria-Gammaproteobacteria	4685321	7	46.9867	No-LigD-domains
GCF_001767335.1_ASM176733v1	WP_004576232.1:10-195	WP_070384468.1,pe:1-155|lig:220-522|pol:549-790;WP_070383927.1,pe:6-160|lig:219-519|pol:547-787;WP_070383531.1,lig:231-420	NA-plasmid	NZ_CP016212.1	0	1	-	WP_004576232.1	-	-	WP_070383531.1;WP_070384468.1;WP_070383927.1	-	Yes-NHEJ	3	1150601	303	Pseudomonas putida JB	Proteobacteria	Proteobacteria-Gammaproteobacteria	5846746	6	61.806	Yes-NHEJ-all-same-prot
GCF_001542835.1_ASM154283v1	WP_016851668.1:10-195	WP_016851671.1,pe:9-162|lig:219-521|pol:549-792	NA-plasmid	NZ_CP008873.1	0	1	-	WP_016851668.1	-	-	WP_016851671.1	-	Yes-NHEJ	3	287	287	Pseudomonas aeruginosa strain F9670	Proteobacteria	Proteobacteria-Gammaproteobacteria	6794354	4	66.1463	Yes-NHEJ-all-same-prot
GCF_000814865.1_ASM81486v1	NA-Ku	NA-LigD	NA-plasmid	NZ_CP009927.1	0	1	-	-	NA-Ku	-	-	NA-Lig	No-NHEJ	0	1719	1719	Corynebacterium pseudotuberculosis strain VD57	Actinobacteria	Actinobacteria-Corynebacteriales	2337177	4	52.185	No-LigD-domains
GCF_001182745.1_NCTC11134	WP_060590260.1:10-175	WP_060594724.1,pol:21-252;WP_060593192.1,pe:312-444|lig:535-803|pol:18-251;WP_060594155.1,lig:313-450;WP_050767968.1,pol:23-268;WP_011209472.1,lig:19-317;WP_060593359.1,lig:20-256;WP_060591555.1,pol:16-258	NZ_LN868939.1@NZ_LN868940.1@NZ_LN868941.1@NZ_LN868942.1	NZ_LN868938.1	4	1	-	WP_060590260.1	-	WP_060594155.1;WP_060594724.1	WP_011209472.1;WP_060593359.1;WP_060591555.1;WP_050767968.1;WP_060593192.1	-	Yes-NHEJ	3	37329	37329	Nocardia farcinica genome assembly NCTC11134	Actinobacteria	Actinobacteria-Corynebacteriales	3648762	3	71.0363	Yes-NHEJ-all-same-prot
GCF_001660585.1_ASM166058v1	NA-Ku	NA-LigD	NZ_CP016008.1@NZ_CP016009.1	NZ_CP016007.1	2	1	-	-	NA-Ku	-	-	NA-Lig	No-NHEJ	0	562	562	Escherichia coli strain NGF1 plasmid pNGF1_pCol_let_like	Proteobacteria	Proteobacteria-Gammaproteobacteria	5026105	7	50.657	No-LigD-domains
GCF_000685705.1_ASM68570v1	NA-Ku	NA-LigD	NA-plasmid	NZ_CP007605.1	0	1	-	-	NA-Ku	-	-	NA-Lig	No-NHEJ	0	210	210	Helicobacter pylori strain BM012B	Proteobacteria	Proteobacteria-Epsilonproteobacteria	1659060	2	38.8762	No-LigD-domains
GCF_001635975.1_ASM163597v1	NA-Ku	NA-LigD	NA-plasmid	NZ_CP013840.1	0	1	-	-	NA-Ku	-	-	NA-Lig	No-NHEJ	0	1314	1314	Streptococcus pyogenes strain MGAS27061	Firmicutes	Firmicutes-Bacilli	1741348	5	38.5209	No-LigD-domains
GCF_000222485.1_ASM22248v1	WP_014019251.1:9-183	WP_014019252.1,pe:5-158|lig:207-487|pol:519-763;WP_014022014.1,lig:230-497	NA-plasmid	NC_015914.1	0	1	-	WP_014019251.1	-	-	WP_014019252.1;WP_014022014.1	-	Yes-NHEJ	3	880070	104	Cyclobacterium marinum DSM 745	Bacteroidetes	Bacteroidetes-Cytophagia	6221273	3	38.1461	Yes-NHEJ-all-same-prot
GCF_000498975.2_ASM49897v2	WP_023631883.1:10-195	WP_019751555.1,pe:6-163|lig:233-534|pol:574-815;WP_023628970.1,pe:6-160|lig:214-234;WP_038706084.1,lig:230-426	NA-plasmid	NZ_CP009365.1	0	1	-	WP_023631883.1	-	-	WP_038706084.1;WP_019751555.1;WP_023628970.1	-	Yes-NHEJ	3	1388763	78327	Pseudomonas mosselii SJ10	Proteobacteria	Proteobacteria-Gammaproteobacteria	6247860	7	63.3925	Yes-NHEJ-all-same-prot
GCF_000521685.1_ASM52168v1	NA-Ku	NA-LigD	NA-plasmid	NZ_CP006953.1	0	1	-	-	NA-Ku	-	-	NA-Lig	No-NHEJ	0	1434215	85404	Mannheimia varigena USDA-ARS-USMARC-1388	Proteobacteria	Proteobacteria-Gammaproteobacteria	2228291	6	40.4244	No-LigD-domains
GCF_000487775.1_ASM48777v2	NA-Ku	NA-LigD	NA-plasmid	NZ_CP007533.1	0	1	-	-	NA-Ku	-	-	NA-Lig	No-NHEJ	0	1194154	28901	Salmonella enterica subsp. enterica serovar Bredeney str. CFSAN001080	Proteobacteria	Proteobacteria-Gammaproteobacteria	4603849	7	52.255	No-LigD-domains
GCF_000019525.1_ASM1952v1	NA-Ku	NA-LigD	NA-plasmid	NC_010506.1	0	1	-	-	NA-Ku	-	-	NA-Lig	No-NHEJ	0	392500	60961	Shewanella woodyi ATCC 51908	Proteobacteria	Proteobacteria-Gammaproteobacteria	5935403	10	43.701	No-LigD-domains
GCF_000024905.1_ASM2490v1	NA-Ku	NA-LigD	NA-plasmid	NC_013522.1	0	1	-	-	NA-Ku	-	-	NA-Lig	No-NHEJ	0	525903	81462	Thermanaerovibrio acidaminovorans DSM 6589 chromosome	Synergistetes	Synergistetes-Synergistia	1848474	3	63.7926	No-LigD-domains
GCF_000390085.1_ASM39008v1	WP_003872854.1:9-192	WP_010949008.1,pe:311-447|lig:473-761|pol:17-271;WP_010950074.1,pol:18-271;WP_010948830.1,lig:11-260;WP_003877021.1,pol:14-261;WP_003876241.1,lig:26-327;WP_042632828.1,lig:208-450	NA-plasmid	NC_021200.1	0	1	-	WP_003872854.1	-	-	WP_010950074.1;WP_042632828.1;WP_003876241.1;WP_010949008.1;WP_010948830.1;WP_003877021.1	-	Yes-NHEJ	3	1199187	1764	Mycobacterium avium subsp. paratuberculosis MAP4	Actinobacteria	Actinobacteria-Corynebacteriales	4829424	1	69.2984	Yes-NHEJ-all-same-prot
GCF_001677215.1_ASM167721v1	WP_005066336.1:10-189	WP_005136533.1,lig:11-259;WP_062919451.1,pe:314-462|lig:495-778|pol:26-275;WP_062920356.1,pol:9-252;WP_005063089.1,pol:15-264	NA-plasmid	NZ_CP016193.1	0	1	-	WP_005066336.1	-	-	WP_005136533.1;WP_005063089.1;WP_062919451.1;WP_062920356.1	-	Yes-NHEJ	3	36809	36809	Mycobacterium abscessus strain FLAC055	Actinobacteria	Actinobacteria-Corynebacteriales	5331134	1	63.9612	Yes-NHEJ-all-same-prot
GCF_000220025.2_ASM22002v3	WP_003100825.1:10-195	WP_009876372.1,pe:9-162|lig:219-521|pol:549-792	NA-plasmid	NZ_CP013680.1	0	1	-	WP_003100825.1	-	-	WP_009876372.1	-	Yes-NHEJ	3	1000561	287	Pseudomonas aeruginosa AES-1R	Proteobacteria	Proteobacteria-Gammaproteobacteria	6343337	1	66.5121	Yes-NHEJ-all-same-prot
GCF_000770455.1_ASM77045v1	WP_038760365.1:10-196	WP_038760367.1,pe:65-207|lig:652-736|pol:865-1107	NA-plasmid	NZ_CP009151.1@NZ_CP009150.1	0	2	-	WP_038760365.1	-	-	WP_038760367.1	-	Yes-NHEJ	3	1439854	28450	Burkholderia pseudomallei B03 chromosome 2	Proteobacteria	Proteobacteria-Betaproteobacteria	11273509	4	67.997	Yes-NHEJ-all-same-prot
GCF_000737535.1_ASM73753v1	NA-Ku	WP_038545081.1,lig:233-483	NA-plasmid	NZ_CP006269.1	0	1	-	-	NA-Ku	-	WP_038545081.1	-	Lig-only	2	1280380	1280380	Synechococcus sp. KORDI-100	Cyanobacteria	Cyanobacteria-Synechococcales	2789000	1	57.4981	LigD-only-lig-no-pol
GCF_001708225.1_ASM170822v1	NA-Ku	NA-LigD	NZ_CP016815.1	NZ_CP016814.1	1	1	-	-	NA-Ku	-	-	NA-Lig	No-NHEJ	0	573	573	Klebsiella pneumoniae strain ED23 plasmid unamed	Proteobacteria	Proteobacteria-Gammaproteobacteria	5374626	8	57.5718	No-LigD-domains
GCF_000168315.3_ASM16831v3	NA-Ku	WP_014504006.1,lig:227-473	NA-plasmid	NC_017267.2	0	1	-	-	NA-Ku	-	WP_014504006.1	-	Lig-only	2	383407	347	Xanthomonas oryzae pv. oryzicola BLS256	Proteobacteria	Proteobacteria-Gammaproteobacteria	4831746	2	64.0557	LigD-only-lig-no-pol
GCF_000757785.1_ASM75778v1	NA-Ku	NA-LigD	NA-plasmid	NZ_CP009450.1	0	1	-	-	NA-Ku	-	-	NA-Lig	No-NHEJ	0	61647	61647	Pluralibacter gergoviae strain FB2	Proteobacteria	Proteobacteria-Gammaproteobacteria	5489680	7	59.1056	No-LigD-domains
GCF_000835305.1_ASM83530v1	NA-Ku	WP_002851175.1,lig:106-229	NA-plasmid	NZ_CP010307.1	0	1	-	-	NA-Ku	-	WP_002851175.1	-	Lig-only	2	32022	197	Campylobacter jejuni subsp. jejuni strain 00-6200	Proteobacteria	Proteobacteria-Epsilonproteobacteria	1670781	3	30.5319	LigD-only-lig-no-pol
GCF_000758385.1_ASM75838v1	WP_005066336.1:10-189	WP_005109719.1,pe:314-466|lig:495-778|pol:26-275;WP_005090596.1,pol:15-264;WP_005112312.1,pol:9-252;WP_005121850.1,lig:11-259	NA-plasmid	NZ_CP009407.1	0	1	-	WP_005066336.1	-	-	WP_005121850.1;WP_005090596.1;WP_005109719.1;WP_005112312.1	-	Yes-NHEJ	3	1299325	36809	Mycobacterium abscessus subsp. bolletii 103	Actinobacteria	Actinobacteria-Corynebacteriales	5051394	1	64.1407	Yes-NHEJ-all-same-prot
GCF_001886655.1_ASM188665v1	WP_071956191.1:23-209	WP_071955142.1,lig:234-432;WP_071956190.1,pe:33-192|lig:241-540|pol:581-823	NA-plasmid	NZ_CP018101.1	0	1	-	WP_071956191.1	-	-	WP_071955142.1;WP_071956190.1	-	Yes-NHEJ	3	1920191	1920191	Delftia sp. HK171	Proteobacteria	Proteobacteria-Betaproteobacteria	6430384	5	66.8896	Yes-NHEJ-all-same-prot
GCF_001549675.1_ASM154967v1	NA-Ku	NA-LigD	NA-plasmid	NZ_AP014653.1	0	1	-	-	NA-Ku	-	-	NA-Lig	No-NHEJ	0	46170	1280	Staphylococcus aureus subsp. aureus DNA	Firmicutes	Firmicutes-Bacilli	2770164	5	32.8285	No-LigD-domains
GCF_001635875.1_ASM163587v1	NA-Ku	NA-LigD	NZ_CP011282.1@NZ_CP011283.1@NZ_CP015123.1@NZ_CP011284.1@NZ_CP011285.1	NZ_CP011281.1	5	1	-	-	NA-Ku	-	-	NA-Lig	No-NHEJ	0	1352	1352	Enterococcus faecium strain E39 plasmid p5	Firmicutes	Firmicutes-Bacilli	2790106	6	38.0719	No-LigD-domains
GCF_000019365.1_ASM1936v1	NA-Ku	WP_012330606.1,lig:234-490	NC_010373.1@NC_010374.1	NC_010511.1	2	1	-	-	NA-Ku	-	WP_012330606.1	-	Lig-only	2	426117	426117	Methylobacterium sp. 4-46 plasmid pM44602	Proteobacteria	Proteobacteria-Alphaproteobacteria	7659055	6	71.5831	LigD-only-lig-no-pol
GCF_000412205.1_ASM41220v1	NA-Ku	NA-LigD	NC_021515.1@NC_021525.1@NC_021516.1@NC_021526.1@NC_021517.1@NC_021518.1@NC_021527.1@NC_021519.1@NC_021528.1@NC_021520.1	NC_021514.1	10	1	-	-	NA-Ku	-	-	NA-Lig	No-NHEJ	0	1327988	1590	Lactobacillus plantarum 16 plasmid Lp16L	Firmicutes	Firmicutes-Bacilli	3044678	5	44.7427	No-LigD-domains
GCF_000699505.1_ASM69950v1	NA-Ku	NA-LigD	NA-plasmid	NZ_CP007490.1	0	1	-	-	NA-Ku	-	-	NA-Lig	No-NHEJ	0	529884	529884	Candidatus Rhodoluna lacicola strain MWH-Ta8	Actinobacteria	Actinobacteria-Micrococcales	1430433	1	51.5268	No-LigD-domains
GCF_001293065.1_ASM129306v1	NA-Ku	WP_025177627.1,pe:374-414;WP_002188575.1,lig:320-400	NA-plasmid	NZ_CP012603.1@NZ_CP012604.1	0	2	-	-	NA-Ku	-	WP_025177627.1;WP_002188575.1	-	Lig-only	2	1279460	173	Leptospira interrogans serovar Hardjo str. Norma chromosome II	Spirochaetes	Spirochaetes-Leptospirales	9168868	2	35.0167	LigD-only-lig-no-pol
GCF_000961355.1_ASM96135v1	WP_003489964.1:10-196	WP_011051566.1,pe:5-157|lig:229-526|pol:586-824;WP_011050856.1,lig:227-473	NZ_CP009017.1@NZ_CP009018.1	NZ_CP009019.1	2	1	-	WP_003489964.1	-	-	WP_011050856.1;WP_011051566.1	-	Yes-NHEJ	3	611301	346	Xanthomonas citri subsp. citri strain gd2 plasmid pXAC64	Proteobacteria	Proteobacteria-Gammaproteobacteria	5125124	2	64.839	Yes-NHEJ-all-same-prot
GCF_001680065.1_ASM168006v1	NA-Ku	WP_065300447.1,lig:107-228	NA-plasmid	NZ_CP016349.1@NZ_CP016350.1	0	2	-	-	NA-Ku	-	WP_065300447.1	-	Lig-only	2	691	691	Vibrio natriegens strain CCUG 16373 chromosome 2	Proteobacteria	Proteobacteria-Gammaproteobacteria	9047468	12	44.9552	LigD-only-lig-no-pol
GCF_000253015.1_ASM25301v1	NA-Ku	NA-LigD	NA-plasmid	NC_014932.1	0	1	-	-	NA-Ku	-	-	NA-Lig	No-NHEJ	0	696125	56426	Bartonella clarridgeiae strain 73	Proteobacteria	Proteobacteria-Alphaproteobacteria	1522743	2	35.727	No-LigD-domains
GCF_000008605.1_ASM860v1	NA-Ku	NA-LigD	NA-plasmid	NC_000919.1	0	1	-	-	NA-Ku	-	-	NA-Lig	No-NHEJ	0	243276	160	Treponema pallidum subsp. pallidum str. Nichols complete genome	Spirochaetes	Spirochaetes-Spirochaetales	1138011	2	52.7721	No-LigD-domains
GCF_001806365.1_ASM180636v1	NA-Ku	NA-LigD	NZ_CP017645.1	NZ_CP017644.1	1	1	-	-	NA-Ku	-	-	NA-Lig	No-NHEJ	0	470	470	Acinetobacter baumannii strain KAB02 plasmid	Proteobacteria	Proteobacteria-Gammaproteobacteria	4004978	6	39.0644	No-LigD-domains
GCF_000283595.1_ASM28359v1	NA-Ku	NA-LigD	NA-plasmid	NC_016050.1	0	1	-	-	NA-Ku	-	-	NA-Lig	No-NHEJ	0	652620	35790	Rickettsia japonica YH DNA	Proteobacteria	Proteobacteria-Alphaproteobacteria	1283087	1	32.35	No-LigD-domains
GCF_000833515.1_ASM83351v1	NA-Ku	NA-LigD	NA-plasmid	NZ_CP010289.1	0	1	-	-	NA-Ku	-	-	NA-Lig	No-NHEJ	0	119857	263	Francisella tularensis subsp. holarctica strain 425	Proteobacteria	Proteobacteria-Gammaproteobacteria	1894186	3	32.1497	No-LigD-domains
GCF_000829075.1_ASM82907v1	WP_009975180.1:9-192	WP_044544418.1,lig:205-447;WP_023869929.1,pol:14-261;WP_023861844.1,pe:313-449|lig:475-763|pol:17-271;WP_031354152.1,lig:26-327;WP_023867892.1,pol:18-271;WP_023869930.1,lig:11-260	NZ_AP012556.1	NZ_AP012555.1	1	1	-	WP_009975180.1	-	-	WP_023869930.1;WP_023869929.1;WP_023861844.1;WP_031354152.1;WP_044544418.1;WP_023867892.1	-	Yes-NHEJ	3	1229671	1764	Mycobacterium avium subsp. hominissuis TH135 plasmid pMAH135 DNA	Actinobacteria	Actinobacteria-Corynebacteriales	4951217	1	69.3309	Yes-NHEJ-all-same-prot
GCF_000263195.1_ASM26319v1	NA-Ku	NA-LigD	NC_018742.1@NC_018749.1@NC_018743.1@NC_018744.1@NC_018745.1	NC_018748.1	5	1	-	-	NA-Ku	-	-	NA-Lig	No-NHEJ	0	929562	312279	Emticicia oligotrophica DSM 17448 plasmid pEMTOL05	Bacteroidetes	Bacteroidetes-Cytophagia	4798158	2	35.698	No-LigD-domains
GCF_001558435.1_ASM155843v1	NA-Ku	WP_005445862.1,lig:110-240	NA-plasmid	NZ_CP014038.1@NZ_CP014039.1	0	2	-	-	NA-Ku	-	WP_005445862.1	-	Lig-only	2	669	669	Vibrio harveyi strain ATCC 43516 chromosome 2	Proteobacteria	Proteobacteria-Gammaproteobacteria	9757213	12	44.9074	LigD-only-lig-no-pol
GCF_000225465.1_ASM22546v1	NA-Ku	NA-LigD	NC_017261.1@NC_017260.1	NC_017259.1	2	1	-	-	NA-Ku	-	-	NA-Lig	No-NHEJ	0	1005057	9	Buchnera aphidicola str. Ua (Uroleucon ambrosiae) plasmid pTrp	Proteobacteria	Proteobacteria-Gammaproteobacteria	615380	1	24.1357	No-LigD-domains
GCF_001307215.1_ASM130721v1	NA-Ku	NA-LigD	NZ_CP012803.1@NZ_CP012804.1	NZ_CP012802.1	2	1	-	-	NA-Ku	-	-	NA-Lig	No-NHEJ	0	83334	562	Escherichia coli O157:H7 strain WS4202 plasmid pOSAK1-WS4202	Proteobacteria	Proteobacteria-Gammaproteobacteria	5332063	7	50.5391	No-LigD-domains
GCF_000815165.1_ASM81516v1	NA-Ku	NA-LigD	NA-plasmid	NZ_CP010298.1	0	1	-	-	NA-Ku	-	-	NA-Lig	No-NHEJ	0	1280	1280	Staphylococcus aureus strain 26b_MRSA	Firmicutes	Firmicutes-Bacilli	2872779	5	32.7502	No-LigD-domains
GCF_001402915.1_ASM140291v1	WP_055046275.1:14-179;WP_055046362.1:11-176	WP_055046276.1,pe:11-171|lig:231-526|pol:565-807;WP_055045649.1,lig:1-281;WP_055046426.1,lig:24-308;WP_055046244.1,lig:219-461;WP_055046363.1,pe:8-161|lig:218-509|pol:531-771	NA-plasmid	NZ_CP012945.1	0	1	-	WP_055046275.1;WP_055046362.1	-	-	WP_055045649.1;WP_055046244.1;WP_055046276.1;WP_055046363.1;WP_055046426.1	-	Yes-NHEJ	3	1736675	1736675	Devosia sp. DDS-1	Proteobacteria	Proteobacteria-Alphaproteobacteria	5032994	2	65.7793	Yes-NHEJ-all-same-prot
GCF_000012265.1_ASM1226v1	NA-Ku	WP_011060425.1,pe:19-149	NA-plasmid	NC_004129.6	0	1	-	-	NA-Ku	-	WP_011060425.1	-	No-NHEJ	0	220664	380021	Pseudomonas protegens Pf-5	Proteobacteria	Proteobacteria-Gammaproteobacteria	7074893	5	63.3049	No-LigD-domains
GCF_001484005.1_ASM148400v1	NA-Ku	NA-LigD	NZ_CP012123.1@NZ_CP012124.1	NZ_CP012122.1	2	1	-	-	NA-Ku	-	-	NA-Lig	No-NHEJ	0	1590	1590	Lactobacillus plantarum strain ZJ95 plasmid ZJ95p2	Firmicutes	Firmicutes-Bacilli	3261418	5	44.5772	No-LigD-domains
GCF_001620285.1_ASM162028v1	NA-Ku	NA-LigD	NA-plasmid	NZ_CP013672.1	0	1	-	-	NA-Ku	-	-	NA-Lig	No-NHEJ	0	1314	1314	Streptococcus pyogenes strain AP53	Firmicutes	Firmicutes-Bacilli	1860554	6	38.5573	No-LigD-domains
GCF_001746815.1_ASM174681v1	WP_027911599.1:10-195	WP_069970764.1,lig:35-333|pol:362-605;WP_069971116.1,lig:337-502;WP_069970834.1,pe:7-163|lig:236-537|pol:579-820	NA-plasmid	NZ_CP014693.1	0	1	-	WP_027911599.1	-	-	WP_069970764.1;WP_069970834.1;WP_069971116.1	-	Yes-NHEJ	3	930166	930166	Pseudomonas brassicacearum strain L13-6-12	Proteobacteria	Proteobacteria-Gammaproteobacteria	6715909	5	60.9174	Yes-NHEJ-all-same-prot
GCF_000430405.1_ASM43040v1	NA-Ku	WP_020840661.1,lig:110-232	NA-plasmid	NC_021847.1@NC_021821.1	0	2	-	-	NA-Ku	-	WP_020840661.1	-	Lig-only	2	1338034	670	Vibrio parahaemolyticus O1:Kuk str. FDA_R31 chromosome II	Proteobacteria	Proteobacteria-Gammaproteobacteria	8585790	12	45.3217	LigD-only-lig-no-pol
GCF_000772105.1_ASM77210v1	NA-Ku	WP_004748957.1,lig:109-242	NZ_CP009357.1@NZ_CP009356.1@NZ_CP009359.1@NZ_CP009358.1	NZ_CP009354.1@NZ_CP009355.1	4	2	-	-	NA-Ku	-	WP_004748957.1	-	Lig-only	2	1051646	29498	Vibrio tubiashii ATCC 19109 plasmid p57	Proteobacteria	Proteobacteria-Gammaproteobacteria	8355562	10	44.9391	LigD-only-lig-no-pol
GCF_000803665.1_ASM80366v1	WP_000557748.1:10-193	NA-LigD	NZ_CP010097.1@NZ_CP010092.1@NZ_CP010091.1@NZ_CP010090.1@NZ_CP010095.1@NZ_CP010094.1@NZ_CP010098.1@NZ_CP010093.1@NZ_CP010099.1@NZ_CP010096.1	NZ_CP010089.1	10	1	-	WP_000557748.1	-	-	-	NA-Lig	Ku-only	1	29338	1428	Bacillus thuringiensis serovar galleriae strain HD-29 plasmid pBMBLin15	Firmicutes	Firmicutes-Bacilli	5701188	14	35.2859	No-LigD-domains
GCF_000241125.1_ASM24112v1	NA-Ku	NA-LigD	NA-plasmid	NC_016829.1	0	1	-	-	NA-Ku	-	-	NA-Lig	No-NHEJ	0	1129369	2100	Mycoplasma hyorhinis GDL-1	Tenericutes	Tenericutes-Mollicutes	837480	1	25.9062	No-LigD-domains
GCF_001605255.1_ASM160525v1	NA-Ku	NA-LigD	NA-plasmid	NZ_CP010847.1	0	1	-	-	NA-Ku	-	-	NA-Lig	No-NHEJ	0	520	520	Bordetella pertussis strain H622	Proteobacteria	Proteobacteria-Betaproteobacteria	4107431	3	67.7059	No-LigD-domains
GCF_000024065.1_ASM2406v1	NA-Ku	NA-LigD	NA-plasmid	NC_013174.1	0	1	-	-	NA-Ku	-	-	NA-Lig	No-NHEJ	0	471856	43674	Jonesia denitrificans DSM 20603	Actinobacteria	Actinobacteria-Micrococcales	2749646	5	58.4167	No-LigD-domains
GCF_000252995.1_ASM25299v1	NA-Ku	NA-LigD	NA-plasmid	NC_015761.1	0	1	-	-	NA-Ku	-	-	NA-Lig	No-NHEJ	0	218493	54736	Salmonella bongori NCTC 12419	Proteobacteria	Proteobacteria-Gammaproteobacteria	4460105	7	51.3297	No-LigD-domains
GCF_000144605.1_ASM14460v1	WP_013267608.1:13-175	WP_013267939.1,pe:7-166|lig:233-531|pol:570-814;WP_013269667.1,lig:242-486	NA-plasmid	NC_014375.1	0	1	-	WP_013267608.1	-	-	WP_013267939.1;WP_013269667.1	-	Yes-NHEJ	3	633149	74313	Brevundimonas subvibrioides ATCC 15264	Proteobacteria	Proteobacteria-Alphaproteobacteria	3445263	2	68.4227	Yes-NHEJ-all-same-prot
GCF_000010225.1_ASM1022v1	NA-Ku	NA-LigD	NC_009343.1	NC_009342.1	1	1	-	-	NA-Ku	-	-	NA-Lig	No-NHEJ	0	340322	1718	Corynebacterium glutamicum R plasmid pCGR1 DNA	Actinobacteria	Actinobacteria-Corynebacteriales	3314179	7	54.133	No-LigD-domains
GCF_001308125.1_ASM130812v1	NA-Ku	NA-LigD	NA-plasmid	NZ_CP012869.1	0	1	-	-	NA-Ku	-	-	NA-Lig	No-NHEJ	0	562	562	Escherichia coli strain K-12 substrain MG1655_TMP32XR1	Proteobacteria	Proteobacteria-Gammaproteobacteria	4641684	7	50.7905	No-LigD-domains
GCF_000347675.2_ASM34767v2	WP_015457623.1:11-174	WP_015457809.1,lig:221-466;WP_051128804.1,pe:1-151|lig:217-510|pol:529-773	NC_020542.1@NC_020562.1@NC_020543.1@NC_020544.1@NC_020563.2	NC_020561.1	5	1	-	WP_015457623.1	-	-	WP_051128804.1;WP_015457809.1	-	Yes-NHEJ	3	745310	745310	Sphingomonas sp. MM-1 plasmid pISP4	Proteobacteria	Proteobacteria-Alphaproteobacteria	4054833	2	67.1681	Yes-NHEJ-all-same-prot
GCF_000027045.1_ASM2704v1	NA-Ku	NA-LigD	NC_017352.1@NC_017332.1	NC_017331.1	2	1	-	-	NA-Ku	-	-	NA-Lig	No-NHEJ	0	663951	1280	Staphylococcus aureus subsp. aureus TW20	Firmicutes	Firmicutes-Bacilli	3043210	5	32.7814	No-LigD-domains
GCF_000284055.1_ASM28405v1	NA-Ku	NA-LigD	NC_017020.1@NC_017029.1@NC_017021.1	NC_017028.1	3	1	-	-	NA-Ku	-	-	NA-Lig	No-NHEJ	0	1105111	33989	Candidatus Rickettsia amblyommii str. GAT-30V plasmid pMCE_3	Proteobacteria	Proteobacteria-Alphaproteobacteria	1407796	1	32.4314	No-LigD-domains
GCF_001412695.1_ASM141269v1	NA-Ku	NA-LigD	NZ_CP013010.1	NZ_CP013009.1	1	1	-	-	NA-Ku	-	-	NA-Lig	No-NHEJ	0	1352	1352	Enterococcus faecium strain UW7606x64/3 TC1 plasmid pWCF-TC1	Firmicutes	Firmicutes-Bacilli	2686859	6	38.2755	No-LigD-domains
GCF_000010045.1_ASM1004v1	WP_005813277.1:9-183	WP_005809852.1,pe:7-160|lig:204-502|pol:541-784	NA-plasmid	NC_007907.1	0	1	-	WP_005813277.1	-	-	WP_005809852.1	-	Yes-NHEJ	3	138119	49338	Desulfitobacterium hafniense Y51 DNA	Firmicutes	Firmicutes-Clostridia	5727534	6	47.3599	Yes-NHEJ-all-same-prot
GCF_000091405.1_ASM9140v1	NA-Ku	NA-LigD	NC_013505.1@NC_012552.1	NC_013504.1	2	1	-	-	NA-Ku	-	-	NA-Lig	No-NHEJ	0	633699	33959	Lactobacillus johnsonii FI9785 plasmid p9785S	Firmicutes	Firmicutes-Bacilli	1755993	4	34.4857	No-LigD-domains
GCF_001806345.1_ASM180634v1	NA-Ku	NA-LigD	NZ_CP017643.1	NZ_CP017642.1	1	1	-	-	NA-Ku	-	-	NA-Lig	No-NHEJ	0	470	470	Acinetobacter baumannii strain KAB01 plasmid	Proteobacteria	Proteobacteria-Gammaproteobacteria	3963217	6	39.0223	No-LigD-domains
GCF_001516105.1_ASM151610v1	WP_003100825.1:10-195	WP_009876372.1,pe:9-162|lig:219-521|pol:549-792	NA-plasmid	NZ_CP008868.1	0	1	-	WP_003100825.1	-	-	WP_009876372.1	-	Yes-NHEJ	3	287	287	Pseudomonas aeruginosa strain T63266	Proteobacteria	Proteobacteria-Gammaproteobacteria	6456866	4	66.3263	Yes-NHEJ-all-same-prot
GCF_001481655.1_ASM148165v1	NA-Ku	NA-LigD	NZ_CP013691.1	NZ_CP013690.1	1	1	-	-	NA-Ku	-	-	NA-Lig	No-NHEJ	0	76832	76832	Myroides odoratimimus strain PR63039 plasmid p63039	Bacteroidetes	Bacteroidetes-Flavobacteriia	4366950	9	34.1869	No-LigD-domains
GCF_001010505.1_ASM101050v1	NA-Ku	WP_046962233.1,lig:108-241	NA-plasmid	NZ_AP014613.1	0	1	-	-	NA-Ku	-	WP_046962233.1	-	Lig-only	2	1113728	1113728	Alcanivorax sp. NBRC 101098 DNA	Proteobacteria	Proteobacteria-Gammaproteobacteria	3095417	3	54.662	LigD-only-lig-no-pol
GCF_001683315.1_ASM168331v1	NA-Ku	NA-LigD	NZ_CP013981.1@NZ_CP013982.1@NZ_CP013983.1	NZ_CP013980.1	3	1	-	-	NA-Ku	-	-	NA-Lig	No-NHEJ	0	246432	246432	Staphylococcus equorum strain KM1031 plasmid unnamed3	Firmicutes	Firmicutes-Bacilli	2693398	7	33.1354	No-LigD-domains
GCF_001605545.1_ASM160554v1	NA-Ku	NA-LigD	NA-plasmid	NZ_CP010259.1	0	1	-	-	NA-Ku	-	-	NA-Lig	No-NHEJ	0	520	520	Bordetella pertussis strain I518	Proteobacteria	Proteobacteria-Betaproteobacteria	4105350	3	67.7077	No-LigD-domains
GCF_000024585.1_ASM2458v1	NA-Ku	NA-LigD	NC_013453.1@NC_013451.1@NC_013452.1	NC_013450.1	3	1	-	-	NA-Ku	-	-	NA-Lig	No-NHEJ	0	681288	1280	Staphylococcus aureus subsp. aureus ED98 plasmid pT181	Firmicutes	Firmicutes-Bacilli	2824404	5	32.8376	No-LigD-domains
GCF_000027325.1_ASM2732v1	NA-Ku	NA-LigD	NA-plasmid	NC_000908.2	0	1	-	-	NA-Ku	-	-	NA-Lig	No-NHEJ	0	243273	2097	Mycoplasma genitalium G37	Tenericutes	Tenericutes-Mollicutes	580076	1	31.6891	No-LigD-domains
GCF_000747585.1_ASM74758v1	NA-Ku	NA-LigD	NZ_CP006684.1	NZ_CP006683.1	1	1	-	-	NA-Ku	-	-	NA-Lig	No-NHEJ	0	1385937	33970	Melissococcus plutonius S1 plasmid pMEPL_178	Firmicutes	Firmicutes-Bacilli	1896191	4	31.4155	No-LigD-domains
GCF_001506585.1_ASM150658v1	NA-Ku	WP_002869692.1,lig:106-229	NA-plasmid	NZ_CP010496.1	0	1	-	-	NA-Ku	-	WP_002869692.1	-	Lig-only	2	197	197	Campylobacter jejuni strain CJ677CC032	Proteobacteria	Proteobacteria-Epsilonproteobacteria	1675989	1	30.2956	LigD-only-lig-no-pol
GCF_000831185.1_ASM83118v1	NA-Ku	NA-LigD	NA-plasmid	NZ_CP008881.1	0	1	-	-	NA-Ku	-	-	NA-Lig	No-NHEJ	0	96345	96345	Flavobacterium psychrophilum strain V4-24	Bacteroidetes	Bacteroidetes-Flavobacteriia	2684585	1	32.3691	No-LigD-domains
GCF_000800275.1_ASM80027v1	NA-Ku	NA-LigD	NA-plasmid	NZ_CP009419.1	0	1	-	-	NA-Ku	-	-	NA-Lig	No-NHEJ	0	1095685	487	Neisseria meningitidis M7124	Proteobacteria	Proteobacteria-Betaproteobacteria	2179483	5	51.7269	No-LigD-domains
GCF_000270065.1_ASM27006v1	NA-Ku	NA-LigD	NA-plasmid	NC_017367.1	0	1	-	-	NA-Ku	-	-	NA-Lig	No-NHEJ	0	866346	210	Helicobacter pylori F57 DNA	Proteobacteria	Proteobacteria-Epsilonproteobacteria	1609006	2	38.7275	No-LigD-domains
GCF_000981785.1_ASM98178v1	NA-Ku	NA-LigD	NA-plasmid	NZ_CP011304.1	0	1	-	-	NA-Ku	-	-	NA-Lig	No-NHEJ	0	1641812	1126	Microcystis aeruginosa NIES-2549	Cyanobacteria	Cyanobacteria-Oscillatoriophycideae	4294213	4	42.9151	No-LigD-domains
GCF_001865765.1_ASM186576v1	NA-Ku	NA-LigD	NA-plasmid	NZ_CP016826.1	0	1	-	-	NA-Ku	-	-	NA-Lig	No-NHEJ	0	1719	1719	Corynebacterium pseudotuberculosis strain MEX29	Actinobacteria	Actinobacteria-Corynebacteriales	2337866	4	52.1825	No-LigD-domains
GCF_000165525.1_ASM16552v1	NA-Ku	WP_020910115.1,lig:77-231	NA-plasmid	NC_017451.1	0	1	-	-	NA-Ku	-	WP_020910115.1	-	Lig-only	2	262728	727	Haemophilus influenzae R2866	Proteobacteria	Proteobacteria-Gammaproteobacteria	1932306	6	38.0782	LigD-only-lig-no-pol
GCF_001553545.1_ASM155354v1	NA-Ku	NA-LigD	NA-plasmid	NZ_CP014227.1	0	1	-	-	NA-Ku	-	-	NA-Lig	No-NHEJ	0	45243	45243	Capnocytophaga haemolytica strain CCUG 32990	Bacteroidetes	Bacteroidetes-Flavobacteriia	2688484	4	44.2334	No-LigD-domains
GCF_000733255.1_ASM73325v1	NA-Ku	NA-LigD	NZ_CP006799.1@NZ_CP006800.1@NZ_CP006801.1@NZ_CP006802.1	NZ_CP006798.1	4	1	-	-	NA-Ku	-	-	NA-Lig	No-NHEJ	0	1406314	573	Klebsiella pneumoniae subsp. pneumoniae PittNDM01 plasmid4	Proteobacteria	Proteobacteria-Gammaproteobacteria	5348284	8	57.5021	No-LigD-domains
GCF_000195775.1_ASM19577v1	WP_042440707.1:13-196;WP_011159190.1:12-193	WP_011159189.1,pe:9-162|lig:275-573|pol:622-864;WP_011156369.1,lig:285-543	NC_005297.1	NC_005296.1	1	1	-	WP_042440707.1;WP_011159190.1	-	-	WP_011156369.1;WP_011159189.1	-	Yes-NHEJ	3	258594	1076	Rhodopseudomonas palustris CGA009 plasmid pRPA	Proteobacteria	Proteobacteria-Alphaproteobacteria	5459213	2	65.0381	Yes-NHEJ-all-same-prot
GCF_000025165.1_ASM2516v1	NA-Ku	NA-LigD	NC_013942.1	NC_013941.1	1	1	-	-	NA-Ku	-	-	NA-Lig	No-NHEJ	0	701177	562	Escherichia coli O55:H7 str. CB9615 plasmid pO55	Proteobacteria	Proteobacteria-Gammaproteobacteria	5386352	7	50.5231	No-LigD-domains
GCF_000470865.1_ASM47086v1	NA-Ku	NA-LigD	NA-plasmid	NC_022443.1	0	1	-	-	NA-Ku	-	-	NA-Lig	No-NHEJ	0	1194085	1280	Staphylococcus aureus subsp. aureus SA40	Firmicutes	Firmicutes-Bacilli	2728308	5	32.8585	No-LigD-domains
GCF_001190885.1_ASM119088v1	NA-Ku	NA-LigD	NA-plasmid	NZ_CP011329.1	0	1	-	-	NA-Ku	-	-	NA-Lig	No-NHEJ	0	1311	1311	Streptococcus agalactiae strain H002	Firmicutes	Firmicutes-Bacilli	2147416	7	35.6545	No-LigD-domains
GCF_000146165.2_ASM14616v2	NA-Ku	NP_717802.1,lig:136-266	NC_004349.1	NC_004347.2	1	1	-	-	NA-Ku	-	NP_717802.1	-	Lig-only	2	211586	70863	Shewanella oneidensis MR-1 plasmid megaplasmid	Proteobacteria	Proteobacteria-Gammaproteobacteria	4969811	9	45.9609	LigD-only-lig-no-pol
GCF_001708465.1_ASM170846v1	WP_024075303.1:10-195	WP_069075920.1,pe:7-163|lig:216-514|pol:542-785;WP_024073858.1,lig:233-483	NA-plasmid	NZ_CP015638.1	0	1	-	WP_024075303.1	-	-	WP_024073858.1;WP_069075920.1	-	Yes-NHEJ	3	294	294	Pseudomonas fluorescens strain L111	Proteobacteria	Proteobacteria-Gammaproteobacteria	6606606	1	60.7758	Yes-NHEJ-all-same-prot
GCF_000025245.1_ASM2524v1	NA-Ku	NA-LigD	NA-plasmid	NC_017214.1	0	1	-	-	NA-Ku	-	-	NA-Lig	No-NHEJ	0	552531	28025	Bifidobacterium animalis subsp. lactis BB-12	Actinobacteria	Actinobacteria-Bifidobacteriales	1942198	4	60.4813	No-LigD-domains
GCF_000195105.1_ASM19510v1	WP_014596735.1:10-195	WP_014597119.1,lig:344-508;WP_014596734.1,pol:16-258	NA-plasmid	NC_017532.1	0	1	-	WP_014596735.1	-	-	WP_014596734.1;WP_014597119.1	-	Yes-NHEJ	3	996285	316	Pseudomonas stutzeri DSM 4166	Proteobacteria	Proteobacteria-Gammaproteobacteria	4689946	4	64.0307	Yes-NHEJ-lig-pol-diff-prot
GCF_000183305.1_ASM18330v1	NA-Ku	NA-LigD	NA-plasmid	NC_017254.1	0	1	-	-	NA-Ku	-	-	NA-Lig	No-NHEJ	0	713600	9	Buchnera aphidicola str. JF98 (Acyrthosiphon pisum)	Proteobacteria	Proteobacteria-Gammaproteobacteria	641771	1	26.3236	No-LigD-domains
GCF_000253395.1_ASM25339v1	NA-Ku	NA-LigD	NA-plasmid	NC_017581.1	0	1	-	-	NA-Ku	-	-	NA-Lig	No-NHEJ	0	1051074	1308	Streptococcus thermophilus JIM 8232 complete genome	Firmicutes	Firmicutes-Bacilli	1929905	6	38.9208	No-LigD-domains
GCF_000316575.1_ASM31657v1	NA-Ku	NA-LigD	NA-plasmid	NC_019682.1	0	1	-	-	NA-Ku	-	-	NA-Lig	No-NHEJ	0	99598	99598	Calothrix sp. PCC 7507	Cyanobacteria	Cyanobacteria-Nostocales	7023215	3	42.2472	No-LigD-domains
GCF_000006625.1_ASM662v1	NA-Ku	NA-LigD	NA-plasmid	NC_002162.1	0	1	-	-	NA-Ku	-	-	NA-Lig	No-NHEJ	0	273119	134821	Ureaplasma parvum serovar 3 str. ATCC 700970	Tenericutes	Tenericutes-Mollicutes	751719	2	25.4997	No-LigD-domains
GCF_000504585.2_ASM50458v2	WP_023597677.1:10-197	WP_023873035.1,pe:3-154|lig:206-507|pol:551-792	NA-plasmid	NC_023018.2	0	1	-	WP_023597677.1	-	-	WP_023873035.1	-	Yes-NHEJ	3	93220	93220	Pandoraea pnomenusa	Proteobacteria	Proteobacteria-Betaproteobacteria	5385946	4	64.8879	Yes-NHEJ-all-same-prot
GCF_000192865.1_ASM19286v1	NA-Ku	WP_013661084.1,lig:31-237	NA-plasmid	NC_015276.1	0	1	-	-	NA-Ku	-	WP_013661084.1	-	Lig-only	2	717774	119864	Marinomonas mediterranea MMB-1	Proteobacteria	Proteobacteria-Gammaproteobacteria	4684316	7	44.1275	LigD-only-lig-no-pol
GCF_000981585.1_SBR5_T_	WP_020429437.1:9-175	WP_020429439.1,lig:16-297;WP_020429444.1,pol:17-253	NA-plasmid	NZ_LN831776.1	0	1	-	WP_020429437.1	-	-	WP_020429444.1;WP_020429439.1	-	Yes-NHEJ	3	1073571	483937	Paenibacillus riograndensis SBR5 genome assembly SBR5(T)	Firmicutes	Firmicutes-Bacilli	7919576	9	50.9728	Yes-NHEJ-lig-pol-diff-prot
GCF_000317855.1_ASM31785v1	NA-Ku	NA-LigD	NA-plasmid	NC_019042.1	0	1	-	-	NA-Ku	-	-	NA-Lig	No-NHEJ	0	759913	1334	Streptococcus dysgalactiae subsp. equisimilis AC-2713	Firmicutes	Firmicutes-Bacilli	2179445	5	39.5223	No-LigD-domains
GCF_001640985.1_ASM164098v1	NA-Ku	NA-LigD	NA-plasmid	NZ_CP015347.1	0	1	-	-	NA-Ku	-	-	NA-Lig	No-NHEJ	0	584	584	Proteus mirabilis strain AOUC-001	Proteobacteria	Proteobacteria-Gammaproteobacteria	4272433	7	39.4189	No-LigD-domains
GCF_000165505.1_ASM16550v1	NA-Ku	NA-LigD	NC_014633.1@NC_014634.1	NC_014632.1	2	1	-	-	NA-Ku	-	-	NA-Lig	No-NHEJ	0	572544	167642	Ilyobacter polytropus DSM 2926 plasmid pILYOP02	Fusobacteria	Fusobacteria-Fusobacteriales	2046464	8	34.5345	No-LigD-domains
GCF_000024685.1_ASM2468v1	WP_015737298.1:9-192	WP_015737299.1,lig:25-293;WP_012818858.1,lig:18-284;WP_015737300.1,pol:16-253	NA-plasmid	NC_013406.1	0	1	-	WP_015737298.1	-	-	WP_012818858.1;WP_015737299.1;WP_015737300.1	-	Yes-NHEJ	3	481743	481743	Paenibacillus sp. Y412MC10	Firmicutes	Firmicutes-Bacilli	7121665	8	51.2395	Yes-NHEJ-lig-pol-diff-prot
GCF_900017775.1_NZAK3	NA-Ku	NA-LigD	NZ_LT009691.1	NZ_LT009690.1	1	1	-	-	NA-Ku	-	-	NA-Lig	No-NHEJ	0	1280	1280	Staphylococcus aureus strain NZAK3 genome assembly	Firmicutes	Firmicutes-Bacilli	2831681	5	32.8044	No-LigD-domains
GCF_001442495.1_ASM144249v1	NA-Ku	NA-LigD	NA-plasmid	NZ_CP013112.1	0	1	-	-	NA-Ku	-	-	NA-Lig	No-NHEJ	0	562	562	Escherichia coli strain YD786	Proteobacteria	Proteobacteria-Gammaproteobacteria	4863501	7	50.5639	No-LigD-domains
GCF_001412655.1_ASM141265v1	WP_062550095.1:9-176	WP_062547628.1,lig:221-487;WP_062548577.1,lig:17-311;WP_062550097.1,pe:5-165|lig:251-556|pol:622-866	NA-plasmid	NZ_CP012996.1	0	1	-	WP_062550095.1	-	-	WP_062547628.1;WP_062548577.1;WP_062550097.1	-	Yes-NHEJ	3	1727164	1727164	Pedobacter sp. PACM 27299	Bacteroidetes	Bacteroidetes-Sphingobacteriia	6147290	7	40.5382	Yes-NHEJ-all-same-prot
GCF_000014865.1_ASM1486v1	NA-Ku	NA-LigD	NA-plasmid	NC_008576.1	0	1	-	-	NA-Ku	-	-	NA-Lig	No-NHEJ	0	156889	1124597	Magnetococcus marinus MC-1	Proteobacteria	Proteobacteria-Alphaproteobacteria	4719581	3	54.1675	No-LigD-domains
GCF_001683255.1_ASM168325v1	WP_000557719.1:10-194	NA-LigD	NA-plasmid	NZ_CP012726.1	0	1	-	WP_000557719.1	-	-	-	NA-Lig	Ku-only	1	1392	1392	Bacillus anthracis strain PR09-1	Firmicutes	Firmicutes-Bacilli	5227060	11	35.3785	No-LigD-domains
GCF_000623675.2_ASM62367v2	NA-Ku	NA-LigD	NA-plasmid	NZ_CP007283.2	0	1	-	-	NA-Ku	-	-	NA-Lig	No-NHEJ	0	1412474	28901	Salmonella enterica subsp. enterica serovar Enteritidis str. SA19970769	Proteobacteria	Proteobacteria-Gammaproteobacteria	4685848	7	52.166	No-LigD-domains
GCF_000626215.1_ASM62621v1	NA-Ku	NA-LigD	NA-plasmid	NZ_CP007246.1	0	1	-	-	NA-Ku	-	-	NA-Lig	No-NHEJ	0	1412457	28901	Salmonella enterica subsp. enterica serovar Enteritidis str. EC20100101	Proteobacteria	Proteobacteria-Gammaproteobacteria	4654156	7	52.1747	No-LigD-domains
GCF_000367425.1_ASM36742v1	NA-Ku	NA-LigD	NA-plasmid	NC_021066.1	0	1	-	-	NA-Ku	-	-	NA-Lig	No-NHEJ	0	1286170	54291	Raoultella ornithinolytica B6	Proteobacteria	Proteobacteria-Gammaproteobacteria	5398151	8	55.8842	No-LigD-domains
GCF_000015445.1_ASM1544v1	NA-Ku	NA-LigD	NA-plasmid	NC_008783.1	0	1	-	-	NA-Ku	-	-	NA-Lig	No-NHEJ	0	360095	774	Bartonella bacilliformis KC583	Proteobacteria	Proteobacteria-Alphaproteobacteria	1445021	2	38.2387	No-LigD-domains
GCF_000364385.3_ASM36438v3	NA-Ku	NA-LigD	NZ_CP006663.1@NZ_CP006662.2@NZ_CP006660.1@NZ_CP006661.1	NZ_CP006659.2	4	1	-	-	NA-Ku	-	-	NA-Lig	No-NHEJ	0	573	573	Klebsiella pneumoniae strain ATCC BAA-2146 plasmid pNDM-US	Proteobacteria	Proteobacteria-Gammaproteobacteria	5435746	8	57.2933	No-LigD-domains
GCF_000148685.1_ASM14868v1	WP_013339148.1:10-196	WP_013339149.1,pe:8-175|lig:265-569|pol:685-927;WP_013341184.1,lig:241-497	NA-plasmid	NC_014539.1@NC_014540.1	0	2	-	WP_013339148.1	-	-	WP_013339149.1;WP_013341184.1	-	Yes-NHEJ	3	640512	640512	Burkholderia sp. CCGE1003 chromosome 2	Proteobacteria	Proteobacteria-Betaproteobacteria	11120692	6	63.3178	Yes-NHEJ-all-same-prot
GCF_001610895.1_ASM161089v1	NA-Ku	WP_068409751.1,pe:4-163|pol:202-445;WP_068415439.1,lig:220-486	NZ_CP011274.1@NZ_CP011275.1@NZ_CP011276.1@NZ_CP011277.1	NZ_CP011273.1	4	1	-	-	NA-Ku	-	WP_068409751.1;WP_068415439.1	-	Lig-only	2	1636152	1636152	Planctomyces sp. SH-PL62 plasmid pPL62-4	Planctomycetes	Planctomycetes-Planctomycetia	6507102	4	69.3034	LigD-only-all-diff-prot
GCF_001653955.1_ASM165395v1	NA-Ku	NA-LigD	NA-plasmid	NZ_CP013022.1	0	1	-	-	NA-Ku	-	-	NA-Lig	No-NHEJ	0	1086726	954	Francisella persica ATCC VR-331	Proteobacteria	Proteobacteria-Gammaproteobacteria	1540768	3	31.4322	No-LigD-domains
GCF_000016805.1_ASM1680v1	NA-Ku	NA-LigD	NC_009477.1	NC_009487.1	1	1	-	-	NA-Ku	-	-	NA-Lig	No-NHEJ	0	359786	1280	Staphylococcus aureus subsp. aureus JH9 plasmid pSJH901	Firmicutes	Firmicutes-Bacilli	2906700	6	32.9494	No-LigD-domains
GCF_000186585.1_ASM18658v1	NA-Ku	WP_013571853.1,lig:59-242;WP_015727752.1,lig:197-225	NA-plasmid	NC_014965.1@NC_014966.1	0	2	-	-	NA-Ku	-	WP_013571853.1;WP_015727752.1	-	Lig-only	2	914127	672	Vibrio vulnificus MO6-24/O chromosome II	Proteobacteria	Proteobacteria-Gammaproteobacteria	8202000	9	46.8289	LigD-only-lig-no-pol
GCF_000830005.1_ASM83000v1	NA-Ku	WP_041132000.1,pol:13-264;WP_041133128.1,lig:207-457;WP_041132109.1,pol:17-261;WP_041132089.1,lig:11-330	NZ_CP010408.1	NZ_CP010407.1	1	1	-	-	NA-Ku	-	WP_041132000.1;WP_041132089.1;WP_041132109.1;WP_041133128.1	-	Lig-only	2	362257	362257	Streptomyces vietnamensis strain GIM4.0001 plasmid pSVL1	Actinobacteria	Actinobacteria-Streptomycetales	8867142	7	72.0892	LigD-only-lig-pol-diff-prot
GCF_000250905.1_ASM25090v1	NA-Ku	NA-LigD	NA-plasmid	NC_017040.1	0	1	-	-	NA-Ku	-	-	NA-Lig	No-NHEJ	0	798300	1314	Streptococcus pyogenes MGAS15252	Firmicutes	Firmicutes-Bacilli	1750832	5	38.4807	No-LigD-domains
GCF_001307805.1_ASM130780v2	WP_068446790.1:9-176	WP_068446789.1,lig:11-203|pol:317-556	NA-plasmid	NZ_CP013862.1	0	1	-	WP_068446790.1	-	-	WP_068446789.1	-	Yes-NHEJ	3	1472767	1472767	Lentibacillus amyloliquefaciens strain LAM0015	Firmicutes	Firmicutes-Bacilli	3858284	6	42.12	Yes-NHEJ-lig-pol-same_prot
GCF_000953615.1_BS49Ch	WP_003245346.1:9-176	WP_010886495.1,lig:9-225|pol:326-562;WP_004399261.1,lig:17-197	NA-plasmid	NZ_LN649259.1	0	1	-	WP_003245346.1	-	-	WP_010886495.1;WP_004399261.1	-	Yes-NHEJ	3	1423	1423	Bacillus subtilis genome assembly BS49Ch	Firmicutes	Firmicutes-Bacilli	4251652	10	43.4737	Yes-NHEJ-lig-pol-same_prot
GCF_000284475.1_ASM28447v1	NA-Ku	NA-LigD	NA-plasmid	NC_016798.1	0	1	-	-	NA-Ku	-	-	NA-Lig	No-NHEJ	0	580047	813	Chlamydia trachomatis A2497 serovar A	Chlamydiae	Chlamydiae-Chlamydiales	1044325	2	41.3029	No-LigD-domains
GCF_000463015.1_ASM46301v1	WP_021005269.1:21-207	WP_021007409.1,lig:157-228;WP_021006385.1,pe:9-162|lig:228-527|pol:555-797;WP_021012738.1,lig:235-489	NA-plasmid	NC_022247.1@NC_022234.1	0	2	-	WP_021005269.1	-	-	WP_021006385.1;WP_021007409.1;WP_021012738.1	-	Yes-NHEJ	3	1246301	34073	Variovorax paradoxus B4 chromosome 2	Proteobacteria	Proteobacteria-Betaproteobacteria	12943777	2	67.1802	Yes-NHEJ-all-same-prot
GCF_001019645.1_ASM101964v1	NA-Ku	NA-LigD	NA-plasmid	NZ_CP006870.1	0	1	-	-	NA-Ku	-	-	NA-Lig	No-NHEJ	0	1416915	644	Aeromonas hydrophila NJ-35	Proteobacteria	Proteobacteria-Gammaproteobacteria	5279644	10	60.5123	No-LigD-domains
GCF_000010265.1_ASM1026v1	NA-Ku	NA-LigD	NC_011836.1	NC_011837.1	1	1	-	-	NA-Ku	-	-	NA-Lig	No-NHEJ	0	583346	1534	Clostridium kluyveri NBRC 12016 plasmid pCKL1 DNA	Firmicutes	Firmicutes-Clostridia	3896121	7	31.9936	No-LigD-domains
GCF_001005985.1_ASM100598v1	NA-Ku	NA-LigD	NA-plasmid	NZ_CP011397.1	0	1	-	-	NA-Ku	-	-	NA-Lig	No-NHEJ	0	1639	1639	Listeria monocytogenes strain CFSAN007956	Firmicutes	Firmicutes-Bacilli	2918170	6	37.9978	No-LigD-domains
GCF_000830095.1_ASM83009v1	WP_000557719.1:10-194	NA-LigD	NZ_CP010793.1@NZ_CP010794.1	NZ_CP010792.1	2	1	-	WP_000557719.1	-	-	-	NA-Lig	Ku-only	1	1392	1392	Bacillus anthracis strain Ames A0462 plasmid pXO2	Firmicutes	Firmicutes-Bacilli	5227394	11	35.3787	No-LigD-domains
GCF_000973605.1_ASM97360v1	WP_015483155.1:9-176	WP_015483154.1,lig:9-225|pol:326-562	NA-plasmid	NZ_CP007173.1	0	1	-	WP_015483155.1	-	-	WP_015483154.1	-	Yes-NHEJ	3	1453990	1423	Bacillus subtilis HJ5	Firmicutes	Firmicutes-Bacilli	4012933	7	43.8416	Yes-NHEJ-lig-pol-same_prot
GCF_000248415.1_ASM24841v1	NA-Ku	NA-LigD	NA-plasmid	NC_016933.1	0	1	-	-	NA-Ku	-	-	NA-Lig	No-NHEJ	0	1001542	263	Francisella tularensis TIGB03	Proteobacteria	Proteobacteria-Gammaproteobacteria	1968651	3	32.2992	No-LigD-domains
GCF_000016305.1_ASM1630v1	NA-Ku	NA-LigD	NC_009649.1@NC_009650.1@NC_009651.1@NC_009652.1@NC_009653.1	NC_009648.1	5	1	-	-	NA-Ku	-	-	NA-Lig	No-NHEJ	0	272620	573	Klebsiella pneumoniae subsp. pneumoniae MGH 78578 plasmid pKPN7	Proteobacteria	Proteobacteria-Gammaproteobacteria	5315120	8	57.4786	No-LigD-domains
GCF_000298115.2_ASM29811v2	NA-Ku	NA-LigD	NC_016035.1@NC_016034.1@NC_018611.1	NC_018610.1	3	1	-	-	NA-Ku	-	-	NA-Lig	No-NHEJ	0	1071400	1581	Lactobacillus buchneri CD034 plasmid pCD034-3	Firmicutes	Firmicutes-Bacilli	2500564	5	44.3692	No-LigD-domains
GCF_000835085.1_ASM83508v1	NA-Ku	NA-LigD	NA-plasmid	NZ_CP006959.1	0	1	-	-	NA-Ku	-	-	NA-Lig	No-NHEJ	0	1124992	2095	Mycoplasma capricolum subsp. capripneumoniae 87001	Tenericutes	Tenericutes-Mollicutes	1017333	2	23.6816	No-LigD-domains
GCF_001708425.1_ASM170842v1	WP_024781066.1:10-195	WP_055135632.1,lig:32-330|pol:359-602;WP_055136074.1,pe:7-163|lig:236-537|pol:573-814;WP_053192779.1,lig:337-496	NA-plasmid	NZ_CP014262.1	0	1	-	WP_024781066.1	-	-	WP_055136074.1;WP_055135632.1;WP_053192779.1	-	Yes-NHEJ	3	47879	47879	Pseudomonas corrugata strain RM1-1-4	Proteobacteria	Proteobacteria-Gammaproteobacteria	6124363	5	60.6573	Yes-NHEJ-all-same-prot
GCF_000020025.1_ASM2002v1	NA-Ku	NA-LigD	NC_010631.1@NC_010632.1@NC_010630.1@NC_010633.1@NC_010629.1	NC_010628.1	5	1	-	-	NA-Ku	-	-	NA-Lig	No-NHEJ	0	63737	272131	Nostoc punctiforme PCC 73102 plasmid pNPUN05	Cyanobacteria	Cyanobacteria-Nostocales	8234322	4	41.415	No-LigD-domains
GCF_000009225.2_ASM922v1	WP_012724093.1:10-195	WP_012722626.1,lig:233-484;WP_012724092.1,pe:7-163|lig:227-525|pol:546-789	NA-plasmid	NC_012660.1	0	1	-	WP_012724093.1	-	-	WP_012722626.1;WP_012724092.1	-	Yes-NHEJ	3	216595	294	Pseudomonas fluorescens SBW25 complete genome	Proteobacteria	Proteobacteria-Gammaproteobacteria	6722539	5	60.5046	Yes-NHEJ-all-same-prot
GCF_000740295.1_ASM74029v1	NA-Ku	NA-LigD	NA-plasmid	NZ_CP007663.1@NZ_CP007662.1	0	2	-	-	NA-Ku	-	-	NA-Lig	No-NHEJ	0	235	235	Brucella abortus strain 63 75 chromosome 2	Proteobacteria	Proteobacteria-Alphaproteobacteria	5404987	3	57.19	No-LigD-domains
GCF_000304515.1_Cm_FSW4	NA-Ku	NA-LigD	NA-plasmid	NC_017951.1	0	1	-	-	NA-Ku	-	-	NA-Lig	No-NHEJ	0	1071762	813	Chlamydia trachomatis F/SW4 complete genome	Chlamydiae	Chlamydiae-Chlamydiales	1042736	2	41.3105	No-LigD-domains
GCF_001506185.1_ASM150618v1	NA-Ku	WP_002869692.1,lig:106-229	NA-plasmid	NZ_CP010471.1	0	1	-	-	NA-Ku	-	WP_002869692.1	-	Lig-only	2	197	197	Campylobacter jejuni strain CJ677CC519	Proteobacteria	Proteobacteria-Epsilonproteobacteria	1642794	1	30.2903	LigD-only-lig-no-pol
GCF_000012805.1_ASM1280v1	NA-Ku	NA-LigD	NC_007483.1	NC_007484.1	1	1	-	-	NA-Ku	-	-	NA-Lig	No-NHEJ	0	323261	1229	Nitrosococcus oceani ATCC 19707 plasmid A	Proteobacteria	Proteobacteria-Gammaproteobacteria	3481691	2	50.3176	No-LigD-domains
GCF_000091565.1_ASM9156v1	NA-Ku	NA-LigD	NC_013957.1	NC_013961.1	1	1	-	-	NA-Ku	-	-	NA-Lig	No-NHEJ	0	665029	552	Erwinia amylovora CFBP1430 plasmid pEA29	Proteobacteria	Proteobacteria-Gammaproteobacteria	3805573	7	53.6019	No-LigD-domains
GCF_000419405.1_ASM41940v1	NA-Ku	NA-LigD	NC_021734.1	NC_021733.1	1	1	-	-	NA-Ku	-	-	NA-Lig	No-NHEJ	0	1096996	470	Acinetobacter baumannii BJAB0715 plasmid pBJAB0715	Proteobacteria	Proteobacteria-Gammaproteobacteria	4001621	6	38.8666	No-LigD-domains
GCF_000016325.1_ASM1632v1	NA-Ku	NA-LigD	NC_009425.1	NC_009436.1	1	1	-	-	NA-Ku	-	-	NA-Lig	No-NHEJ	0	399742	399742	Enterobacter sp. 638 plasmid pENTE01	Proteobacteria	Proteobacteria-Gammaproteobacteria	4518712	7	52.9818	No-LigD-domains
GCF_001718875.1_ASM171887v1	NA-Ku	NA-LigD	NA-plasmid	NZ_CP013448.1@NZ_CP013449.1	0	2	-	-	NA-Ku	-	-	NA-Lig	No-NHEJ	0	1740163	1740163	Burkholderia sp. Bp7605 strain MSMB0175 chromosome 2	Proteobacteria	Proteobacteria-Betaproteobacteria	9368908	4	64.6606	No-LigD-domains
GCF_000022265.1_ASM2226v1	WP_012645437.1:9-179	WP_012645436.1,pe:4-164|lig:213-504|pol:541-783	NA-plasmid	NC_011979.1	0	1	-	WP_012645437.1	-	-	WP_012645436.1	-	Yes-NHEJ	3	316067	1203471	Geobacter daltonii FRC-32	Proteobacteria	Proteobacteria-Deltaproteobacteria	4304501	2	53.472	Yes-NHEJ-all-same-prot
GCF_000967345.1_ASM96734v1	NA-Ku	NA-LigD	NC_020531.1	NC_020564.1	1	1	-	-	NA-Ku	-	-	NA-Lig	No-NHEJ	0	1074919	1280	Staphylococcus aureus subsp. aureus ST228 plasmid pI2T2 complete sequence	Firmicutes	Firmicutes-Bacilli	2759512	5	32.8511	No-LigD-domains
GCF_001043175.1_ASM104317v1	NA-Ku	WP_048389221.1,lig:115-241	NA-plasmid	NZ_CP011494.1	0	1	-	-	NA-Ku	-	WP_048389221.1	-	Lig-only	2	330734	330734	Marinobacter psychrophilus strain 20041	Proteobacteria	Proteobacteria-Gammaproteobacteria	3998597	3	53.8449	LigD-only-lig-no-pol
GCF_001887675.1_ASM188767v1	NA-Ku	NA-LigD	NA-plasmid	NZ_CP015113.1	0	1	-	-	NA-Ku	-	-	NA-Lig	No-NHEJ	0	283686	283686	Kosakonia radicincitans strain GXGL-4A	Proteobacteria	Proteobacteria-Gammaproteobacteria	5687681	7	53.9561	No-LigD-domains
GCF_000026025.1_ASM2602v1	NA-Ku	NA-LigD	NA-plasmid	NC_004552.2	0	1	-	-	NA-Ku	-	-	NA-Lig	No-NHEJ	0	218497	83555	Chlamydophila abortus strain S26/3	Chlamydiae	Chlamydiae-Chlamydiales	1144377	1	39.8664	No-LigD-domains
GCF_000462975.1_ASM46297v1	NA-Ku	WP_029189836.1,lig:111-231	NC_022225.1	NC_022223.1@NC_022224.1	1	2	-	-	NA-Ku	-	WP_029189836.1	-	Lig-only	2	882944	55601	Listonella anguillarum M3 plasmid	Proteobacteria	Proteobacteria-Gammaproteobacteria	7115308	6	44.5671	LigD-only-lig-no-pol
[truncated: 4,579 more rows]

## Sheet: Evolutionary_analysis_of_bacterial_NHEJ_Supplementary_table_2
GCF_ID	KU_INFO	LIGD_INFO	Name	Ku_status	Ku_chrom	Ku_plasmid	LigD_status	Lig_chrom	Lig_plasmid
[truncated: 243 more rows]

[truncated: 5 more sheets: Evolutionary_analysis_of_bacterial_NHEJ_Supplementary_table_3, Evolutionary_analysis_of_bacterial_NHEJ_Supplementary_table_4, Evolutionary_analysis_of_bacterial_NHEJ_Supplementary_table_5, Evolutionary_analysis_of_bacterial_NHEJ_Supplementary_table_6, Evolutionary_analysis_of_bacterial_NHEJ_Supplementary_table_10]
